# Supplementary material for: Aerobic exercise elicits clinical adaptations in myotonic dystrophy type 1 patients independently of pathophysiological changes
Source: J Clin Invest. 2022 May 16;132(10):e156125. doi: 10.1172/JCI156125 (PMC9106360; doi:10.1172/JCI156125)
Supplement: ICMJE disclosure forms [file jci-132-156125-s236.zip]

Archive with 26 entries (25 files):
- COI_156123-JCI-CMED-RV-2/
- __MACOSX/._COI_156123-JCI-CMED-RV-2
- COI_156123-JCI-CMED-RV-2/MFN_ COI_156125-JCI-CMED.pdf
- __MACOSX/COI_156123-JCI-CMED-RV-2/._MFN_ COI_156125-JCI-CMED.pdf
- COI_156123-JCI-CMED-RV-2/PLN_ COI_156125-JCI-CMED.pdf
- __MACOSX/COI_156123-JCI-CMED-RV-2/._PLN_ COI_156125-JCI-CMED.pdf
- COI_156123-JCI-CMED-RV-2/AM_ COI_156125-JCI-CMED.pdf
- __MACOSX/COI_156123-JCI-CMED-RV-2/._AM_ COI_156125-JCI-CMED.pdf
- COI_156123-JCI-CMED-RV-2/JQL_ COI_156125-JCI-CMED.pdf
- __MACOSX/COI_156123-JCI-CMED-RV-2/._JQL_ COI_156125-JCI-CMED.pdf
- COI_156123-JCI-CMED-RV-2/SYN_ COI_156125-JCI-CMED.pdf
- __MACOSX/COI_156123-JCI-CMED-RV-2/._SYN_ COI_156125-JCI-CMED.pdf
- COI_156123-JCI-CMED-RV-2/KM_ COI_156125-JCI-CMED.pdf
- __MACOSX/COI_156123-JCI-CMED-RV-2/._KM_ COI_156125-JCI-CMED.pdf
- COI_156123-JCI-CMED-RV-2/JPN_ COI_156125-JCI-CMED.pdf
- __MACOSX/COI_156123-JCI-CMED-RV-2/._JPN_ COI_156125-JCI-CMED.pdf
- COI_156123-JCI-CMED-RV-2/NR_ COI_156125-JCI-CMED.pdf
- __MACOSX/COI_156123-JCI-CMED-RV-2/._NR_ COI_156125-JCI-CMED.pdf
- COI_156123-JCI-CMED-RV-2/PS_ COI_156125-JCI-CMED.pdf
- __MACOSX/COI_156123-JCI-CMED-RV-2/._PS_ COI_156125-JCI-CMED.pdf
- COI_156123-JCI-CMED-RV-2/AIM_ COI_156125-JCI-CMED.pdf
- __MACOSX/COI_156123-JCI-CMED-RV-2/._AIM_ COI_156125-JCI-CMED.pdf
- COI_156123-JCI-CMED-RV-2/VL_ COI_156125-JCI-CMED.pdf
- __MACOSX/COI_156123-JCI-CMED-RV-2/._VL_ COI_156125-JCI-CMED.pdf
- COI_156123-JCI-CMED-RV-2/MAT_ COI_156125-JCI-CMED.pdf
- __MACOSX/COI_156123-JCI-CMED-RV-2/._MAT_ COI_156125-JCI-CMED.pdf
