# Supplementary material for: Aerobic exercise elicits clinical adaptations in myotonic dystrophy type 1 patients independently of pathophysiological changes
Source: J Clin Invest. 2022 May 16;132(10):e156125. doi: 10.1172/JCI156125 (PMC9106360; doi:10.1172/JCI156125)
Supplement: Supplemental table 2 [file jci-132-156125-s237.xlsx]

## Sheet: Sheet1
	Patient ID	Spirometry								Electrocardiograph				Cardiorespiratory fitness												Function						Strength						Body composition
		FVC (L)		FVC (% predicted)		FEV1 (L)		FEV1 (% predicted)		PR interval (ms)		QRS interval (ms)		Absolute VO2peak (ml/min)		Relative VO2peak (ml/kg/min)		Relative VO2peak (ml/kg FFM/min)		peak workload (Watts)		RER		HR max (bpm)		6-minute walk test (m)		Timed up and go (s)		5x sit-to-stand (s)		Knee extension (N*m)		Grip strength (kg)		Pinch grip (kg)		BMI (kg/m^2)		BMD (g/cm^2)		% Body fat (%)		Fat mass (kg)		Total lean mass (kg)
		Pre	Post	Pre	Post	Pre	Post	Pre	Post	Pre	Post	Pre	Post	Pre	Post	Pre	Post	Pre	Post	Pre	Post	Pre	Post	Pre	Post	Pre	Post	Pre	Post	Pre	Post	Pre	Post	Pre	Post	Pre	Post	Pre	Post	Pre	Post	Pre	Post	Pre	Post	Pre	Post
	1	5.62	5.54	91	80	4.01	3.76	80	75	134	156	104	98	1860.4	2766	23.17	34.575	33.5388	48.3347	90	150	0.99	1.008	146	154	565	582.35	5.64	6.08	11.07	8.56	275.1	247.3	25.1	24.2	6.5	7	22.84	22.76	1.37	1.358	32.5	29.8	24.83	22.774	51.64	53.633
	2	2.7	2.92	67	75	2.15	2.25	72	76	160	176	68	78	1311	1843	18.34	25.281	37.967	49.8458	60	105	1.1	1.095	161	162	386.3	374.2	9.81	9.46	15.53	11.01	82.1	90.3	8.3	10.5	3	3.5	25.64	26.14	1.28	1.275	53.5	51.6	36.97	35.926	32.17	33.747
	3	4	4.15	81	84	3.12	3.49	81	91	188	192	76	94	1491.5	1798.5	27.98	33.744	33.7443	39.5892	90	120	1.23	1.189	158	144	395.1	413.3	10.39	7.21	17.27	14.83	70.1	74	10.9	9.6	2.8	2.75	17.21	17.21	1.32	1.333	18	15.7	9.1	7.871	41.58	42.287
	4	3.33	3.85	85	76	2.68	3.13	81	78	196	214	90	92	2067.4	2666.2	26.54	34.671	41.0606	51.5517	150	180	1.12	1.086	164	151	521.6	547.5	6.35	5.65	8.35	7.88	154.7	183.2	28	17	7	5	25.29	24.97	1.41	1.396	37.2	34.4	27.55	25.181	46.6	47.941
	5	3.75	3.45	74	89	3.17	3.01	79	91	206	196	108	104	NA	NA	NA	NA	NA	NA	NA	NA	NA	NA	NA	NA	465	546.2	7.33	5.15	10.26	7.53	174.6	146	15.5	26.3	6	7	28.81	29.61	NA	NA	NA	NA	NA	NA	NA	NA
	6	2.23	2.3	73	75	1.12	1.54	46	64	190	194	152	134	706.2	1083	13.87	20.056	26.8211	38.1741	60	90	1.42	1.221	171	164	402.3	491.1	7.7	6.73	13.45	10.86	64	64	6.6	7.9	2.25	2.75	21.89	23.22	1.24	1.257	51.6	50.5	24.57	25.63	23.03	25.111
	7	2.49	2.72	59	65	1.9	2.32	57	70	182	208	98	98	974.5	1409.9	18.53	25.635	30.311	39.2577	75	105	1.24	1.244	155	161	392.6	467.6	9.05	7.78	13.6	10.28	60.9	71.1	13	10.1	2.5	3	19.8	20.7	1.27	1.236	41.4	36.7	20.45	19.086	28.92	32.928
	8	2.18	2.07	54	49	1.73	1.81	52	55	230	240	130	134	1300.5	1547.7	14.2	16.553	29.6647	32.6402	105	120	1.21	1.062	147	147	359.5	415.1	8.16	7.16	11.13	9.53	89.1	92.3	16.4	15.9	4	3.5	31.51	32.16	1.25	1.241	54.3	51.3	47.76	46.083	40.13	43.804
	9	2.78	2.69	78	76	2.33	2.29	80	79	174	164	126	124	940.6	1231.1	19.89	26.821	31.002	47.4614	65	95	1.32	1.153	NC	NC	427.1	501.7	6.43	5.99	10.81	9.08	74.5	78	10.5	10.3	2.5	2.5	18.48	17.93	1.33	1.288	38.5	41.1	16.96	19.961	27.11	26.753
	12	2.83	2.79	54	53	2.39	2.38	59	59	250	264	106	108	1477.8	1699.1	17.32	19.734	29.1882	33.2981	100	115	1.29	1.123	128	117	335.5	403.5	9.53	7.11	13.59	10.18	185.3	181.1	8.1	7.2	4	2.75	25.75	25.99	1.23	1.233	42.6	42.6	34.67	35.073	46.71	47.267
	13	2.2	2.36	70	75	1.93	1.93	76	76	180	184	92	94	1039.8	1397.3	17.45	23.057	31.011	40.4733	70	85	1.24	1.175	162	154	390	410.2	7.93	7.33	14.61	11.05	83.7	94.6	16	13.2	4	3.75	25.75	26.23	1.15	1.116	45.9	45.3	25.97	26.076	30.66	31.494
	Average	3.10091	3.16727	71.4545	72.4545	2.41182	2.53727	69.3636	74	190	198.909	104.545	105.273	1316.97	1744.18	19.729	26.0127	32.4309	42.0626	86.5	116.5	1.216	1.1356	154.667	150.444	421.818	468.432	8.02909	6.87727	12.6973	10.0718	119.464	120.173	14.4	13.8364	4.05	3.95455	23.9064	24.2655	1.285	1.2733	41.55	39.9	26.883	26.3661	36.855	38.4965
