# Supplementary material for: Aerobic exercise elicits clinical adaptations in myotonic dystrophy type 1 patients independently of pathophysiological changes
Source: J Clin Invest. 2022 May 16;132(10):e156125. doi: 10.1172/JCI156125 (PMC9106360; doi:10.1172/JCI156125)
Supplement: Supplemental table 3 [file jci-132-156125-s238.xlsx]

## Sheet: overall
Gene	baseMean	log2FoldChange (DM1-PRE/CON)	lfcSE	stat	pvalue	padj	URL	GenCards-URL
RNY3	589.489	6.09674	0.530831	11.4853	1.5644e-30	2.39251e-28	https://www.genecards.org/cgi-bin/carddisp.pl?gene=RNY3	RNY3
LINC00382	36.1396	5.48676	0.578405	9.48603	2.39999e-21	1.37781e-19	https://www.genecards.org/cgi-bin/carddisp.pl?gene=LINC00382	LINC00382
FABP2	53.9798	5.46329	0.581634	9.39301	5.83104e-21	3.23796e-19	https://www.genecards.org/cgi-bin/carddisp.pl?gene=FABP2	FABP2
RNU5A-1	2110.71	5.10874	0.386954	13.2025	8.49177e-40	3.30082e-37	https://www.genecards.org/cgi-bin/carddisp.pl?gene=RNU5A-1	RNU5A-1
SNORA38	157.705	5.06412	0.229372	22.0782	5.11863e-108	2.38758e-104	https://www.genecards.org/cgi-bin/carddisp.pl?gene=SNORA38	SNORA38
OSTN	468.114	5.03594	0.429673	11.7204	1.00196e-31	1.6842e-29	https://www.genecards.org/cgi-bin/carddisp.pl?gene=OSTN	OSTN
SNORA38B	107.316	4.96243	0.335785	14.7786	2.01363e-49	1.29553e-46	https://www.genecards.org/cgi-bin/carddisp.pl?gene=SNORA38B	SNORA38B
SNORD97	1265.08	4.92847	0.206739	23.8391	1.31457e-125	1.22636e-121	https://www.genecards.org/cgi-bin/carddisp.pl?gene=SNORD97	SNORD97
LINC01497	652.958	4.92465	0.561154	8.77593	1.69498e-18	6.87168e-17	https://www.genecards.org/cgi-bin/carddisp.pl?gene=LINC01497	LINC01497
SNORD116-15	147.558	4.77431	0.24374	19.5877	1.96725e-85	5.24356e-82	https://www.genecards.org/cgi-bin/carddisp.pl?gene=SNORD116-15	SNORD116-15
SNORD9	68.3485	4.73684	0.293632	16.1319	1.52291e-58	1.57858e-55	https://www.genecards.org/cgi-bin/carddisp.pl?gene=SNORD9	SNORD9
VTRNA1-1	33.6773	4.58205	0.456726	10.0324	1.09838e-23	8.57473e-22	https://www.genecards.org/cgi-bin/carddisp.pl?gene=VTRNA1-1	VTRNA1-1
RNY4	91.7391	4.48666	0.369962	12.1273	7.56648e-34	1.68066e-31	https://www.genecards.org/cgi-bin/carddisp.pl?gene=RNY4	RNY4
RNU6ATAC	311.909	4.37277	0.426018	10.2643	1.02082e-24	8.98419e-23	https://www.genecards.org/cgi-bin/carddisp.pl?gene=RNU6ATAC	RNU6ATAC
SNORD3C	35370.7	4.36863	0.381367	11.4552	2.21442e-30	3.30533e-28	https://www.genecards.org/cgi-bin/carddisp.pl?gene=SNORD3C	SNORD3C
DNAH11	610.65	4.25794	0.382514	11.1315	8.81542e-29	1.1189e-26	https://www.genecards.org/cgi-bin/carddisp.pl?gene=DNAH11	DNAH11
SNORA2C	677.983	4.2418	0.23934	17.7229	2.7896e-70	4.73167e-67	https://www.genecards.org/cgi-bin/carddisp.pl?gene=SNORA2C	SNORA2C
LIPJ	59.5766	4.09961	0.346222	11.841	2.39658e-32	4.21843e-30	https://www.genecards.org/cgi-bin/carddisp.pl?gene=LIPJ	LIPJ
RNU4-2	15200.6	4.0912	0.363657	11.2502	2.31181e-29	3.01634e-27	https://www.genecards.org/cgi-bin/carddisp.pl?gene=RNU4-2	RNU4-2
SNORA72	24.787	4.05349	0.414904	9.7697	1.51906e-22	1.03064e-20	https://www.genecards.org/cgi-bin/carddisp.pl?gene=SNORA72	SNORA72
SNORD94	917.94	3.9862	0.100433	39.6902	0	0	https://www.genecards.org/cgi-bin/carddisp.pl?gene=SNORD94	SNORD94
SNORA54	1051.05	3.96577	0.176332	22.4903	5.15953e-112	3.20889e-108	https://www.genecards.org/cgi-bin/carddisp.pl?gene=SNORA54	SNORA54
NWD1	61.1538	3.93921	0.376223	10.4704	1.18127e-25	1.16615e-23	https://www.genecards.org/cgi-bin/carddisp.pl?gene=NWD1	NWD1
RNU5B-1	634.716	3.93393	0.255174	15.4166	1.2653e-53	1.1804e-50	https://www.genecards.org/cgi-bin/carddisp.pl?gene=RNU5B-1	RNU5B-1
SNORD116-8	136.16	3.79248	0.261285	14.5147	9.77425e-48	5.21051e-45	https://www.genecards.org/cgi-bin/carddisp.pl?gene=SNORD116-8	SNORD116-8
SNORA2B	45.7089	3.75031	0.37114	10.1048	5.25854e-24	4.3222e-22	https://www.genecards.org/cgi-bin/carddisp.pl?gene=SNORA2B	SNORA2B
SNORA80A	39.3664	3.74741	0.398511	9.40354	5.27588e-21	2.93843e-19	https://www.genecards.org/cgi-bin/carddisp.pl?gene=SNORA80A	SNORA80A
SNORA37	121.185	3.73603	0.245808	15.199	3.59275e-52	2.9145e-49	https://www.genecards.org/cgi-bin/carddisp.pl?gene=SNORA37	SNORA37
SNORD116-16	116.711	3.70428	0.304799	12.1532	5.5152e-34	1.25491e-31	https://www.genecards.org/cgi-bin/carddisp.pl?gene=SNORD116-16	SNORD116-16
SNORA20	108.049	3.64103	0.309015	11.7827	4.79348e-32	8.28119e-30	https://www.genecards.org/cgi-bin/carddisp.pl?gene=SNORA20	SNORA20
SNORD116-23	28.8622	3.61751	0.408329	8.85931	8.05144e-19	3.41418e-17	https://www.genecards.org/cgi-bin/carddisp.pl?gene=SNORD116-23	SNORD116-23
SCARNA22	82.3544	3.57691	0.267499	13.3717	8.85326e-41	3.75418e-38	https://www.genecards.org/cgi-bin/carddisp.pl?gene=SCARNA22	SCARNA22
SCARNA23	16.7163	3.36329	0.377256	8.91513	4.87252e-19	2.12091e-17	https://www.genecards.org/cgi-bin/carddisp.pl?gene=SCARNA23	SCARNA23
SNORD8	95.9741	3.34632	0.247443	13.5236	1.13482e-41	5.04132e-39	https://www.genecards.org/cgi-bin/carddisp.pl?gene=SNORD8	SNORD8
SNORD116-24	217.602	3.32824	0.277998	11.9722	4.97095e-33	9.76295e-31	https://www.genecards.org/cgi-bin/carddisp.pl?gene=SNORD116-24	SNORD116-24
SNORD13	921.952	3.31231	0.225688	14.6765	9.11836e-49	5.48807e-46	https://www.genecards.org/cgi-bin/carddisp.pl?gene=SNORD13	SNORD13
SNORA80B	38.6763	3.29161	0.310505	10.6008	2.95325e-26	3.11309e-24	https://www.genecards.org/cgi-bin/carddisp.pl?gene=SNORA80B	SNORA80B
SNORA49	982.519	3.2673	0.158332	20.6357	1.31222e-94	4.08056e-91	https://www.genecards.org/cgi-bin/carddisp.pl?gene=SNORA49	SNORA49
SNORA7B	114.665	3.22058	0.243049	13.2507	4.46727e-40	1.77341e-37	https://www.genecards.org/cgi-bin/carddisp.pl?gene=SNORA7B	SNORA7B
SNORD116-2	76.8179	3.20013	0.219222	14.5977	2.90643e-48	1.64328e-45	https://www.genecards.org/cgi-bin/carddisp.pl?gene=SNORD116-2	SNORD116-2
SNORA23	711.291	3.14474	0.17378	18.0961	3.42273e-73	6.38613e-70	https://www.genecards.org/cgi-bin/carddisp.pl?gene=SNORA23	SNORA23
RNU5E-1	966.998	3.13049	0.284536	11.0021	3.73487e-28	4.55459e-26	https://www.genecards.org/cgi-bin/carddisp.pl?gene=RNU5E-1	RNU5E-1
PALM2AKAP2	45.6101	3.06378	0.287042	10.6736	1.3523e-26	1.46693e-24	https://www.genecards.org/cgi-bin/carddisp.pl?gene=PALM2AKAP2	PALM2AKAP2
RNU1-4	48.8199	3.05667	0.264251	11.5673	6.03653e-31	9.62647e-29	https://www.genecards.org/cgi-bin/carddisp.pl?gene=RNU1-4	RNU1-4
SNORA71A	48.9845	2.97039	0.342447	8.67404	4.17067e-18	1.58485e-16	https://www.genecards.org/cgi-bin/carddisp.pl?gene=SNORA71A	SNORA71A
RNU4ATAC	110.868	2.83826	0.28219	10.058	8.47334e-24	6.69897e-22	https://www.genecards.org/cgi-bin/carddisp.pl?gene=RNU4ATAC	RNU4ATAC
SNORA55	41.7584	2.79134	0.267002	10.4544	1.39891e-25	1.37373e-23	https://www.genecards.org/cgi-bin/carddisp.pl?gene=SNORA55	SNORA55
ALX4	135.353	2.58325	0.213522	12.0983	1.07857e-33	2.26112e-31	https://www.genecards.org/cgi-bin/carddisp.pl?gene=ALX4	ALX4
CDKN1A	691.738	2.5732	0.297097	8.66116	4.66987e-18	1.76021e-16	https://www.genecards.org/cgi-bin/carddisp.pl?gene=CDKN1A	CDKN1A
SNORA63D	66.5348	2.54976	0.251931	10.1208	4.46527e-24	3.7028e-22	https://www.genecards.org/cgi-bin/carddisp.pl?gene=SNORA63D	SNORA63D
EDA2R	392.09	2.53958	0.276813	9.17435	4.54303e-20	2.23651e-18	https://www.genecards.org/cgi-bin/carddisp.pl?gene=EDA2R	EDA2R
SNORD116-6	69.0322	2.53934	0.184469	13.7656	4.10317e-43	1.91393e-40	https://www.genecards.org/cgi-bin/carddisp.pl?gene=SNORD116-6	SNORD116-6
SNORD89	340.571	2.46922	0.202547	12.1908	3.47872e-34	8.11325e-32	https://www.genecards.org/cgi-bin/carddisp.pl?gene=SNORD89	SNORD89
COL21A1	924.758	2.45505	0.252078	9.73924	2.0509e-22	1.36177e-20	https://www.genecards.org/cgi-bin/carddisp.pl?gene=COL21A1	COL21A1
SNORA66	67.9024	2.31452	0.241029	9.60266	7.7909e-22	4.76599e-20	https://www.genecards.org/cgi-bin/carddisp.pl?gene=SNORA66	SNORA66
SNORA79B	608.671	2.25358	0.130034	17.3307	2.75943e-67	3.96042e-64	https://www.genecards.org/cgi-bin/carddisp.pl?gene=SNORA79B	SNORA79B
SCARNA13	2716.64	2.20945	0.14636	15.096	1.7211e-51	1.33801e-48	https://www.genecards.org/cgi-bin/carddisp.pl?gene=SCARNA13	SCARNA13
PEG10	603.246	2.07574	0.238265	8.71191	2.98808e-18	1.15428e-16	https://www.genecards.org/cgi-bin/carddisp.pl?gene=PEG10	PEG10
SNORD116-1	65.523	1.98214	0.224363	8.83451	1.00541e-18	4.18724e-17	https://www.genecards.org/cgi-bin/carddisp.pl?gene=SNORD116-1	SNORD116-1
SNORD116-14	86.7489	1.95997	0.197144	9.9418	2.73842e-23	2.01155e-21	https://www.genecards.org/cgi-bin/carddisp.pl?gene=SNORD116-14	SNORD116-14
TLCD4	885.625	1.95471	0.157207	12.4339	1.70979e-35	4.37005e-33	https://www.genecards.org/cgi-bin/carddisp.pl?gene=TLCD4	TLCD4
SNHG25	122.22	1.95296	0.212198	9.20348	3.46534e-20	1.71502e-18	https://www.genecards.org/cgi-bin/carddisp.pl?gene=SNHG25	SNHG25
FSD1L	1197.58	1.94478	0.194079	10.0205	1.23846e-23	9.58802e-22	https://www.genecards.org/cgi-bin/carddisp.pl?gene=FSD1L	FSD1L
SLC16A10	1243.77	1.93938	0.147255	13.1703	1.3012e-39	4.85556e-37	https://www.genecards.org/cgi-bin/carddisp.pl?gene=SLC16A10	SLC16A10
PSMA2	564.285	1.81852	0.139279	13.0567	5.82325e-39	1.97546e-36	https://www.genecards.org/cgi-bin/carddisp.pl?gene=PSMA2	PSMA2
SCARNA12	1622.43	1.79316	0.152967	11.7225	9.77223e-32	1.65755e-29	https://www.genecards.org/cgi-bin/carddisp.pl?gene=SCARNA12	SCARNA12
PREPL	3793.78	1.79031	0.13086	13.6811	1.31701e-42	5.99336e-40	https://www.genecards.org/cgi-bin/carddisp.pl?gene=PREPL	PREPL
LOC101928446	65.064	1.78115	0.168904	10.5453	5.33979e-26	5.38539e-24	https://www.genecards.org/cgi-bin/carddisp.pl?gene=LOC101928446	LOC101928446
SNORA74A	726.174	1.77856	0.166348	10.6918	1.11237e-26	1.21372e-24	https://www.genecards.org/cgi-bin/carddisp.pl?gene=SNORA74A	SNORA74A
PDGFC	594.654	1.7618	0.15381	11.4544	2.23422e-30	3.30841e-28	https://www.genecards.org/cgi-bin/carddisp.pl?gene=PDGFC	PDGFC
MZT1	259.237	1.74688	0.152344	11.4666	1.9405e-30	2.91983e-28	https://www.genecards.org/cgi-bin/carddisp.pl?gene=MZT1	MZT1
SNORA12	1119.95	1.73696	0.126175	13.7663	4.06656e-43	1.91393e-40	https://www.genecards.org/cgi-bin/carddisp.pl?gene=SNORA12	SNORA12
MDM2	2583.86	1.71453	0.174789	9.80913	1.02856e-22	7.05549e-21	https://www.genecards.org/cgi-bin/carddisp.pl?gene=MDM2	MDM2
PGAP1	441.135	1.70929	0.188789	9.05398	1.37851e-19	6.3664e-18	https://www.genecards.org/cgi-bin/carddisp.pl?gene=PGAP1	PGAP1
EEF1G	87.4598	1.67282	0.187835	8.90575	5.30272e-19	2.28863e-17	https://www.genecards.org/cgi-bin/carddisp.pl?gene=EEF1G	EEF1G
HSPB2	448.275	1.64889	0.153621	10.7335	7.08623e-27	7.96475e-25	https://www.genecards.org/cgi-bin/carddisp.pl?gene=HSPB2	HSPB2
SNORA5A	55.8643	1.63832	0.187918	8.71824	2.82559e-18	1.10293e-16	https://www.genecards.org/cgi-bin/carddisp.pl?gene=SNORA5A	SNORA5A
SNORD15B	1241.39	1.61833	0.162686	9.94762	2.5828e-23	1.90963e-21	https://www.genecards.org/cgi-bin/carddisp.pl?gene=SNORD15B	SNORD15B
COL4A6	150.407	1.58443	0.157029	10.0901	6.11245e-24	4.95852e-22	https://www.genecards.org/cgi-bin/carddisp.pl?gene=COL4A6	COL4A6
MMD	128.705	1.58336	0.177195	8.93569	4.04638e-19	1.78904e-17	https://www.genecards.org/cgi-bin/carddisp.pl?gene=MMD	MMD
RAPH1	1500.87	1.55934	0.163271	9.55063	1.2891e-21	7.73378e-20	https://www.genecards.org/cgi-bin/carddisp.pl?gene=RAPH1	RAPH1
PPP1R14C	744.737	1.55532	0.168792	9.21437	3.13115e-20	1.55789e-18	https://www.genecards.org/cgi-bin/carddisp.pl?gene=PPP1R14C	PPP1R14C
SNORA74B	247.435	1.48796	0.158196	9.40584	5.16173e-21	2.89212e-19	https://www.genecards.org/cgi-bin/carddisp.pl?gene=SNORA74B	SNORA74B
FAM98B	447.258	1.46025	0.141626	10.3106	6.30911e-25	5.71434e-23	https://www.genecards.org/cgi-bin/carddisp.pl?gene=FAM98B	FAM98B
ABHD3	233.556	1.45444	0.131215	11.0844	1.49306e-28	1.88226e-26	https://www.genecards.org/cgi-bin/carddisp.pl?gene=ABHD3	ABHD3
LINC00689	88.9522	1.44956	0.162451	8.9231	4.53409e-19	1.99052e-17	https://www.genecards.org/cgi-bin/carddisp.pl?gene=LINC00689	LINC00689
SNHG20	531.638	1.44838	0.126681	11.4333	2.85151e-30	4.15652e-28	https://www.genecards.org/cgi-bin/carddisp.pl?gene=SNHG20	SNHG20
SLC25A17	206.849	1.44476	0.164008	8.80909	1.26167e-18	5.17367e-17	https://www.genecards.org/cgi-bin/carddisp.pl?gene=SLC25A17	SLC25A17
ETNK1	518.398	1.44283	0.0967921	14.9065	2.99174e-50	1.99357e-47	https://www.genecards.org/cgi-bin/carddisp.pl?gene=ETNK1	ETNK1
NDUFA13	2169.27	1.44153	0.143055	10.0768	6.99967e-24	5.62931e-22	https://www.genecards.org/cgi-bin/carddisp.pl?gene=NDUFA13	NDUFA13
MIR3609	4367.68	1.43554	0.130171	11.028	2.7992e-28	3.45877e-26	https://www.genecards.org/cgi-bin/carddisp.pl?gene=MIR3609	MIR3609
SPPL2A	2065.97	1.43005	0.136273	10.494	9.20579e-26	9.18511e-24	https://www.genecards.org/cgi-bin/carddisp.pl?gene=SPPL2A	SPPL2A
FTX	698.375	1.41777	0.141103	10.0478	9.39772e-24	7.36734e-22	https://www.genecards.org/cgi-bin/carddisp.pl?gene=FTX	FTX
YAP1	2636.8	1.39356	0.130279	10.6967	1.05449e-26	1.15734e-24	https://www.genecards.org/cgi-bin/carddisp.pl?gene=YAP1	YAP1
COMMD8	123.394	1.37005	0.151658	9.03376	1.65871e-19	7.56681e-18	https://www.genecards.org/cgi-bin/carddisp.pl?gene=COMMD8	COMMD8
HS2ST1	302.453	1.33832	0.104356	12.8245	1.19482e-37	3.59564e-35	https://www.genecards.org/cgi-bin/carddisp.pl?gene=HS2ST1	HS2ST1
TMSB4X	3711.19	1.32622	0.13352	9.93272	2.99954e-23	2.19473e-21	https://www.genecards.org/cgi-bin/carddisp.pl?gene=TMSB4X	TMSB4X
C4orf46	115.437	1.32172	0.147443	8.96426	3.12374e-19	1.39767e-17	https://www.genecards.org/cgi-bin/carddisp.pl?gene=C4orf46	C4orf46
CD164	2635.32	1.28941	0.108537	11.8799	1.50545e-32	2.78105e-30	https://www.genecards.org/cgi-bin/carddisp.pl?gene=CD164	CD164
OSTC	308.092	1.2868	0.106126	12.1253	7.76132e-34	1.70365e-31	https://www.genecards.org/cgi-bin/carddisp.pl?gene=OSTC	OSTC
ZDHHC21	684.504	1.28592	0.106283	12.099	1.06946e-33	2.26112e-31	https://www.genecards.org/cgi-bin/carddisp.pl?gene=ZDHHC21	ZDHHC21
NUDT16L1	129.696	1.28562	0.138041	9.31334	1.23878e-20	6.51074e-19	https://www.genecards.org/cgi-bin/carddisp.pl?gene=NUDT16L1	NUDT16L1
OSTM1	395.508	1.28027	0.103668	12.3497	4.89229e-35	1.21707e-32	https://www.genecards.org/cgi-bin/carddisp.pl?gene=OSTM1	OSTM1
ZNF654	334.285	1.27108	0.12857	9.88632	4.7726e-23	3.41177e-21	https://www.genecards.org/cgi-bin/carddisp.pl?gene=ZNF654	ZNF654
TMEM30A	1321.7	1.2597	0.100573	12.5252	5.43345e-36	1.42785e-33	https://www.genecards.org/cgi-bin/carddisp.pl?gene=TMEM30A	TMEM30A
RPS27A	10689.2	1.23634	0.122022	10.1321	3.97891e-24	3.34408e-22	https://www.genecards.org/cgi-bin/carddisp.pl?gene=RPS27A	RPS27A
RPS19	6766.75	1.23394	0.129789	9.50724	1.95785e-21	1.14513e-19	https://www.genecards.org/cgi-bin/carddisp.pl?gene=RPS19	RPS19
CASD1	625.664	1.22647	0.119073	10.3001	7.03783e-25	6.31307e-23	https://www.genecards.org/cgi-bin/carddisp.pl?gene=CASD1	CASD1
DPY19L4	572	1.21681	0.119052	10.2209	1.59923e-24	1.38783e-22	https://www.genecards.org/cgi-bin/carddisp.pl?gene=DPY19L4	DPY19L4
G2E3	340.566	1.20855	0.124976	9.67024	4.03413e-22	2.5689e-20	https://www.genecards.org/cgi-bin/carddisp.pl?gene=G2E3	G2E3
PGRMC2	568.301	1.20245	0.10022	11.9982	3.63285e-33	7.28836e-31	https://www.genecards.org/cgi-bin/carddisp.pl?gene=PGRMC2	PGRMC2
DLEU2	228.927	1.19393	0.128683	9.2781	1.72526e-20	8.96657e-19	https://www.genecards.org/cgi-bin/carddisp.pl?gene=DLEU2	DLEU2
STX16	438.797	1.18665	0.117942	10.0613	8.19145e-24	6.50367e-22	https://www.genecards.org/cgi-bin/carddisp.pl?gene=STX16	STX16
MOB1B	759.916	1.17967	0.123063	9.58591	9.16483e-22	5.55186e-20	https://www.genecards.org/cgi-bin/carddisp.pl?gene=MOB1B	MOB1B
FBXO30	1249.81	1.17967	0.135962	8.67643	4.08384e-18	1.55821e-16	https://www.genecards.org/cgi-bin/carddisp.pl?gene=FBXO30	FBXO30
POMK	156.865	1.1788	0.134899	8.7384	2.36435e-18	9.31062e-17	https://www.genecards.org/cgi-bin/carddisp.pl?gene=POMK	POMK
ZNF529	264.5	1.17134	0.105987	11.0517	2.15005e-28	2.69232e-26	https://www.genecards.org/cgi-bin/carddisp.pl?gene=ZNF529	ZNF529
SLC35F5	1540.2	1.1707	0.124901	9.37298	7.05129e-21	3.8695e-19	https://www.genecards.org/cgi-bin/carddisp.pl?gene=SLC35F5	SLC35F5
INSIG2	303.451	1.17045	0.121725	9.61549	6.87793e-22	4.24928e-20	https://www.genecards.org/cgi-bin/carddisp.pl?gene=INSIG2	INSIG2
TMEM64	517.516	1.16441	0.13026	8.93912	3.92288e-19	1.73856e-17	https://www.genecards.org/cgi-bin/carddisp.pl?gene=TMEM64	TMEM64
ARL10	384.814	1.16232	0.124648	9.32481	1.11187e-20	5.86024e-19	https://www.genecards.org/cgi-bin/carddisp.pl?gene=ARL10	ARL10
UBE2W	668.341	1.1582	0.117398	9.86566	5.86468e-23	4.09825e-21	https://www.genecards.org/cgi-bin/carddisp.pl?gene=UBE2W	UBE2W
COMMD3	356.41	1.15633	0.0889905	12.9939	1.325e-38	4.41461e-36	https://www.genecards.org/cgi-bin/carddisp.pl?gene=COMMD3	COMMD3
TMBIM4	624.296	1.14436	0.113001	10.127	4.19484e-24	3.50975e-22	https://www.genecards.org/cgi-bin/carddisp.pl?gene=TMBIM4	TMBIM4
BMI1	687.632	1.13924	0.122117	9.32909	1.06784e-20	5.68877e-19	https://www.genecards.org/cgi-bin/carddisp.pl?gene=BMI1	BMI1
NUS1	268.008	1.13483	0.122413	9.2705	1.85267e-20	9.54893e-19	https://www.genecards.org/cgi-bin/carddisp.pl?gene=NUS1	NUS1
ZNF780B	629.776	1.13464	0.114672	9.8947	4.38927e-23	3.1498e-21	https://www.genecards.org/cgi-bin/carddisp.pl?gene=ZNF780B	ZNF780B
MSMO1	172.065	1.11323	0.125061	8.90151	5.50916e-19	2.36843e-17	https://www.genecards.org/cgi-bin/carddisp.pl?gene=MSMO1	MSMO1
ERH	1226.06	1.10999	0.116419	9.53444	1.50692e-21	8.92575e-20	https://www.genecards.org/cgi-bin/carddisp.pl?gene=ERH	ERH
GSTCD	144.147	1.10558	0.117869	9.37971	6.61575e-21	3.65197e-19	https://www.genecards.org/cgi-bin/carddisp.pl?gene=GSTCD	GSTCD
CEP44	358.411	1.09537	0.112277	9.75598	1.73919e-22	1.17148e-20	https://www.genecards.org/cgi-bin/carddisp.pl?gene=CEP44	CEP44
FAR1	1132.1	1.09281	0.103405	10.5682	4.18327e-26	4.28854e-24	https://www.genecards.org/cgi-bin/carddisp.pl?gene=FAR1	FAR1
GTF2H3	297.377	1.08145	0.0851228	12.7046	5.57798e-37	1.55334e-34	https://www.genecards.org/cgi-bin/carddisp.pl?gene=GTF2H3	GTF2H3
RPL9	16699	1.08092	0.109849	9.84004	7.56781e-23	5.24908e-21	https://www.genecards.org/cgi-bin/carddisp.pl?gene=RPL9	RPL9
LNPEP	5301.55	1.07963	0.122379	8.822	1.12434e-18	4.65144e-17	https://www.genecards.org/cgi-bin/carddisp.pl?gene=LNPEP	LNPEP
MSI2	2812.53	1.0773	0.112864	9.54507	1.36019e-21	8.13409e-20	https://www.genecards.org/cgi-bin/carddisp.pl?gene=MSI2	MSI2
GMFB	542.447	1.07526	0.0843156	12.7528	3.00934e-37	8.77317e-35	https://www.genecards.org/cgi-bin/carddisp.pl?gene=GMFB	GMFB
COL4A5	571.187	1.07095	0.121141	8.84049	9.53015e-19	3.99581e-17	https://www.genecards.org/cgi-bin/carddisp.pl?gene=COL4A5	COL4A5
FAM13A-AS1	191.141	1.06659	0.120969	8.8171	1.17466e-18	4.83814e-17	https://www.genecards.org/cgi-bin/carddisp.pl?gene=FAM13A-AS1	FAM13A-AS1
C5orf24	864.255	1.06216	0.10643	9.97989	1.8667e-23	1.41008e-21	https://www.genecards.org/cgi-bin/carddisp.pl?gene=C5orf24	C5orf24
KATNBL1	359.759	1.05857	0.103056	10.2717	9.44936e-25	8.39553e-23	https://www.genecards.org/cgi-bin/carddisp.pl?gene=KATNBL1	KATNBL1
MFSD4B	320.862	1.05739	0.110483	9.57064	1.06249e-21	6.39483e-20	https://www.genecards.org/cgi-bin/carddisp.pl?gene=MFSD4B	MFSD4B
TMEM168	466.711	1.05675	0.0975664	10.8311	2.45244e-27	2.85985e-25	https://www.genecards.org/cgi-bin/carddisp.pl?gene=TMEM168	TMEM168
PSMD10	306.803	1.05435	0.100591	10.4816	1.04983e-25	1.0419e-23	https://www.genecards.org/cgi-bin/carddisp.pl?gene=PSMD10	PSMD10
DNAL1	201.218	1.05417	0.0937294	11.2469	2.39811e-29	3.10722e-27	https://www.genecards.org/cgi-bin/carddisp.pl?gene=DNAL1	DNAL1
RPS3A	12916.1	1.05159	0.0912894	11.5193	1.05525e-30	1.62717e-28	https://www.genecards.org/cgi-bin/carddisp.pl?gene=RPS3A	RPS3A
ZNF626	200.653	1.05065	0.114667	9.16267	5.06307e-20	2.47295e-18	https://www.genecards.org/cgi-bin/carddisp.pl?gene=ZNF626	ZNF626
GOLT1B	543.945	1.0464	0.117398	8.91321	4.95745e-19	2.15107e-17	https://www.genecards.org/cgi-bin/carddisp.pl?gene=GOLT1B	GOLT1B
TMEM267	107.409	1.04221	0.114841	9.07528	1.13385e-19	5.26255e-18	https://www.genecards.org/cgi-bin/carddisp.pl?gene=TMEM267	TMEM267
PUM2	1634.31	1.0383	0.115405	8.99704	2.31885e-19	1.04758e-17	https://www.genecards.org/cgi-bin/carddisp.pl?gene=PUM2	PUM2
ARL5B	376.337	1.03349	0.110543	9.34917	8.83367e-21	4.79124e-19	https://www.genecards.org/cgi-bin/carddisp.pl?gene=ARL5B	ARL5B
TMEM263	556.98	1.01652	0.114291	8.89416	5.88644e-19	2.51902e-17	https://www.genecards.org/cgi-bin/carddisp.pl?gene=TMEM263	TMEM263
IGIP	285.079	1.01008	0.110103	9.17399	4.55821e-20	2.23808e-18	https://www.genecards.org/cgi-bin/carddisp.pl?gene=IGIP	IGIP
SPCS3	1352.07	1.00906	0.0941604	10.7164	8.52154e-27	9.49545e-25	https://www.genecards.org/cgi-bin/carddisp.pl?gene=SPCS3	SPCS3
BMT2	208.287	1.00564	0.099325	10.1247	4.2931e-24	3.57592e-22	https://www.genecards.org/cgi-bin/carddisp.pl?gene=BMT2	BMT2
RCHY1	672.719	1.00526	0.114813	8.75561	2.02996e-18	8.14517e-17	https://www.genecards.org/cgi-bin/carddisp.pl?gene=RCHY1	RCHY1
PLEKHA2	514.816	1.0042	0.109429	9.17675	4.44308e-20	2.1931e-18	https://www.genecards.org/cgi-bin/carddisp.pl?gene=PLEKHA2	PLEKHA2
PPA2	635.982	1.0023	0.0977243	10.2564	1.10728e-24	9.69934e-23	https://www.genecards.org/cgi-bin/carddisp.pl?gene=PPA2	PPA2
GPC4	724.489	1.00178	0.0879394	11.3917	4.59903e-30	6.50066e-28	https://www.genecards.org/cgi-bin/carddisp.pl?gene=GPC4	GPC4
ZNF780A	326.366	1.0003	0.0862931	11.5919	4.53019e-31	7.34995e-29	https://www.genecards.org/cgi-bin/carddisp.pl?gene=ZNF780A	ZNF780A
VPS26A	627.749	0.996165	0.113322	8.79055	1.48832e-18	6.07638e-17	https://www.genecards.org/cgi-bin/carddisp.pl?gene=VPS26A	VPS26A
LCOR	1554.54	0.992111	0.102981	9.63392	5.74929e-22	3.59967e-20	https://www.genecards.org/cgi-bin/carddisp.pl?gene=LCOR	LCOR
ZBTB41	641.978	0.985249	0.105464	9.34201	9.45243e-21	5.11198e-19	https://www.genecards.org/cgi-bin/carddisp.pl?gene=ZBTB41	ZBTB41
RAB14	992.446	0.981718	0.113528	8.64738	5.26932e-18	1.9742e-16	https://www.genecards.org/cgi-bin/carddisp.pl?gene=RAB14	RAB14
PLEKHA3	497.037	0.973856	0.111935	8.70021	3.31257e-18	1.27698e-16	https://www.genecards.org/cgi-bin/carddisp.pl?gene=PLEKHA3	PLEKHA3
VCPKMT	143.235	0.973703	0.10687	9.11112	8.15343e-20	3.90069e-18	https://www.genecards.org/cgi-bin/carddisp.pl?gene=VCPKMT	VCPKMT
CDC73	839.535	0.972387	0.102925	9.44751	3.46982e-21	1.96578e-19	https://www.genecards.org/cgi-bin/carddisp.pl?gene=CDC73	CDC73
CAND1	1353.64	0.961667	0.0642643	14.9643	1.25726e-50	9.38317e-48	https://www.genecards.org/cgi-bin/carddisp.pl?gene=CAND1	CAND1
XIAP	1448.94	0.95553	0.0826732	11.5579	6.73259e-31	1.0556e-28	https://www.genecards.org/cgi-bin/carddisp.pl?gene=XIAP	XIAP
HOOK3	2095.43	0.952314	0.102112	9.3262	1.09738e-20	5.81673e-19	https://www.genecards.org/cgi-bin/carddisp.pl?gene=HOOK3	HOOK3
CAPZA1	892.242	0.941747	0.0731977	12.8658	7.01188e-38	2.21742e-35	https://www.genecards.org/cgi-bin/carddisp.pl?gene=CAPZA1	CAPZA1
PPP2CB	959.065	0.93534	0.100183	9.33634	9.97228e-21	5.37754e-19	https://www.genecards.org/cgi-bin/carddisp.pl?gene=PPP2CB	PPP2CB
POLI	361.829	0.934189	0.0991877	9.41839	4.58062e-21	2.57425e-19	https://www.genecards.org/cgi-bin/carddisp.pl?gene=POLI	POLI
TOMM20	1975.22	0.932047	0.0725018	12.8555	8.01125e-38	2.49123e-35	https://www.genecards.org/cgi-bin/carddisp.pl?gene=TOMM20	TOMM20
TWSG1	345.925	0.92613	0.10625	8.7165	2.86937e-18	1.11768e-16	https://www.genecards.org/cgi-bin/carddisp.pl?gene=TWSG1	TWSG1
SELENOI	453.045	0.924621	0.105427	8.77023	1.78298e-18	7.20061e-17	https://www.genecards.org/cgi-bin/carddisp.pl?gene=SELENOI	SELENOI
CAB39L	551.65	0.922594	0.0998481	9.23997	2.46559e-20	1.23997e-18	https://www.genecards.org/cgi-bin/carddisp.pl?gene=CAB39L	CAB39L
PCNX4	783.138	0.920224	0.0982622	9.36498	7.60648e-21	4.15876e-19	https://www.genecards.org/cgi-bin/carddisp.pl?gene=PCNX4	PCNX4
MDM4	1512.51	0.920131	0.0764234	12.0399	2.19201e-33	4.49433e-31	https://www.genecards.org/cgi-bin/carddisp.pl?gene=MDM4	MDM4
TGFBR1	1027.84	0.919702	0.103054	8.92445	4.47908e-19	1.97101e-17	https://www.genecards.org/cgi-bin/carddisp.pl?gene=TGFBR1	TGFBR1
PSMG2	327.543	0.90753	0.0997883	9.09455	9.49751e-20	4.45238e-18	https://www.genecards.org/cgi-bin/carddisp.pl?gene=PSMG2	PSMG2
PPP2R5A	733.473	0.890239	0.078076	11.4022	4.07673e-30	5.85104e-28	https://www.genecards.org/cgi-bin/carddisp.pl?gene=PPP2R5A	PPP2R5A
RPL31	10100.8	0.885018	0.100336	8.82055	1.13895e-18	4.70143e-17	https://www.genecards.org/cgi-bin/carddisp.pl?gene=RPL31	RPL31
TMX3	842.315	0.883389	0.0912881	9.67693	3.77884e-22	2.43123e-20	https://www.genecards.org/cgi-bin/carddisp.pl?gene=TMX3	TMX3
VPS54	602.216	0.871542	0.0941635	9.25562	2.12989e-20	1.08282e-18	https://www.genecards.org/cgi-bin/carddisp.pl?gene=VPS54	VPS54
NUP43	728.017	0.871243	0.100414	8.67651	4.0811e-18	1.55821e-16	https://www.genecards.org/cgi-bin/carddisp.pl?gene=NUP43	NUP43
SCYL2	948.177	0.862696	0.0861565	10.0131	1.33463e-23	1.02899e-21	https://www.genecards.org/cgi-bin/carddisp.pl?gene=SCYL2	SCYL2
SLC26A2	414.954	0.862171	0.0971352	8.87599	6.93127e-19	2.95259e-17	https://www.genecards.org/cgi-bin/carddisp.pl?gene=SLC26A2	SLC26A2
CARNMT1	365.841	0.858427	0.0961631	8.92678	4.38572e-19	1.93448e-17	https://www.genecards.org/cgi-bin/carddisp.pl?gene=CARNMT1	CARNMT1
FAM199X	769.959	0.852116	0.0917952	9.2828	1.65079e-20	8.60346e-19	https://www.genecards.org/cgi-bin/carddisp.pl?gene=FAM199X	FAM199X
CPNE3	1266.84	0.848793	0.0951754	8.9182	4.73945e-19	2.07579e-17	https://www.genecards.org/cgi-bin/carddisp.pl?gene=CPNE3	CPNE3
TMEM33	857.428	0.846414	0.0862247	9.81638	9.57217e-23	6.59032e-21	https://www.genecards.org/cgi-bin/carddisp.pl?gene=TMEM33	TMEM33
SLC25A16	408.944	0.845001	0.0969677	8.71425	2.92689e-18	1.13534e-16	https://www.genecards.org/cgi-bin/carddisp.pl?gene=SLC25A16	SLC25A16
SPOPL	519.064	0.824532	0.084091	9.80522	1.06908e-22	7.30659e-21	https://www.genecards.org/cgi-bin/carddisp.pl?gene=SPOPL	SPOPL
CERT1	929.773	0.824266	0.0925184	8.90921	5.13985e-19	2.22504e-17	https://www.genecards.org/cgi-bin/carddisp.pl?gene=CERT1	CERT1
DESI2	1025.82	0.823413	0.0939224	8.76695	1.83577e-18	7.39779e-17	https://www.genecards.org/cgi-bin/carddisp.pl?gene=DESI2	DESI2
GLS	961.274	0.819217	0.0886901	9.23685	2.53872e-20	1.2699e-18	https://www.genecards.org/cgi-bin/carddisp.pl?gene=GLS	GLS
LIN7C	934.28	0.816556	0.0941645	8.67159	4.26133e-18	1.61601e-16	https://www.genecards.org/cgi-bin/carddisp.pl?gene=LIN7C	LIN7C
DCP2	920.816	0.808415	0.0892793	9.0549	1.36698e-19	6.32883e-18	https://www.genecards.org/cgi-bin/carddisp.pl?gene=DCP2	DCP2
TMEM19	878.417	0.805164	0.0826019	9.74752	1.89025e-22	1.2641e-20	https://www.genecards.org/cgi-bin/carddisp.pl?gene=TMEM19	TMEM19
DR1	1175.88	0.797022	0.0801032	9.94993	2.52349e-23	1.87583e-21	https://www.genecards.org/cgi-bin/carddisp.pl?gene=DR1	DR1
ELMOD2	411.48	0.796846	0.0859929	9.26641	1.9251e-20	9.86771e-19	https://www.genecards.org/cgi-bin/carddisp.pl?gene=ELMOD2	ELMOD2
PPIP5K2	656.731	0.78406	0.0793202	9.88474	4.84828e-23	3.45264e-21	https://www.genecards.org/cgi-bin/carddisp.pl?gene=PPIP5K2	PPIP5K2
BVES	1950.15	0.771845	0.0873044	8.84085	9.49911e-19	3.99177e-17	https://www.genecards.org/cgi-bin/carddisp.pl?gene=BVES	BVES
QKI	9691.28	0.760368	0.0844709	9.00154	2.22575e-19	1.01042e-17	https://www.genecards.org/cgi-bin/carddisp.pl?gene=QKI	QKI
PPP2CA	1784.16	0.756824	0.0788502	9.59824	8.13202e-22	4.95841e-20	https://www.genecards.org/cgi-bin/carddisp.pl?gene=PPP2CA	PPP2CA
BLOC1S6	912.162	0.755036	0.0838917	9.00013	2.25447e-19	1.02097e-17	https://www.genecards.org/cgi-bin/carddisp.pl?gene=BLOC1S6	BLOC1S6
SSR1	1291.24	0.746621	0.078984	9.45281	3.29845e-21	1.8763e-19	https://www.genecards.org/cgi-bin/carddisp.pl?gene=SSR1	SSR1
RB1	1034.32	0.745842	0.078877	9.45576	3.20684e-21	1.82976e-19	https://www.genecards.org/cgi-bin/carddisp.pl?gene=RB1	RB1
SIAH1	409.794	0.744761	0.0847286	8.78997	1.49602e-18	6.09447e-17	https://www.genecards.org/cgi-bin/carddisp.pl?gene=SIAH1	SIAH1
NOL9	595.528	0.732904	0.0802699	9.1305	6.81816e-20	3.28716e-18	https://www.genecards.org/cgi-bin/carddisp.pl?gene=NOL9	NOL9
MAGT1	1043.24	0.732007	0.0789676	9.26972	1.86638e-20	9.59307e-19	https://www.genecards.org/cgi-bin/carddisp.pl?gene=MAGT1	MAGT1
ACTR2	2026.98	0.730608	0.0782649	9.33507	1.00927e-20	5.42678e-19	https://www.genecards.org/cgi-bin/carddisp.pl?gene=ACTR2	ACTR2
SOCS4	470.346	0.723956	0.0752749	9.61749	6.74577e-22	4.18148e-20	https://www.genecards.org/cgi-bin/carddisp.pl?gene=SOCS4	SOCS4
MPHOSPH9	500.044	0.72362	0.0812548	8.90557	5.31126e-19	2.28863e-17	https://www.genecards.org/cgi-bin/carddisp.pl?gene=MPHOSPH9	MPHOSPH9
ZDHHC17	1266.04	0.712972	0.0634709	11.2331	2.80595e-29	3.61057e-27	https://www.genecards.org/cgi-bin/carddisp.pl?gene=ZDHHC17	ZDHHC17
SSR3	2087.63	0.706533	0.0761979	9.27235	1.82084e-20	9.43698e-19	https://www.genecards.org/cgi-bin/carddisp.pl?gene=SSR3	SSR3
EXOC5	1082.8	0.702657	0.0796057	8.82673	1.07783e-18	4.46893e-17	https://www.genecards.org/cgi-bin/carddisp.pl?gene=EXOC5	EXOC5
GTF2A1	1105.21	0.694907	0.0801133	8.67405	4.17011e-18	1.58485e-16	https://www.genecards.org/cgi-bin/carddisp.pl?gene=GTF2A1	GTF2A1
PAFAH1B1	2927.61	0.691473	0.0764797	9.04126	1.54872e-19	7.09978e-18	https://www.genecards.org/cgi-bin/carddisp.pl?gene=PAFAH1B1	PAFAH1B1
WSB1	2202.79	0.681492	0.07488	9.10112	8.94045e-20	4.24455e-18	https://www.genecards.org/cgi-bin/carddisp.pl?gene=WSB1	WSB1
MON2	1268.17	0.679109	0.0734066	9.25134	2.2169e-20	1.12095e-18	https://www.genecards.org/cgi-bin/carddisp.pl?gene=MON2	MON2
MRPL42	562.326	0.674906	0.0737291	9.15386	5.49338e-20	2.67612e-18	https://www.genecards.org/cgi-bin/carddisp.pl?gene=MRPL42	MRPL42
ATE1	968.893	0.667669	0.0674278	9.90198	4.08101e-23	2.9399e-21	https://www.genecards.org/cgi-bin/carddisp.pl?gene=ATE1	ATE1
SDCBP	1203.45	0.660032	0.0663524	9.94737	2.58944e-23	1.90963e-21	https://www.genecards.org/cgi-bin/carddisp.pl?gene=SDCBP	SDCBP
RO60	1518.47	0.658216	0.0736202	8.9407	3.867e-19	1.71787e-17	https://www.genecards.org/cgi-bin/carddisp.pl?gene=RO60	RO60
RBBP4	1379.05	0.644824	0.0723077	8.91778	4.75744e-19	2.07879e-17	https://www.genecards.org/cgi-bin/carddisp.pl?gene=RBBP4	RBBP4
CELF1	2454.54	0.629217	0.0679228	9.2637	1.97468e-20	1.00941e-18	https://www.genecards.org/cgi-bin/carddisp.pl?gene=CELF1	CELF1
ELP2	1252.07	0.612829	0.0628331	9.75328	1.78608e-22	1.19873e-20	https://www.genecards.org/cgi-bin/carddisp.pl?gene=ELP2	ELP2
TOR1AIP2	1585.31	0.567502	0.0634318	8.94664	3.66459e-19	1.63184e-17	https://www.genecards.org/cgi-bin/carddisp.pl?gene=TOR1AIP2	TOR1AIP2
SMARCC2	1572.06	-0.55718	0.0597503	-9.32514	1.10841e-20	5.85854e-19	https://www.genecards.org/cgi-bin/carddisp.pl?gene=SMARCC2	SMARCC2
RAP1B	913.254	-0.615052	0.0684483	-8.98564	2.57227e-19	1.15926e-17	https://www.genecards.org/cgi-bin/carddisp.pl?gene=RAP1B	RAP1B
SLTM	2193.86	-0.652092	0.0629918	-10.352	4.09737e-25	3.74748e-23	https://www.genecards.org/cgi-bin/carddisp.pl?gene=SLTM	SLTM
DAZAP2	1516.94	-0.654517	0.0656582	-9.96855	2.09253e-23	1.56797e-21	https://www.genecards.org/cgi-bin/carddisp.pl?gene=DAZAP2	DAZAP2
DCTN2	1500.59	-0.658033	0.0714015	-9.21595	3.0852e-20	1.53914e-18	https://www.genecards.org/cgi-bin/carddisp.pl?gene=DCTN2	DCTN2
DDX24	2532.12	-0.659392	0.0679396	-9.70557	2.85465e-22	1.86231e-20	https://www.genecards.org/cgi-bin/carddisp.pl?gene=DDX24	DDX24
ZDHHC3	828.056	-0.661759	0.0694722	-9.52552	1.64212e-21	9.66522e-20	https://www.genecards.org/cgi-bin/carddisp.pl?gene=ZDHHC3	ZDHHC3
SSR2	1064.32	-0.668289	0.0742052	-9.00596	2.13778e-19	9.72848e-18	https://www.genecards.org/cgi-bin/carddisp.pl?gene=SSR2	SSR2
PTPRA	923.434	-0.726051	0.0699569	-10.3785	3.10483e-25	2.92533e-23	https://www.genecards.org/cgi-bin/carddisp.pl?gene=PTPRA	PTPRA
PSME3IP1	1101.72	-0.738432	0.0853014	-8.65674	4.85452e-18	1.82612e-16	https://www.genecards.org/cgi-bin/carddisp.pl?gene=PSME3IP1	PSME3IP1
PDXDC1	1364.47	-0.748857	0.0661709	-11.317	1.08087e-29	1.45086e-27	https://www.genecards.org/cgi-bin/carddisp.pl?gene=PDXDC1	PDXDC1
EIF3A	5135.7	-0.756218	0.0622502	-12.148	5.87549e-34	1.32078e-31	https://www.genecards.org/cgi-bin/carddisp.pl?gene=EIF3A	EIF3A
ARHGAP21	2878.27	-0.756605	0.07149	-10.5834	3.55961e-26	3.69823e-24	https://www.genecards.org/cgi-bin/carddisp.pl?gene=ARHGAP21	ARHGAP21
SLC25A6	1559.11	-0.757934	0.0725761	-10.4433	1.57251e-25	1.52812e-23	https://www.genecards.org/cgi-bin/carddisp.pl?gene=SLC25A6	SLC25A6
BRPF1	343.074	-0.758274	0.0845481	-8.96855	3.00445e-19	1.34753e-17	https://www.genecards.org/cgi-bin/carddisp.pl?gene=BRPF1	BRPF1
DPF2	594.521	-0.759695	0.0789297	-9.62496	6.27326e-22	3.90155e-20	https://www.genecards.org/cgi-bin/carddisp.pl?gene=DPF2	DPF2
NAPA	1347.38	-0.760489	0.0878566	-8.65603	4.88487e-18	1.83384e-16	https://www.genecards.org/cgi-bin/carddisp.pl?gene=NAPA	NAPA
OXA1L	2871.57	-0.789628	0.0868319	-9.09375	9.56829e-20	4.47431e-18	https://www.genecards.org/cgi-bin/carddisp.pl?gene=OXA1L	OXA1L
DVL3	878.25	-0.791488	0.0775054	-10.212	1.75154e-24	1.51298e-22	https://www.genecards.org/cgi-bin/carddisp.pl?gene=DVL3	DVL3
TCF25	866.604	-0.805265	0.0919217	-8.76034	1.9466e-18	7.8275e-17	https://www.genecards.org/cgi-bin/carddisp.pl?gene=TCF25	TCF25
APEH	1132.14	-0.807345	0.0893093	-9.03988	1.56851e-19	7.17285e-18	https://www.genecards.org/cgi-bin/carddisp.pl?gene=APEH	APEH
SPTBN1	17265.9	-0.813884	0.084665	-9.61299	7.04731e-22	4.33956e-20	https://www.genecards.org/cgi-bin/carddisp.pl?gene=SPTBN1	SPTBN1
PIGT	886.883	-0.816915	0.081172	-10.064	7.96945e-24	6.35444e-22	https://www.genecards.org/cgi-bin/carddisp.pl?gene=PIGT	PIGT
GDI1	780.266	-0.816971	0.0898251	-9.09513	9.44714e-20	4.43992e-18	https://www.genecards.org/cgi-bin/carddisp.pl?gene=GDI1	GDI1
PARP6	965.368	-0.824377	0.0629774	-13.09	3.75372e-39	1.34686e-36	https://www.genecards.org/cgi-bin/carddisp.pl?gene=PARP6	PARP6
EIF3F	3373.48	-0.825304	0.0832709	-9.91107	3.72631e-23	2.69479e-21	https://www.genecards.org/cgi-bin/carddisp.pl?gene=EIF3F	EIF3F
PPP2R5D	774.379	-0.827324	0.082755	-9.99727	1.56653e-23	1.19697e-21	https://www.genecards.org/cgi-bin/carddisp.pl?gene=PPP2R5D	PPP2R5D
SF3B2	1429.87	-0.831813	0.0735081	-11.3159	1.09429e-29	1.45837e-27	https://www.genecards.org/cgi-bin/carddisp.pl?gene=SF3B2	SF3B2
UBTF	1234.21	-0.834909	0.090247	-9.25138	2.21621e-20	1.12095e-18	https://www.genecards.org/cgi-bin/carddisp.pl?gene=UBTF	UBTF
RSRC2	2429.97	-0.838445	0.0824689	-10.1668	2.78921e-24	2.36551e-22	https://www.genecards.org/cgi-bin/carddisp.pl?gene=RSRC2	RSRC2
LMAN2	729.951	-0.848016	0.0970453	-8.73835	2.36533e-18	9.31062e-17	https://www.genecards.org/cgi-bin/carddisp.pl?gene=LMAN2	LMAN2
P4HB	3122.89	-0.850535	0.0797056	-10.671	1.39187e-26	1.50113e-24	https://www.genecards.org/cgi-bin/carddisp.pl?gene=P4HB	P4HB
RAB13	363.396	-0.855606	0.0920302	-9.29702	1.44443e-20	7.57028e-19	https://www.genecards.org/cgi-bin/carddisp.pl?gene=RAB13	RAB13
HSPA8	31600.6	-0.856243	0.0978127	-8.7539	2.06101e-18	8.25201e-17	https://www.genecards.org/cgi-bin/carddisp.pl?gene=HSPA8	HSPA8
SURF6	441.463	-0.859292	0.0915118	-9.38997	6.00185e-21	3.32292e-19	https://www.genecards.org/cgi-bin/carddisp.pl?gene=SURF6	SURF6
KALRN	1658.15	-0.860162	0.0977356	-8.8009	1.35719e-18	5.55318e-17	https://www.genecards.org/cgi-bin/carddisp.pl?gene=KALRN	KALRN
DAXX	417.545	-0.861309	0.0880147	-9.78597	1.29355e-22	8.80844e-21	https://www.genecards.org/cgi-bin/carddisp.pl?gene=DAXX	DAXX
IFITM2	597.869	-0.874301	0.0958366	-9.12283	7.31887e-20	3.51947e-18	https://www.genecards.org/cgi-bin/carddisp.pl?gene=IFITM2	IFITM2
NOP53	1716.44	-0.878909	0.0831888	-10.5652	4.31889e-26	4.40337e-24	https://www.genecards.org/cgi-bin/carddisp.pl?gene=NOP53	NOP53
ABLIM2	1640.58	-0.884372	0.0846583	-10.4464	1.52235e-25	1.48712e-23	https://www.genecards.org/cgi-bin/carddisp.pl?gene=ABLIM2	ABLIM2
SAFB2	648.748	-0.885313	0.083308	-10.627	2.23209e-26	2.37979e-24	https://www.genecards.org/cgi-bin/carddisp.pl?gene=SAFB2	SAFB2
APEX1	1245.76	-0.888719	0.0918564	-9.67508	3.84775e-22	2.46706e-20	https://www.genecards.org/cgi-bin/carddisp.pl?gene=APEX1	APEX1
AGPAT1	669.48	-0.891143	0.0854067	-10.4341	1.73214e-25	1.66589e-23	https://www.genecards.org/cgi-bin/carddisp.pl?gene=AGPAT1	AGPAT1
TEX264	438.812	-0.894028	0.102592	-8.71437	2.92367e-18	1.13534e-16	https://www.genecards.org/cgi-bin/carddisp.pl?gene=TEX264	TEX264
CYB5D2	269.818	-0.89658	0.0940148	-9.53658	1.47625e-21	8.77193e-20	https://www.genecards.org/cgi-bin/carddisp.pl?gene=CYB5D2	CYB5D2
CYB5R3	1509.17	-0.898732	0.0925839	-9.70722	2.80885e-22	1.83886e-20	https://www.genecards.org/cgi-bin/carddisp.pl?gene=CYB5R3	CYB5R3
UCK1	476.113	-0.903371	0.0904893	-9.98318	1.80586e-23	1.36966e-21	https://www.genecards.org/cgi-bin/carddisp.pl?gene=UCK1	UCK1
CEP250	446.825	-0.90419	0.103337	-8.74988	2.13576e-18	8.51474e-17	https://www.genecards.org/cgi-bin/carddisp.pl?gene=CEP250	CEP250
AKT1	1098.65	-0.905166	0.088675	-10.2077	1.83201e-24	1.57519e-22	https://www.genecards.org/cgi-bin/carddisp.pl?gene=AKT1	AKT1
SSRP1	940.464	-0.905733	0.0759213	-11.9299	8.26728e-33	1.55809e-30	https://www.genecards.org/cgi-bin/carddisp.pl?gene=SSRP1	SSRP1
DNAJB6	4094.11	-0.909184	0.104033	-8.73936	2.34428e-18	9.26686e-17	https://www.genecards.org/cgi-bin/carddisp.pl?gene=DNAJB6	DNAJB6
AUP1	1181.78	-0.921615	0.0812723	-11.3398	8.32875e-30	1.14263e-27	https://www.genecards.org/cgi-bin/carddisp.pl?gene=AUP1	AUP1
KLHL20	799.749	-0.922761	0.0865965	-10.6559	1.63715e-26	1.75552e-24	https://www.genecards.org/cgi-bin/carddisp.pl?gene=KLHL20	KLHL20
DNAJB12	774.785	-0.923155	0.0936826	-9.85407	6.58221e-23	4.5825e-21	https://www.genecards.org/cgi-bin/carddisp.pl?gene=DNAJB12	DNAJB12
ZDHHC16	383.462	-0.929944	0.100303	-9.27133	1.83837e-20	9.50147e-19	https://www.genecards.org/cgi-bin/carddisp.pl?gene=ZDHHC16	ZDHHC16
UFD1	669.083	-0.931225	0.105647	-8.81452	1.20201e-18	4.93989e-17	https://www.genecards.org/cgi-bin/carddisp.pl?gene=UFD1	UFD1
WDR60	406.612	-0.934527	0.106856	-8.74563	2.21778e-18	8.82287e-17	https://www.genecards.org/cgi-bin/carddisp.pl?gene=WDR60	WDR60
PHB2	3157.48	-0.936527	0.105422	-8.88357	6.4748e-19	2.76446e-17	https://www.genecards.org/cgi-bin/carddisp.pl?gene=PHB2	PHB2
ZPR1	383.301	-0.938016	0.0825808	-11.3588	6.7079e-30	9.41022e-28	https://www.genecards.org/cgi-bin/carddisp.pl?gene=ZPR1	ZPR1
MACROD1	1711.71	-0.940552	0.0889763	-10.5708	4.06973e-26	4.19519e-24	https://www.genecards.org/cgi-bin/carddisp.pl?gene=MACROD1	MACROD1
TERF2IP	1034.31	-0.942407	0.103042	-9.14584	5.91706e-20	2.86143e-18	https://www.genecards.org/cgi-bin/carddisp.pl?gene=TERF2IP	TERF2IP
ARAF	1400.95	-0.950549	0.105118	-9.04271	1.52829e-19	7.02337e-18	https://www.genecards.org/cgi-bin/carddisp.pl?gene=ARAF	ARAF
RALY	1605.47	-0.954605	0.10726	-8.89988	5.59057e-19	2.3979e-17	https://www.genecards.org/cgi-bin/carddisp.pl?gene=RALY	RALY
MRPL17	739.094	-0.95918	0.0999759	-9.59411	8.46438e-22	5.14425e-20	https://www.genecards.org/cgi-bin/carddisp.pl?gene=MRPL17	MRPL17
CLASRP	273.538	-0.959763	0.110362	-8.69651	3.42261e-18	1.31668e-16	https://www.genecards.org/cgi-bin/carddisp.pl?gene=CLASRP	CLASRP
EFNB2	406.916	-0.963942	0.109018	-8.84203	9.39928e-19	3.95873e-17	https://www.genecards.org/cgi-bin/carddisp.pl?gene=EFNB2	EFNB2
CD55	1283.47	-0.966005	0.110041	-8.77857	1.65561e-18	6.72992e-17	https://www.genecards.org/cgi-bin/carddisp.pl?gene=CD55	CD55
CPNE2	231.508	-0.967066	0.111354	-8.68465	3.79912e-18	1.45553e-16	https://www.genecards.org/cgi-bin/carddisp.pl?gene=CPNE2	CPNE2
SCMH1	1010.46	-0.975018	0.0805411	-12.1058	9.83497e-34	2.10921e-31	https://www.genecards.org/cgi-bin/carddisp.pl?gene=SCMH1	SCMH1
SSU72	1136.87	-0.976372	0.107527	-9.08027	1.08306e-19	5.03934e-18	https://www.genecards.org/cgi-bin/carddisp.pl?gene=SSU72	SSU72
EEF1D	7605.15	-0.978048	0.103045	-9.49149	2.27754e-21	1.31561e-19	https://www.genecards.org/cgi-bin/carddisp.pl?gene=EEF1D	EEF1D
MAPKAP1	1552.75	-0.97807	0.0821588	-11.9046	1.11961e-32	2.08897e-30	https://www.genecards.org/cgi-bin/carddisp.pl?gene=MAPKAP1	MAPKAP1
ARHGDIB	857.514	-0.982705	0.0974094	-10.0884	6.21793e-24	5.02226e-22	https://www.genecards.org/cgi-bin/carddisp.pl?gene=ARHGDIB	ARHGDIB
IDH3G	998.943	-0.984529	0.108057	-9.11122	8.14588e-20	3.90069e-18	https://www.genecards.org/cgi-bin/carddisp.pl?gene=IDH3G	IDH3G
RTRAF	2850.39	-0.985477	0.102341	-9.62933	6.0121e-22	3.75163e-20	https://www.genecards.org/cgi-bin/carddisp.pl?gene=RTRAF	RTRAF
EIF4B	21010.3	-0.991048	0.0954856	-10.379	3.08887e-25	2.92533e-23	https://www.genecards.org/cgi-bin/carddisp.pl?gene=EIF4B	EIF4B
ZNF343	290.237	-0.992646	0.101922	-9.73931	2.04951e-22	1.36177e-20	https://www.genecards.org/cgi-bin/carddisp.pl?gene=ZNF343	ZNF343
DHX38	939.072	-0.992823	0.0793878	-12.506	6.9231e-36	1.79404e-33	https://www.genecards.org/cgi-bin/carddisp.pl?gene=DHX38	DHX38
CFDP1	593.643	-0.996387	0.105942	-9.40507	5.19969e-21	2.90467e-19	https://www.genecards.org/cgi-bin/carddisp.pl?gene=CFDP1	CFDP1
RABL6	1241.29	-0.998678	0.081142	-12.3078	8.22506e-35	2.01925e-32	https://www.genecards.org/cgi-bin/carddisp.pl?gene=RABL6	RABL6
RPL8	14892.2	-0.999769	0.0970595	-10.3006	7.00384e-25	6.31293e-23	https://www.genecards.org/cgi-bin/carddisp.pl?gene=RPL8	RPL8
NAXE	540.567	-1.00681	0.115875	-8.68874	3.66483e-18	1.40696e-16	https://www.genecards.org/cgi-bin/carddisp.pl?gene=NAXE	NAXE
SLC25A28	448.035	-1.01507	0.103937	-9.76625	1.57169e-22	1.06249e-20	https://www.genecards.org/cgi-bin/carddisp.pl?gene=SLC25A28	SLC25A28
CDC34	804.506	-1.01626	0.102835	-9.88241	4.96264e-23	3.52064e-21	https://www.genecards.org/cgi-bin/carddisp.pl?gene=CDC34	CDC34
SRP14	3719.42	-1.0171	0.0997511	-10.1964	2.05788e-24	1.75324e-22	https://www.genecards.org/cgi-bin/carddisp.pl?gene=SRP14	SRP14
SLC48A1	534.336	-1.01764	0.110119	-9.24134	2.43439e-20	1.22759e-18	https://www.genecards.org/cgi-bin/carddisp.pl?gene=SLC48A1	SLC48A1
RAB1B	2132.49	-1.01916	0.104853	-9.71988	2.48078e-22	1.6298e-20	https://www.genecards.org/cgi-bin/carddisp.pl?gene=RAB1B	RAB1B
GSK3A	272.872	-1.02065	0.0935342	-10.9121	1.00916e-27	1.1917e-25	https://www.genecards.org/cgi-bin/carddisp.pl?gene=GSK3A	GSK3A
SGTA	1062.7	-1.02312	0.103589	-9.87676	5.25035e-23	3.68314e-21	https://www.genecards.org/cgi-bin/carddisp.pl?gene=SGTA	SGTA
RNF167	1086.66	-1.02369	0.117077	-8.74379	2.25421e-18	8.94871e-17	https://www.genecards.org/cgi-bin/carddisp.pl?gene=RNF167	RNF167
PIN1	963.332	-1.0347	0.115249	-8.97791	2.75953e-19	1.24066e-17	https://www.genecards.org/cgi-bin/carddisp.pl?gene=PIN1	PIN1
ALG3	174.1	-1.03509	0.118416	-8.74109	2.30872e-18	9.14565e-17	https://www.genecards.org/cgi-bin/carddisp.pl?gene=ALG3	ALG3
BTF3	7707.68	-1.03546	0.0974843	-10.6218	2.36033e-26	2.50222e-24	https://www.genecards.org/cgi-bin/carddisp.pl?gene=BTF3	BTF3
CALM3	2814.24	-1.03703	0.112021	-9.25745	2.09374e-20	1.06735e-18	https://www.genecards.org/cgi-bin/carddisp.pl?gene=CALM3	CALM3
NSFL1C	1794.36	-1.04523	0.0968764	-10.7893	3.86582e-27	4.45237e-25	https://www.genecards.org/cgi-bin/carddisp.pl?gene=NSFL1C	NSFL1C
USF1	1122.25	-1.05142	0.0993481	-10.5831	3.5678e-26	3.69823e-24	https://www.genecards.org/cgi-bin/carddisp.pl?gene=USF1	USF1
BIN1	19158.2	-1.05499	0.105415	-10.008	1.40628e-23	1.07977e-21	https://www.genecards.org/cgi-bin/carddisp.pl?gene=BIN1	BIN1
MOB2	544.888	-1.05674	0.111093	-9.51226	1.86572e-21	1.09467e-19	https://www.genecards.org/cgi-bin/carddisp.pl?gene=MOB2	MOB2
TESK1	526.609	-1.0592	0.0927288	-11.4225	3.22789e-30	4.66868e-28	https://www.genecards.org/cgi-bin/carddisp.pl?gene=TESK1	TESK1
FRAT2	165.567	-1.06017	0.109503	-9.68167	3.60757e-22	2.33715e-20	https://www.genecards.org/cgi-bin/carddisp.pl?gene=FRAT2	FRAT2
SH3KBP1	425.697	-1.06804	0.120669	-8.85103	8.67188e-19	3.66893e-17	https://www.genecards.org/cgi-bin/carddisp.pl?gene=SH3KBP1	SH3KBP1
TCEAL4	1324.27	-1.06817	0.104402	-10.2313	1.43606e-24	1.25206e-22	https://www.genecards.org/cgi-bin/carddisp.pl?gene=TCEAL4	TCEAL4
FAM50A	573.875	-1.07558	0.0923438	-11.6475	2.3623e-31	3.88821e-29	https://www.genecards.org/cgi-bin/carddisp.pl?gene=FAM50A	FAM50A
SUGP1	445.557	-1.07587	0.113772	-9.45639	3.18757e-21	1.82435e-19	https://www.genecards.org/cgi-bin/carddisp.pl?gene=SUGP1	SUGP1
FKBP8	1689.44	-1.0763	0.10792	-9.97314	1.99818e-23	1.50331e-21	https://www.genecards.org/cgi-bin/carddisp.pl?gene=FKBP8	FKBP8
PACS2	1740.47	-1.07912	0.102179	-10.5611	4.512e-26	4.57526e-24	https://www.genecards.org/cgi-bin/carddisp.pl?gene=PACS2	PACS2
ARL8A	440.772	-1.08225	0.0955336	-11.3285	9.48034e-30	1.28177e-27	https://www.genecards.org/cgi-bin/carddisp.pl?gene=ARL8A	ARL8A
HDLBP	12064.2	-1.09073	0.0960337	-11.3578	6.78175e-30	9.44283e-28	https://www.genecards.org/cgi-bin/carddisp.pl?gene=HDLBP	HDLBP
TRIM21	167.536	-1.09495	0.1136	-9.6386	5.49313e-22	3.46253e-20	https://www.genecards.org/cgi-bin/carddisp.pl?gene=TRIM21	TRIM21
CTSZ	1335.13	-1.09513	0.122234	-8.95929	3.26782e-19	1.45864e-17	https://www.genecards.org/cgi-bin/carddisp.pl?gene=CTSZ	CTSZ
CST3	2792.54	-1.09623	0.120498	-9.0975	9.24322e-20	4.35505e-18	https://www.genecards.org/cgi-bin/carddisp.pl?gene=CST3	CST3
BRD7	1465.75	-1.09768	0.0917038	-11.9699	5.11027e-33	9.93203e-31	https://www.genecards.org/cgi-bin/carddisp.pl?gene=BRD7	BRD7
CTSL	1858.94	-1.09815	0.0912989	-12.028	2.53113e-33	5.13325e-31	https://www.genecards.org/cgi-bin/carddisp.pl?gene=CTSL	CTSL
HTATSF1	3274.61	-1.09973	0.110355	-9.96546	2.1587e-23	1.61108e-21	https://www.genecards.org/cgi-bin/carddisp.pl?gene=HTATSF1	HTATSF1
SNRPF	789.895	-1.11478	0.125045	-8.91504	4.87657e-19	2.12091e-17	https://www.genecards.org/cgi-bin/carddisp.pl?gene=SNRPF	SNRPF
SUMO3	1063.46	-1.11583	0.0965566	-11.5562	6.86859e-31	1.06795e-28	https://www.genecards.org/cgi-bin/carddisp.pl?gene=SUMO3	SUMO3
CLPTM1	867.578	-1.11664	0.0853407	-13.0845	4.03682e-39	1.42111e-36	https://www.genecards.org/cgi-bin/carddisp.pl?gene=CLPTM1	CLPTM1
PSMD8	3889.9	-1.12318	0.110123	-10.1993	1.99695e-24	1.70913e-22	https://www.genecards.org/cgi-bin/carddisp.pl?gene=PSMD8	PSMD8
NUDC	1110.23	-1.12623	0.0939132	-11.9923	3.90119e-33	7.74346e-31	https://www.genecards.org/cgi-bin/carddisp.pl?gene=NUDC	NUDC
BCKDK	827.142	-1.12757	0.120406	-9.36475	7.62298e-21	4.15876e-19	https://www.genecards.org/cgi-bin/carddisp.pl?gene=BCKDK	BCKDK
DDA1	404.296	-1.13085	0.120066	-9.41857	4.57259e-21	2.57425e-19	https://www.genecards.org/cgi-bin/carddisp.pl?gene=DDA1	DDA1
RPS2	12281.3	-1.1541	0.133165	-8.66673	4.44726e-18	1.67969e-16	https://www.genecards.org/cgi-bin/carddisp.pl?gene=RPS2	RPS2
PA2G4	1441.54	-1.16344	0.0979775	-11.8746	1.6041e-32	2.93425e-30	https://www.genecards.org/cgi-bin/carddisp.pl?gene=PA2G4	PA2G4
KXD1	796.526	-1.1653	0.100598	-11.5837	4.98286e-31	8.01467e-29	https://www.genecards.org/cgi-bin/carddisp.pl?gene=KXD1	KXD1
CCDC124	375.582	-1.17102	0.110543	-10.5934	3.19901e-26	3.35321e-24	https://www.genecards.org/cgi-bin/carddisp.pl?gene=CCDC124	CCDC124
PSIP1	966.586	-1.17169	0.120533	-9.72093	2.45521e-22	1.61871e-20	https://www.genecards.org/cgi-bin/carddisp.pl?gene=PSIP1	PSIP1
EEF2	48281.3	-1.17337	0.0894706	-13.1146	2.71699e-39	9.93994e-37	https://www.genecards.org/cgi-bin/carddisp.pl?gene=EEF2	EEF2
SEPTIN4	195.616	-1.17367	0.134105	-8.7519	2.09789e-18	8.38168e-17	https://www.genecards.org/cgi-bin/carddisp.pl?gene=SEPTIN4	SEPTIN4
NRAP	110859	-1.18169	0.133717	-8.83724	9.81125e-19	4.09527e-17	https://www.genecards.org/cgi-bin/carddisp.pl?gene=NRAP	NRAP
UBE2L3	1842.25	-1.18391	0.128143	-9.239	2.48821e-20	1.24799e-18	https://www.genecards.org/cgi-bin/carddisp.pl?gene=UBE2L3	UBE2L3
NKIRAS2	690.448	-1.18502	0.0857981	-13.8117	2.16571e-43	1.06336e-40	https://www.genecards.org/cgi-bin/carddisp.pl?gene=NKIRAS2	NKIRAS2
SART1	638.5	-1.19013	0.103994	-11.4443	2.51156e-30	3.68981e-28	https://www.genecards.org/cgi-bin/carddisp.pl?gene=SART1	SART1
TAF10	571.981	-1.19495	0.115162	-10.3763	3.18013e-25	2.96674e-23	https://www.genecards.org/cgi-bin/carddisp.pl?gene=TAF10	TAF10
EPN1	768.291	-1.20009	0.0910385	-13.1822	1.11085e-39	4.22983e-37	https://www.genecards.org/cgi-bin/carddisp.pl?gene=EPN1	EPN1
ADIPOR1	2940.68	-1.20138	0.0896352	-13.403	5.80601e-41	2.51927e-38	https://www.genecards.org/cgi-bin/carddisp.pl?gene=ADIPOR1	ADIPOR1
CNKSR1	607.535	-1.20162	0.131385	-9.14579	5.91978e-20	2.86143e-18	https://www.genecards.org/cgi-bin/carddisp.pl?gene=CNKSR1	CNKSR1
BCL7B	695.336	-1.20268	0.139329	-8.63196	6.03093e-18	2.24601e-16	https://www.genecards.org/cgi-bin/carddisp.pl?gene=BCL7B	BCL7B
UBE2Q1	609.805	-1.22023	0.0918473	-13.2854	2.81276e-40	1.14088e-37	https://www.genecards.org/cgi-bin/carddisp.pl?gene=UBE2Q1	UBE2Q1
RNF220	992.267	-1.22377	0.111371	-10.9882	4.35375e-28	5.24079e-26	https://www.genecards.org/cgi-bin/carddisp.pl?gene=RNF220	RNF220
VEGFB	1040.83	-1.22773	0.123665	-9.92789	3.14834e-23	2.2946e-21	https://www.genecards.org/cgi-bin/carddisp.pl?gene=VEGFB	VEGFB
RPL36AL	5123.06	-1.23638	0.130168	-9.49837	2.13202e-21	1.23923e-19	https://www.genecards.org/cgi-bin/carddisp.pl?gene=RPL36AL	RPL36AL
UBXN6	1492.01	-1.24034	0.115745	-10.7161	8.54988e-27	9.49545e-25	https://www.genecards.org/cgi-bin/carddisp.pl?gene=UBXN6	UBXN6
TSR3	554.309	-1.24961	0.12061	-10.3608	3.73835e-25	3.45297e-23	https://www.genecards.org/cgi-bin/carddisp.pl?gene=TSR3	TSR3
DDX23	1471.29	-1.25274	0.103456	-12.1088	9.4821e-34	2.05717e-31	https://www.genecards.org/cgi-bin/carddisp.pl?gene=DDX23	DDX23
FTL	11449.1	-1.25409	0.110577	-11.3414	8.18255e-30	1.13089e-27	https://www.genecards.org/cgi-bin/carddisp.pl?gene=FTL	FTL
CHST10	188.588	-1.25513	0.106686	-11.7647	5.93366e-32	1.01569e-29	https://www.genecards.org/cgi-bin/carddisp.pl?gene=CHST10	CHST10
UBC	28356.8	-1.25664	0.137963	-9.10852	8.35165e-20	3.9853e-18	https://www.genecards.org/cgi-bin/carddisp.pl?gene=UBC	UBC
TRIR	1026.48	-1.25978	0.0943884	-13.3468	1.23628e-40	5.12591e-38	https://www.genecards.org/cgi-bin/carddisp.pl?gene=TRIR	TRIR
TOMM40	568.939	-1.2605	0.130368	-9.6688	4.0916e-22	2.59663e-20	https://www.genecards.org/cgi-bin/carddisp.pl?gene=TOMM40	TOMM40
LIN7B	398.724	-1.26413	0.143009	-8.83956	9.6096e-19	4.02009e-17	https://www.genecards.org/cgi-bin/carddisp.pl?gene=LIN7B	LIN7B
PPP1R11	711.236	-1.27254	0.113676	-11.1944	4.34314e-29	5.55029e-27	https://www.genecards.org/cgi-bin/carddisp.pl?gene=PPP1R11	PPP1R11
TNIP1	2357.69	-1.27689	0.112982	-11.3016	1.28778e-29	1.70407e-27	https://www.genecards.org/cgi-bin/carddisp.pl?gene=TNIP1	TNIP1
UBE2D4	2287.6	-1.28179	0.133394	-9.60903	7.32337e-22	4.49472e-20	https://www.genecards.org/cgi-bin/carddisp.pl?gene=UBE2D4	UBE2D4
STUB1	1366.88	-1.28323	0.117259	-10.9435	7.14e-28	8.48523e-26	https://www.genecards.org/cgi-bin/carddisp.pl?gene=STUB1	STUB1
GPATCH4	500.275	-1.28714	0.127402	-10.103	5.35626e-24	4.3832e-22	https://www.genecards.org/cgi-bin/carddisp.pl?gene=GPATCH4	GPATCH4
CDK16	2377.89	-1.28824	0.104744	-12.2989	9.18127e-35	2.22473e-32	https://www.genecards.org/cgi-bin/carddisp.pl?gene=CDK16	CDK16
CHMP2A	2245.79	-1.29004	0.128105	-10.0701	7.48776e-24	5.996e-22	https://www.genecards.org/cgi-bin/carddisp.pl?gene=CHMP2A	CHMP2A
ZNF511	623.835	-1.31137	0.139841	-9.37758	6.7506e-21	3.71542e-19	https://www.genecards.org/cgi-bin/carddisp.pl?gene=ZNF511	ZNF511
GRHPR	2137.42	-1.31285	0.140714	-9.32997	1.05896e-20	5.66135e-19	https://www.genecards.org/cgi-bin/carddisp.pl?gene=GRHPR	GRHPR
EMD	660.057	-1.31374	0.105972	-12.3971	2.70946e-35	6.8315e-33	https://www.genecards.org/cgi-bin/carddisp.pl?gene=EMD	EMD
SGCA	6128.97	-1.31462	0.119102	-11.0378	2.51039e-28	3.1226e-26	https://www.genecards.org/cgi-bin/carddisp.pl?gene=SGCA	SGCA
PAF1	826.673	-1.31556	0.130044	-10.1162	4.68264e-24	3.86588e-22	https://www.genecards.org/cgi-bin/carddisp.pl?gene=PAF1	PAF1
PDK2	2702.67	-1.31898	0.150299	-8.77574	1.69785e-18	6.87168e-17	https://www.genecards.org/cgi-bin/carddisp.pl?gene=PDK2	PDK2
MRPL10	797.181	-1.32134	0.135685	-9.73828	2.07026e-22	1.36975e-20	https://www.genecards.org/cgi-bin/carddisp.pl?gene=MRPL10	MRPL10
ATF4	6804.96	-1.32505	0.13684	-9.68324	3.5528e-22	2.30969e-20	https://www.genecards.org/cgi-bin/carddisp.pl?gene=ATF4	ATF4
DDRGK1	442.466	-1.32667	0.103629	-12.8021	1.59559e-37	4.72548e-35	https://www.genecards.org/cgi-bin/carddisp.pl?gene=DDRGK1	DDRGK1
PFN1	1897.4	-1.33134	0.121058	-10.9976	3.92577e-28	4.7563e-26	https://www.genecards.org/cgi-bin/carddisp.pl?gene=PFN1	PFN1
YIF1A	657.976	-1.3343	0.143003	-9.33058	1.05297e-20	5.64547e-19	https://www.genecards.org/cgi-bin/carddisp.pl?gene=YIF1A	YIF1A
IK	2675.44	-1.33765	0.111768	-11.9681	5.22117e-33	1.00429e-30	https://www.genecards.org/cgi-bin/carddisp.pl?gene=IK	IK
NME4	341.299	-1.34305	0.134346	-9.99694	1.57175e-23	1.19697e-21	https://www.genecards.org/cgi-bin/carddisp.pl?gene=NME4	NME4
USF2	1508.69	-1.34743	0.0709702	-18.9858	2.23552e-80	5.21379e-77	https://www.genecards.org/cgi-bin/carddisp.pl?gene=USF2	USF2
PKN1	956.39	-1.35606	0.116299	-11.6601	2.03786e-31	3.39485e-29	https://www.genecards.org/cgi-bin/carddisp.pl?gene=PKN1	PKN1
CCDC92	545	-1.35939	0.0892994	-15.2229	2.49407e-52	2.1152e-49	https://www.genecards.org/cgi-bin/carddisp.pl?gene=CCDC92	CCDC92
ABHD14A	244.848	-1.36647	0.141802	-9.63644	5.61018e-22	3.5244e-20	https://www.genecards.org/cgi-bin/carddisp.pl?gene=ABHD14A	ABHD14A
C19orf53	1629.08	-1.36771	0.137901	-9.91802	3.47582e-23	2.52342e-21	https://www.genecards.org/cgi-bin/carddisp.pl?gene=C19orf53	C19orf53
SRM	430.518	-1.37691	0.127763	-10.7771	4.41782e-27	5.05692e-25	https://www.genecards.org/cgi-bin/carddisp.pl?gene=SRM	SRM
KIF1C	9717.62	-1.38129	0.108507	-12.73	4.03028e-37	1.13935e-34	https://www.genecards.org/cgi-bin/carddisp.pl?gene=KIF1C	KIF1C
SNRPD3	3680.02	-1.3837	0.126433	-10.9441	7.09197e-28	8.48217e-26	https://www.genecards.org/cgi-bin/carddisp.pl?gene=SNRPD3	SNRPD3
NDUFAF2	897.09	-1.38609	0.134754	-10.2861	8.14048e-25	7.26723e-23	https://www.genecards.org/cgi-bin/carddisp.pl?gene=NDUFAF2	NDUFAF2
RPL22	18960.8	-1.38693	0.132864	-10.4387	1.65101e-25	1.59609e-23	https://www.genecards.org/cgi-bin/carddisp.pl?gene=RPL22	RPL22
EMC6	1076.96	-1.39948	0.150687	-9.28732	1.58219e-20	8.26904e-19	https://www.genecards.org/cgi-bin/carddisp.pl?gene=EMC6	EMC6
BUD23	1348.95	-1.40055	0.121142	-11.5612	6.47733e-31	1.02419e-28	https://www.genecards.org/cgi-bin/carddisp.pl?gene=BUD23	BUD23
FLOT1	2007.56	-1.40559	0.09585	-14.6645	1.08796e-48	6.34347e-46	https://www.genecards.org/cgi-bin/carddisp.pl?gene=FLOT1	FLOT1
SNRPC	1934.45	-1.40927	0.13886	-10.1488	3.35433e-24	2.8319e-22	https://www.genecards.org/cgi-bin/carddisp.pl?gene=SNRPC	SNRPC
UBXN1	1706.75	-1.41416	0.13426	-10.533	6.08731e-26	6.1063e-24	https://www.genecards.org/cgi-bin/carddisp.pl?gene=UBXN1	UBXN1
GPX4	3107.82	-1.4176	0.119441	-11.8687	1.72181e-32	3.11899e-30	https://www.genecards.org/cgi-bin/carddisp.pl?gene=GPX4	GPX4
FHOD1	1077.81	-1.42106	0.149618	-9.49795	2.14065e-21	1.24038e-19	https://www.genecards.org/cgi-bin/carddisp.pl?gene=FHOD1	FHOD1
HOXA7	279.586	-1.42227	0.137045	-10.3781	3.12006e-25	2.92533e-23	https://www.genecards.org/cgi-bin/carddisp.pl?gene=HOXA7	HOXA7
ZRSR2	228.251	-1.42338	0.131634	-10.8131	2.98376e-27	3.45782e-25	https://www.genecards.org/cgi-bin/carddisp.pl?gene=ZRSR2	ZRSR2
SLC25A23	757.538	-1.42616	0.129539	-11.0095	3.43905e-28	4.22144e-26	https://www.genecards.org/cgi-bin/carddisp.pl?gene=SLC25A23	SLC25A23
PPP1R14B	2224.9	-1.43118	0.156429	-9.14905	5.74363e-20	2.79075e-18	https://www.genecards.org/cgi-bin/carddisp.pl?gene=PPP1R14B	PPP1R14B
GIMAP4	621.822	-1.43261	0.157465	-9.09798	9.20244e-20	4.35505e-18	https://www.genecards.org/cgi-bin/carddisp.pl?gene=GIMAP4	GIMAP4
RPL36A	12722.2	-1.43378	0.13351	-10.7391	6.66786e-27	7.53993e-25	https://www.genecards.org/cgi-bin/carddisp.pl?gene=RPL36A	RPL36A
CLPP	510.586	-1.43746	0.123418	-11.647	2.37569e-31	3.88821e-29	https://www.genecards.org/cgi-bin/carddisp.pl?gene=CLPP	CLPP
FXYD5	224.749	-1.43833	0.15418	-9.32886	1.07019e-20	5.68877e-19	https://www.genecards.org/cgi-bin/carddisp.pl?gene=FXYD5	FXYD5
ATP6V1G1	3759.36	-1.43971	0.162337	-8.86863	7.40524e-19	3.14731e-17	https://www.genecards.org/cgi-bin/carddisp.pl?gene=ATP6V1G1	ATP6V1G1
EIF3G	4113.82	-1.45026	0.115341	-12.5737	2.94684e-36	7.85459e-34	https://www.genecards.org/cgi-bin/carddisp.pl?gene=EIF3G	EIF3G
GIMAP7	486.649	-1.46079	0.168474	-8.67074	4.29313e-18	1.62477e-16	https://www.genecards.org/cgi-bin/carddisp.pl?gene=GIMAP7	GIMAP7
RILPL1	970.515	-1.47745	0.142519	-10.3667	3.51488e-25	3.26271e-23	https://www.genecards.org/cgi-bin/carddisp.pl?gene=RILPL1	RILPL1
RNF126	256.171	-1.47917	0.154504	-9.57366	1.03182e-21	6.23033e-20	https://www.genecards.org/cgi-bin/carddisp.pl?gene=RNF126	RNF126
YBX3	32812.2	-1.50293	0.12597	-11.9308	8.17412e-33	1.55625e-30	https://www.genecards.org/cgi-bin/carddisp.pl?gene=YBX3	YBX3
NDUFS6	3591.35	-1.50735	0.174596	-8.6334	5.95552e-18	2.22681e-16	https://www.genecards.org/cgi-bin/carddisp.pl?gene=NDUFS6	NDUFS6
ANAPC15	679.793	-1.5091	0.146046	-10.333	4.99478e-25	4.54598e-23	https://www.genecards.org/cgi-bin/carddisp.pl?gene=ANAPC15	ANAPC15
TPM2	214739	-1.51152	0.156548	-9.65528	4.66862e-22	2.95278e-20	https://www.genecards.org/cgi-bin/carddisp.pl?gene=TPM2	TPM2
HMGN3	2959.38	-1.5168	0.145506	-10.4243	1.91987e-25	1.83697e-23	https://www.genecards.org/cgi-bin/carddisp.pl?gene=HMGN3	HMGN3
DTD1	538.75	-1.53428	0.119573	-12.8313	1.09475e-37	3.34851e-35	https://www.genecards.org/cgi-bin/carddisp.pl?gene=DTD1	DTD1
SCYL1	1283.43	-1.53776	0.105834	-14.53	7.82323e-48	4.29311e-45	https://www.genecards.org/cgi-bin/carddisp.pl?gene=SCYL1	SCYL1
TUBG1	351.936	-1.53814	0.161877	-9.50188	2.06143e-21	1.20194e-19	https://www.genecards.org/cgi-bin/carddisp.pl?gene=TUBG1	TUBG1
GIMAP5	740.886	-1.5516	0.135268	-11.4706	1.85375e-30	2.81198e-28	https://www.genecards.org/cgi-bin/carddisp.pl?gene=GIMAP5	GIMAP5
CHCHD3	5697.32	-1.55482	0.175694	-8.8496	8.78309e-19	3.70758e-17	https://www.genecards.org/cgi-bin/carddisp.pl?gene=CHCHD3	CHCHD3
MAP2K2	1283.57	-1.55735	0.10428	-14.9343	1.97257e-50	1.36312e-47	https://www.genecards.org/cgi-bin/carddisp.pl?gene=MAP2K2	MAP2K2
COX6A2	29787.9	-1.56655	0.177434	-8.8289	1.05706e-18	4.39255e-17	https://www.genecards.org/cgi-bin/carddisp.pl?gene=COX6A2	COX6A2
ZCRB1	2003.65	-1.58415	0.154243	-10.2705	9.57139e-25	8.46365e-23	https://www.genecards.org/cgi-bin/carddisp.pl?gene=ZCRB1	ZCRB1
CIZ1	1115.41	-1.5941	0.0754577	-21.1258	4.6109e-99	1.7206e-95	https://www.genecards.org/cgi-bin/carddisp.pl?gene=CIZ1	CIZ1
CRYAB	32520	-1.60267	0.168194	-9.52873	1.59221e-21	9.40109e-20	https://www.genecards.org/cgi-bin/carddisp.pl?gene=CRYAB	CRYAB
EIF4EBP1	276.822	-1.60346	0.153932	-10.4167	2.08107e-25	1.98105e-23	https://www.genecards.org/cgi-bin/carddisp.pl?gene=EIF4EBP1	EIF4EBP1
JSRP1	2016.64	-1.63365	0.143406	-11.3918	4.59319e-30	6.50066e-28	https://www.genecards.org/cgi-bin/carddisp.pl?gene=JSRP1	JSRP1
DMTN	322.618	-1.63495	0.128402	-12.733	3.87543e-37	1.11243e-34	https://www.genecards.org/cgi-bin/carddisp.pl?gene=DMTN	DMTN
FTH1	14940.3	-1.63679	0.138209	-11.8429	2.34316e-32	4.20371e-30	https://www.genecards.org/cgi-bin/carddisp.pl?gene=FTH1	FTH1
NDUFS8	2857.44	-1.64912	0.189031	-8.72407	2.68369e-18	1.04973e-16	https://www.genecards.org/cgi-bin/carddisp.pl?gene=NDUFS8	NDUFS8
PET100	2730.09	-1.65717	0.154816	-10.7041	9.73793e-27	1.07509e-24	https://www.genecards.org/cgi-bin/carddisp.pl?gene=PET100	PET100
CITED4	207.084	-1.66613	0.166115	-10.03	1.12498e-23	8.74576e-22	https://www.genecards.org/cgi-bin/carddisp.pl?gene=CITED4	CITED4
FBXW5	1873.6	-1.66839	0.138106	-12.0805	1.33906e-33	2.77602e-31	https://www.genecards.org/cgi-bin/carddisp.pl?gene=FBXW5	FBXW5
GAS8	313.283	-1.66853	0.172466	-9.67457	3.86732e-22	2.47111e-20	https://www.genecards.org/cgi-bin/carddisp.pl?gene=GAS8	GAS8
PPM1G	1345.52	-1.67261	0.101297	-16.512	3.00537e-61	3.50464e-58	https://www.genecards.org/cgi-bin/carddisp.pl?gene=PPM1G	PPM1G
RPL28	4106.54	-1.67716	0.0953116	-17.5966	2.61754e-69	4.06985e-66	https://www.genecards.org/cgi-bin/carddisp.pl?gene=RPL28	RPL28
HDGFL2	843.42	-1.67838	0.118126	-14.2084	8.12482e-46	4.21092e-43	https://www.genecards.org/cgi-bin/carddisp.pl?gene=HDGFL2	HDGFL2
MDH2	9652.93	-1.69153	0.171228	-9.87881	5.14414e-23	3.63558e-21	https://www.genecards.org/cgi-bin/carddisp.pl?gene=MDH2	MDH2
TRIM52-AS1	844.724	-1.70056	0.172997	-9.83001	8.36083e-23	5.77764e-21	https://www.genecards.org/cgi-bin/carddisp.pl?gene=TRIM52-AS1	TRIM52-AS1
C9orf78	1402.56	-1.70756	0.114268	-14.9434	1.71984e-50	1.23418e-47	https://www.genecards.org/cgi-bin/carddisp.pl?gene=C9orf78	C9orf78
RPL11	27351	-1.71038	0.109398	-15.6345	4.2377e-55	4.16142e-52	https://www.genecards.org/cgi-bin/carddisp.pl?gene=RPL11	RPL11
IDH2	15267.8	-1.71737	0.188769	-9.09775	9.22206e-20	4.35505e-18	https://www.genecards.org/cgi-bin/carddisp.pl?gene=IDH2	IDH2
SCARNA17	142.771	-1.73404	0.142102	-12.2028	3.00137e-34	7.08855e-32	https://www.genecards.org/cgi-bin/carddisp.pl?gene=SCARNA17	SCARNA17
UBALD2	502.068	-1.73635	0.172796	-10.0485	9.32355e-24	7.34003e-22	https://www.genecards.org/cgi-bin/carddisp.pl?gene=UBALD2	UBALD2
ADSS1	9187.78	-1.73816	0.18865	-9.21366	3.15184e-20	1.56402e-18	https://www.genecards.org/cgi-bin/carddisp.pl?gene=ADSS1	ADSS1
STARD10	385.542	-1.74007	0.133984	-12.9871	1.44816e-38	4.7403e-36	https://www.genecards.org/cgi-bin/carddisp.pl?gene=STARD10	STARD10
POLR2J	2005.63	-1.7451	0.143339	-12.1746	4.2449e-34	9.77793e-32	https://www.genecards.org/cgi-bin/carddisp.pl?gene=POLR2J	POLR2J
DYNLRB1	1675.48	-1.75058	0.119022	-14.7081	5.72307e-49	3.55937e-46	https://www.genecards.org/cgi-bin/carddisp.pl?gene=DYNLRB1	DYNLRB1
SURF2	156.124	-1.75599	0.154895	-11.3367	8.63327e-30	1.17576e-27	https://www.genecards.org/cgi-bin/carddisp.pl?gene=SURF2	SURF2
GYPC	2483.75	-1.76483	0.162301	-10.8738	1.53668e-27	1.80323e-25	https://www.genecards.org/cgi-bin/carddisp.pl?gene=GYPC	GYPC
ATP5F1D	2801.88	-1.7709	0.17543	-10.0946	5.83533e-24	4.7544e-22	https://www.genecards.org/cgi-bin/carddisp.pl?gene=ATP5F1D	ATP5F1D
RPS11	63880.5	-1.77631	0.144571	-12.2867	1.06713e-34	2.55263e-32	https://www.genecards.org/cgi-bin/carddisp.pl?gene=RPS11	RPS11
HMGA1	788.312	-1.78812	0.129027	-13.8584	1.13101e-43	5.70336e-41	https://www.genecards.org/cgi-bin/carddisp.pl?gene=HMGA1	HMGA1
BNC2	2965.69	-1.78854	0.196839	-9.08633	1.0244e-19	4.77833e-18	https://www.genecards.org/cgi-bin/carddisp.pl?gene=BNC2	BNC2
EEF1A2	25655.2	-1.80025	0.0973769	-18.4874	2.6088e-76	5.40834e-73	https://www.genecards.org/cgi-bin/carddisp.pl?gene=EEF1A2	EEF1A2
HCFC1R1	4271.01	-1.80695	0.189439	-9.53839	1.45068e-21	8.64751e-20	https://www.genecards.org/cgi-bin/carddisp.pl?gene=HCFC1R1	HCFC1R1
ECSCR	198.736	-1.81867	0.187859	-9.681	3.6315e-22	2.34452e-20	https://www.genecards.org/cgi-bin/carddisp.pl?gene=ECSCR	ECSCR
ZNF358	925.364	-1.85938	0.11107	-16.7407	6.62119e-63	8.23588e-60	https://www.genecards.org/cgi-bin/carddisp.pl?gene=ZNF358	ZNF358
INCA1	58.6205	-1.90801	0.218587	-8.72883	2.57318e-18	1.00862e-16	https://www.genecards.org/cgi-bin/carddisp.pl?gene=INCA1	INCA1
TBX1	229.341	-1.95456	0.127867	-15.2859	9.5013e-53	8.44168e-50	https://www.genecards.org/cgi-bin/carddisp.pl?gene=TBX1	TBX1
METTL22	664.298	-1.95527	0.149519	-13.0771	4.4526e-39	1.53845e-36	https://www.genecards.org/cgi-bin/carddisp.pl?gene=METTL22	METTL22
TRIP10	4389.55	-1.96136	0.155418	-12.6199	1.63927e-36	4.43268e-34	https://www.genecards.org/cgi-bin/carddisp.pl?gene=TRIP10	TRIP10
ACTA1	612696	-1.97046	0.183075	-10.7632	5.13829e-27	5.84575e-25	https://www.genecards.org/cgi-bin/carddisp.pl?gene=ACTA1	ACTA1
EIF3C	199.937	-1.97604	0.215556	-9.16717	4.85586e-20	2.37797e-18	https://www.genecards.org/cgi-bin/carddisp.pl?gene=EIF3C	EIF3C
S100A1	7264.88	-1.99307	0.210019	-9.48994	2.31163e-21	1.33118e-19	https://www.genecards.org/cgi-bin/carddisp.pl?gene=S100A1	S100A1
YBX1	21697.7	-2.00977	0.123922	-16.218	3.76152e-59	4.12838e-56	https://www.genecards.org/cgi-bin/carddisp.pl?gene=YBX1	YBX1
PPP1R1A	7634.35	-2.01542	0.194645	-10.3543	3.99979e-25	3.67626e-23	https://www.genecards.org/cgi-bin/carddisp.pl?gene=PPP1R1A	PPP1R1A
TCEA3	10312.8	-2.05536	0.182032	-11.2912	1.45009e-29	1.90534e-27	https://www.genecards.org/cgi-bin/carddisp.pl?gene=TCEA3	TCEA3
LINC01588	62.0559	-2.08859	0.230928	-9.04434	1.50577e-19	6.93697e-18	https://www.genecards.org/cgi-bin/carddisp.pl?gene=LINC01588	LINC01588
RAD23A	7841.31	-2.1004	0.17738	-11.8412	2.38879e-32	4.21843e-30	https://www.genecards.org/cgi-bin/carddisp.pl?gene=RAD23A	RAD23A
NUPR1	946.859	-2.20281	0.235388	-9.35822	8.10935e-21	4.4112e-19	https://www.genecards.org/cgi-bin/carddisp.pl?gene=NUPR1	NUPR1
SNX20	268.136	-2.21238	0.187427	-11.8039	3.72595e-32	6.49708e-30	https://www.genecards.org/cgi-bin/carddisp.pl?gene=SNX20	SNX20
DRAP1	1286.23	-2.3471	0.13642	-17.205	2.43559e-66	3.24595e-63	https://www.genecards.org/cgi-bin/carddisp.pl?gene=DRAP1	DRAP1
RHOD	63.4284	-2.35278	0.258436	-9.10391	8.71396e-20	4.14758e-18	https://www.genecards.org/cgi-bin/carddisp.pl?gene=RHOD	RHOD
SH2B2	249.085	-2.36041	0.181984	-12.9704	1.80018e-38	5.791e-36	https://www.genecards.org/cgi-bin/carddisp.pl?gene=SH2B2	SH2B2
INPP5J	40.7247	-2.36135	0.271013	-8.71307	2.95759e-18	1.14487e-16	https://www.genecards.org/cgi-bin/carddisp.pl?gene=INPP5J	INPP5J
LGI1	125.451	-2.37032	0.250899	-9.4473	3.47684e-21	1.96578e-19	https://www.genecards.org/cgi-bin/carddisp.pl?gene=LGI1	LGI1
CKM	491601	-2.37404	0.240366	-9.87675	5.25091e-23	3.68314e-21	https://www.genecards.org/cgi-bin/carddisp.pl?gene=CKM	CKM
TOGARAM2	67.1935	-2.39566	0.274288	-8.73411	2.45578e-18	9.64631e-17	https://www.genecards.org/cgi-bin/carddisp.pl?gene=TOGARAM2	TOGARAM2
PDLIM2	829.769	-2.59079	0.204805	-12.65	1.11841e-36	3.06872e-34	https://www.genecards.org/cgi-bin/carddisp.pl?gene=PDLIM2	PDLIM2

## Sheet: up
Gene	baseMean	log2FoldChange	lfcSE	stat	pvalue	padj	URL	GenCards-URL
SNORD94	917.94	3.9862	0.100433	39.6902	0	0	https://www.genecards.org/cgi-bin/carddisp.pl?gene=SNORD94	SNORD94
SNORD97	1265.08	4.92847	0.206739	23.8391	1.31457e-125	1.22636e-121	https://www.genecards.org/cgi-bin/carddisp.pl?gene=SNORD97	SNORD97
SNORA54	1051.05	3.96577	0.176332	22.4903	5.15953e-112	3.20889e-108	https://www.genecards.org/cgi-bin/carddisp.pl?gene=SNORA54	SNORA54
SNORA38	157.705	5.06412	0.229372	22.0782	5.11863e-108	2.38758e-104	https://www.genecards.org/cgi-bin/carddisp.pl?gene=SNORA38	SNORA38
SNORA49	982.519	3.2673	0.158332	20.6357	1.31222e-94	4.08056e-91	https://www.genecards.org/cgi-bin/carddisp.pl?gene=SNORA49	SNORA49
SNORD116-15	147.558	4.77431	0.24374	19.5877	1.96725e-85	5.24356e-82	https://www.genecards.org/cgi-bin/carddisp.pl?gene=SNORD116-15	SNORD116-15
SNORA23	711.291	3.14474	0.17378	18.0961	3.42273e-73	6.38613e-70	https://www.genecards.org/cgi-bin/carddisp.pl?gene=SNORA23	SNORA23
SNORA2C	677.983	4.2418	0.23934	17.7229	2.7896e-70	4.73167e-67	https://www.genecards.org/cgi-bin/carddisp.pl?gene=SNORA2C	SNORA2C
SNORA79B	608.671	2.25358	0.130034	17.3307	2.75943e-67	3.96042e-64	https://www.genecards.org/cgi-bin/carddisp.pl?gene=SNORA79B	SNORA79B
SNORD9	68.3485	4.73684	0.293632	16.1319	1.52291e-58	1.57858e-55	https://www.genecards.org/cgi-bin/carddisp.pl?gene=SNORD9	SNORD9
RNU5B-1	634.716	3.93393	0.255174	15.4166	1.2653e-53	1.1804e-50	https://www.genecards.org/cgi-bin/carddisp.pl?gene=RNU5B-1	RNU5B-1
SNORA37	121.185	3.73603	0.245808	15.199	3.59275e-52	2.9145e-49	https://www.genecards.org/cgi-bin/carddisp.pl?gene=SNORA37	SNORA37
SCARNA13	2716.64	2.20945	0.14636	15.096	1.7211e-51	1.33801e-48	https://www.genecards.org/cgi-bin/carddisp.pl?gene=SCARNA13	SCARNA13
CAND1	1353.64	0.961667	0.0642643	14.9643	1.25726e-50	9.38317e-48	https://www.genecards.org/cgi-bin/carddisp.pl?gene=CAND1	CAND1
ETNK1	518.398	1.44283	0.0967921	14.9065	2.99174e-50	1.99357e-47	https://www.genecards.org/cgi-bin/carddisp.pl?gene=ETNK1	ETNK1
SNORA38B	107.316	4.96243	0.335785	14.7786	2.01363e-49	1.29553e-46	https://www.genecards.org/cgi-bin/carddisp.pl?gene=SNORA38B	SNORA38B
SNORD13	921.952	3.31231	0.225688	14.6765	9.11836e-49	5.48807e-46	https://www.genecards.org/cgi-bin/carddisp.pl?gene=SNORD13	SNORD13
SNORD116-2	76.8179	3.20013	0.219222	14.5977	2.90643e-48	1.64328e-45	https://www.genecards.org/cgi-bin/carddisp.pl?gene=SNORD116-2	SNORD116-2
SNORD116-8	136.16	3.79248	0.261285	14.5147	9.77425e-48	5.21051e-45	https://www.genecards.org/cgi-bin/carddisp.pl?gene=SNORD116-8	SNORD116-8
SNORD116-6	69.0322	2.53934	0.184469	13.7656	4.10317e-43	1.91393e-40	https://www.genecards.org/cgi-bin/carddisp.pl?gene=SNORD116-6	SNORD116-6
SNORA12	1119.95	1.73696	0.126175	13.7663	4.06656e-43	1.91393e-40	https://www.genecards.org/cgi-bin/carddisp.pl?gene=SNORA12	SNORA12
PREPL	3793.78	1.79031	0.13086	13.6811	1.31701e-42	5.99336e-40	https://www.genecards.org/cgi-bin/carddisp.pl?gene=PREPL	PREPL
SNORD8	95.9741	3.34632	0.247443	13.5236	1.13482e-41	5.04132e-39	https://www.genecards.org/cgi-bin/carddisp.pl?gene=SNORD8	SNORD8
SCARNA22	82.3544	3.57691	0.267499	13.3717	8.85326e-41	3.75418e-38	https://www.genecards.org/cgi-bin/carddisp.pl?gene=SCARNA22	SCARNA22
SNORA7B	114.665	3.22058	0.243049	13.2507	4.46727e-40	1.77341e-37	https://www.genecards.org/cgi-bin/carddisp.pl?gene=SNORA7B	SNORA7B
RNU5A-1	2110.71	5.10874	0.386954	13.2025	8.49177e-40	3.30082e-37	https://www.genecards.org/cgi-bin/carddisp.pl?gene=RNU5A-1	RNU5A-1
SLC16A10	1243.77	1.93938	0.147255	13.1703	1.3012e-39	4.85556e-37	https://www.genecards.org/cgi-bin/carddisp.pl?gene=SLC16A10	SLC16A10
PSMA2	564.285	1.81852	0.139279	13.0567	5.82325e-39	1.97546e-36	https://www.genecards.org/cgi-bin/carddisp.pl?gene=PSMA2	PSMA2
COMMD3	356.41	1.15633	0.0889905	12.9939	1.325e-38	4.41461e-36	https://www.genecards.org/cgi-bin/carddisp.pl?gene=COMMD3	COMMD3
CAPZA1	892.242	0.941747	0.0731977	12.8658	7.01188e-38	2.21742e-35	https://www.genecards.org/cgi-bin/carddisp.pl?gene=CAPZA1	CAPZA1
TOMM20	1975.22	0.932047	0.0725018	12.8555	8.01125e-38	2.49123e-35	https://www.genecards.org/cgi-bin/carddisp.pl?gene=TOMM20	TOMM20
HS2ST1	302.453	1.33832	0.104356	12.8245	1.19482e-37	3.59564e-35	https://www.genecards.org/cgi-bin/carddisp.pl?gene=HS2ST1	HS2ST1
GMFB	542.447	1.07526	0.0843156	12.7528	3.00934e-37	8.77317e-35	https://www.genecards.org/cgi-bin/carddisp.pl?gene=GMFB	GMFB
GTF2H3	297.377	1.08145	0.0851228	12.7046	5.57798e-37	1.55334e-34	https://www.genecards.org/cgi-bin/carddisp.pl?gene=GTF2H3	GTF2H3
TMEM30A	1321.7	1.2597	0.100573	12.5252	5.43345e-36	1.42785e-33	https://www.genecards.org/cgi-bin/carddisp.pl?gene=TMEM30A	TMEM30A
TLCD4	885.625	1.95471	0.157207	12.4339	1.70979e-35	4.37005e-33	https://www.genecards.org/cgi-bin/carddisp.pl?gene=TLCD4	TLCD4
OSTM1	395.508	1.28027	0.103668	12.3497	4.89229e-35	1.21707e-32	https://www.genecards.org/cgi-bin/carddisp.pl?gene=OSTM1	OSTM1
SNORD89	340.571	2.46922	0.202547	12.1908	3.47872e-34	8.11325e-32	https://www.genecards.org/cgi-bin/carddisp.pl?gene=SNORD89	SNORD89
SNORD116-16	116.711	3.70428	0.304799	12.1532	5.5152e-34	1.25491e-31	https://www.genecards.org/cgi-bin/carddisp.pl?gene=SNORD116-16	SNORD116-16
RNY4	91.7391	4.48666	0.369962	12.1273	7.56648e-34	1.68066e-31	https://www.genecards.org/cgi-bin/carddisp.pl?gene=RNY4	RNY4
OSTC	308.092	1.2868	0.106126	12.1253	7.76132e-34	1.70365e-31	https://www.genecards.org/cgi-bin/carddisp.pl?gene=OSTC	OSTC
ALX4	135.353	2.58325	0.213522	12.0983	1.07857e-33	2.26112e-31	https://www.genecards.org/cgi-bin/carddisp.pl?gene=ALX4	ALX4
ZDHHC21	684.504	1.28592	0.106283	12.099	1.06946e-33	2.26112e-31	https://www.genecards.org/cgi-bin/carddisp.pl?gene=ZDHHC21	ZDHHC21
MDM4	1512.51	0.920131	0.0764234	12.0399	2.19201e-33	4.49433e-31	https://www.genecards.org/cgi-bin/carddisp.pl?gene=MDM4	MDM4
PGRMC2	568.301	1.20245	0.10022	11.9982	3.63285e-33	7.28836e-31	https://www.genecards.org/cgi-bin/carddisp.pl?gene=PGRMC2	PGRMC2
SNORD116-24	217.602	3.32824	0.277998	11.9722	4.97095e-33	9.76295e-31	https://www.genecards.org/cgi-bin/carddisp.pl?gene=SNORD116-24	SNORD116-24
CD164	2635.32	1.28941	0.108537	11.8799	1.50545e-32	2.78105e-30	https://www.genecards.org/cgi-bin/carddisp.pl?gene=CD164	CD164
LIPJ	59.5766	4.09961	0.346222	11.841	2.39658e-32	4.21843e-30	https://www.genecards.org/cgi-bin/carddisp.pl?gene=LIPJ	LIPJ
SNORA20	108.049	3.64103	0.309015	11.7827	4.79348e-32	8.28119e-30	https://www.genecards.org/cgi-bin/carddisp.pl?gene=SNORA20	SNORA20
SCARNA12	1622.43	1.79316	0.152967	11.7225	9.77223e-32	1.65755e-29	https://www.genecards.org/cgi-bin/carddisp.pl?gene=SCARNA12	SCARNA12
OSTN	468.114	5.03594	0.429673	11.7204	1.00196e-31	1.6842e-29	https://www.genecards.org/cgi-bin/carddisp.pl?gene=OSTN	OSTN
ZNF780A	326.366	1.0003	0.0862931	11.5919	4.53019e-31	7.34995e-29	https://www.genecards.org/cgi-bin/carddisp.pl?gene=ZNF780A	ZNF780A
RNU1-4	48.8199	3.05667	0.264251	11.5673	6.03653e-31	9.62647e-29	https://www.genecards.org/cgi-bin/carddisp.pl?gene=RNU1-4	RNU1-4
XIAP	1448.94	0.95553	0.0826732	11.5579	6.73259e-31	1.0556e-28	https://www.genecards.org/cgi-bin/carddisp.pl?gene=XIAP	XIAP
RPS3A	12916.1	1.05159	0.0912894	11.5193	1.05525e-30	1.62717e-28	https://www.genecards.org/cgi-bin/carddisp.pl?gene=RPS3A	RPS3A
RNY3	589.489	6.09674	0.530831	11.4853	1.5644e-30	2.39251e-28	https://www.genecards.org/cgi-bin/carddisp.pl?gene=RNY3	RNY3
MZT1	259.237	1.74688	0.152344	11.4666	1.9405e-30	2.91983e-28	https://www.genecards.org/cgi-bin/carddisp.pl?gene=MZT1	MZT1
SNORD3C	35370.7	4.36863	0.381367	11.4552	2.21442e-30	3.30533e-28	https://www.genecards.org/cgi-bin/carddisp.pl?gene=SNORD3C	SNORD3C
PDGFC	594.654	1.7618	0.15381	11.4544	2.23422e-30	3.30841e-28	https://www.genecards.org/cgi-bin/carddisp.pl?gene=PDGFC	PDGFC
SNHG20	531.638	1.44838	0.126681	11.4333	2.85151e-30	4.15652e-28	https://www.genecards.org/cgi-bin/carddisp.pl?gene=SNHG20	SNHG20
PPP2R5A	733.473	0.890239	0.078076	11.4022	4.07673e-30	5.85104e-28	https://www.genecards.org/cgi-bin/carddisp.pl?gene=PPP2R5A	PPP2R5A
GPC4	724.489	1.00178	0.0879394	11.3917	4.59903e-30	6.50066e-28	https://www.genecards.org/cgi-bin/carddisp.pl?gene=GPC4	GPC4
RNU4-2	15200.6	4.0912	0.363657	11.2502	2.31181e-29	3.01634e-27	https://www.genecards.org/cgi-bin/carddisp.pl?gene=RNU4-2	RNU4-2
DNAL1	201.218	1.05417	0.0937294	11.2469	2.39811e-29	3.10722e-27	https://www.genecards.org/cgi-bin/carddisp.pl?gene=DNAL1	DNAL1
ZDHHC17	1266.04	0.712972	0.0634709	11.2331	2.80595e-29	3.61057e-27	https://www.genecards.org/cgi-bin/carddisp.pl?gene=ZDHHC17	ZDHHC17
DNAH11	610.65	4.25794	0.382514	11.1315	8.81542e-29	1.1189e-26	https://www.genecards.org/cgi-bin/carddisp.pl?gene=DNAH11	DNAH11
ABHD3	233.556	1.45444	0.131215	11.0844	1.49306e-28	1.88226e-26	https://www.genecards.org/cgi-bin/carddisp.pl?gene=ABHD3	ABHD3
ZNF529	264.5	1.17134	0.105987	11.0517	2.15005e-28	2.69232e-26	https://www.genecards.org/cgi-bin/carddisp.pl?gene=ZNF529	ZNF529
MIR3609	4367.68	1.43554	0.130171	11.028	2.7992e-28	3.45877e-26	https://www.genecards.org/cgi-bin/carddisp.pl?gene=MIR3609	MIR3609
RNU5E-1	966.998	3.13049	0.284536	11.0021	3.73487e-28	4.55459e-26	https://www.genecards.org/cgi-bin/carddisp.pl?gene=RNU5E-1	RNU5E-1
TMEM168	466.711	1.05675	0.0975664	10.8311	2.45244e-27	2.85985e-25	https://www.genecards.org/cgi-bin/carddisp.pl?gene=TMEM168	TMEM168
HSPB2	448.275	1.64889	0.153621	10.7335	7.08623e-27	7.96475e-25	https://www.genecards.org/cgi-bin/carddisp.pl?gene=HSPB2	HSPB2
SPCS3	1352.07	1.00906	0.0941604	10.7164	8.52154e-27	9.49545e-25	https://www.genecards.org/cgi-bin/carddisp.pl?gene=SPCS3	SPCS3
YAP1	2636.8	1.39356	0.130279	10.6967	1.05449e-26	1.15734e-24	https://www.genecards.org/cgi-bin/carddisp.pl?gene=YAP1	YAP1
SNORA74A	726.174	1.77856	0.166348	10.6918	1.11237e-26	1.21372e-24	https://www.genecards.org/cgi-bin/carddisp.pl?gene=SNORA74A	SNORA74A
PALM2AKAP2	45.6101	3.06378	0.287042	10.6736	1.3523e-26	1.46693e-24	https://www.genecards.org/cgi-bin/carddisp.pl?gene=PALM2AKAP2	PALM2AKAP2
SNORA80B	38.6763	3.29161	0.310505	10.6008	2.95325e-26	3.11309e-24	https://www.genecards.org/cgi-bin/carddisp.pl?gene=SNORA80B	SNORA80B
FAR1	1132.1	1.09281	0.103405	10.5682	4.18327e-26	4.28854e-24	https://www.genecards.org/cgi-bin/carddisp.pl?gene=FAR1	FAR1
LOC101928446	65.064	1.78115	0.168904	10.5453	5.33979e-26	5.38539e-24	https://www.genecards.org/cgi-bin/carddisp.pl?gene=LOC101928446	LOC101928446
SPPL2A	2065.97	1.43005	0.136273	10.494	9.20579e-26	9.18511e-24	https://www.genecards.org/cgi-bin/carddisp.pl?gene=SPPL2A	SPPL2A
PSMD10	306.803	1.05435	0.100591	10.4816	1.04983e-25	1.0419e-23	https://www.genecards.org/cgi-bin/carddisp.pl?gene=PSMD10	PSMD10
NWD1	61.1538	3.93921	0.376223	10.4704	1.18127e-25	1.16615e-23	https://www.genecards.org/cgi-bin/carddisp.pl?gene=NWD1	NWD1
SNORA55	41.7584	2.79134	0.267002	10.4544	1.39891e-25	1.37373e-23	https://www.genecards.org/cgi-bin/carddisp.pl?gene=SNORA55	SNORA55
FAM98B	447.258	1.46025	0.141626	10.3106	6.30911e-25	5.71434e-23	https://www.genecards.org/cgi-bin/carddisp.pl?gene=FAM98B	FAM98B
CASD1	625.664	1.22647	0.119073	10.3001	7.03783e-25	6.31307e-23	https://www.genecards.org/cgi-bin/carddisp.pl?gene=CASD1	CASD1
KATNBL1	359.759	1.05857	0.103056	10.2717	9.44936e-25	8.39553e-23	https://www.genecards.org/cgi-bin/carddisp.pl?gene=KATNBL1	KATNBL1
RNU6ATAC	311.909	4.37277	0.426018	10.2643	1.02082e-24	8.98419e-23	https://www.genecards.org/cgi-bin/carddisp.pl?gene=RNU6ATAC	RNU6ATAC
PPA2	635.982	1.0023	0.0977243	10.2564	1.10728e-24	9.69934e-23	https://www.genecards.org/cgi-bin/carddisp.pl?gene=PPA2	PPA2
DPY19L4	572	1.21681	0.119052	10.2209	1.59923e-24	1.38783e-22	https://www.genecards.org/cgi-bin/carddisp.pl?gene=DPY19L4	DPY19L4
RPS27A	10689.2	1.23634	0.122022	10.1321	3.97891e-24	3.34408e-22	https://www.genecards.org/cgi-bin/carddisp.pl?gene=RPS27A	RPS27A
TMBIM4	624.296	1.14436	0.113001	10.127	4.19484e-24	3.50975e-22	https://www.genecards.org/cgi-bin/carddisp.pl?gene=TMBIM4	TMBIM4
BMT2	208.287	1.00564	0.099325	10.1247	4.2931e-24	3.57592e-22	https://www.genecards.org/cgi-bin/carddisp.pl?gene=BMT2	BMT2
SNORA63D	66.5348	2.54976	0.251931	10.1208	4.46527e-24	3.7028e-22	https://www.genecards.org/cgi-bin/carddisp.pl?gene=SNORA63D	SNORA63D
SNORA2B	45.7089	3.75031	0.37114	10.1048	5.25854e-24	4.3222e-22	https://www.genecards.org/cgi-bin/carddisp.pl?gene=SNORA2B	SNORA2B
COL4A6	150.407	1.58443	0.157029	10.0901	6.11245e-24	4.95852e-22	https://www.genecards.org/cgi-bin/carddisp.pl?gene=COL4A6	COL4A6
NDUFA13	2169.27	1.44153	0.143055	10.0768	6.99967e-24	5.62931e-22	https://www.genecards.org/cgi-bin/carddisp.pl?gene=NDUFA13	NDUFA13
STX16	438.797	1.18665	0.117942	10.0613	8.19145e-24	6.50367e-22	https://www.genecards.org/cgi-bin/carddisp.pl?gene=STX16	STX16
RNU4ATAC	110.868	2.83826	0.28219	10.058	8.47334e-24	6.69897e-22	https://www.genecards.org/cgi-bin/carddisp.pl?gene=RNU4ATAC	RNU4ATAC
FTX	698.375	1.41777	0.141103	10.0478	9.39772e-24	7.36734e-22	https://www.genecards.org/cgi-bin/carddisp.pl?gene=FTX	FTX
VTRNA1-1	33.6773	4.58205	0.456726	10.0324	1.09838e-23	8.57473e-22	https://www.genecards.org/cgi-bin/carddisp.pl?gene=VTRNA1-1	VTRNA1-1
FSD1L	1197.58	1.94478	0.194079	10.0205	1.23846e-23	9.58802e-22	https://www.genecards.org/cgi-bin/carddisp.pl?gene=FSD1L	FSD1L
SCYL2	948.177	0.862696	0.0861565	10.0131	1.33463e-23	1.02899e-21	https://www.genecards.org/cgi-bin/carddisp.pl?gene=SCYL2	SCYL2
C5orf24	864.255	1.06216	0.10643	9.97989	1.8667e-23	1.41008e-21	https://www.genecards.org/cgi-bin/carddisp.pl?gene=C5orf24	C5orf24
DR1	1175.88	0.797022	0.0801032	9.94993	2.52349e-23	1.87583e-21	https://www.genecards.org/cgi-bin/carddisp.pl?gene=DR1	DR1
SDCBP	1203.45	0.660032	0.0663524	9.94737	2.58944e-23	1.90963e-21	https://www.genecards.org/cgi-bin/carddisp.pl?gene=SDCBP	SDCBP
SNORD15B	1241.39	1.61833	0.162686	9.94762	2.5828e-23	1.90963e-21	https://www.genecards.org/cgi-bin/carddisp.pl?gene=SNORD15B	SNORD15B
SNORD116-14	86.7489	1.95997	0.197144	9.9418	2.73842e-23	2.01155e-21	https://www.genecards.org/cgi-bin/carddisp.pl?gene=SNORD116-14	SNORD116-14
TMSB4X	3711.19	1.32622	0.13352	9.93272	2.99954e-23	2.19473e-21	https://www.genecards.org/cgi-bin/carddisp.pl?gene=TMSB4X	TMSB4X
ATE1	968.893	0.667669	0.0674278	9.90198	4.08101e-23	2.9399e-21	https://www.genecards.org/cgi-bin/carddisp.pl?gene=ATE1	ATE1
ZNF780B	629.776	1.13464	0.114672	9.8947	4.38927e-23	3.1498e-21	https://www.genecards.org/cgi-bin/carddisp.pl?gene=ZNF780B	ZNF780B
ZNF654	334.285	1.27108	0.12857	9.88632	4.7726e-23	3.41177e-21	https://www.genecards.org/cgi-bin/carddisp.pl?gene=ZNF654	ZNF654
PPIP5K2	656.731	0.78406	0.0793202	9.88474	4.84828e-23	3.45264e-21	https://www.genecards.org/cgi-bin/carddisp.pl?gene=PPIP5K2	PPIP5K2
UBE2W	668.341	1.1582	0.117398	9.86566	5.86468e-23	4.09825e-21	https://www.genecards.org/cgi-bin/carddisp.pl?gene=UBE2W	UBE2W
RPL9	16699	1.08092	0.109849	9.84004	7.56781e-23	5.24908e-21	https://www.genecards.org/cgi-bin/carddisp.pl?gene=RPL9	RPL9
TMEM33	857.428	0.846414	0.0862247	9.81638	9.57217e-23	6.59032e-21	https://www.genecards.org/cgi-bin/carddisp.pl?gene=TMEM33	TMEM33
MDM2	2583.86	1.71453	0.174789	9.80913	1.02856e-22	7.05549e-21	https://www.genecards.org/cgi-bin/carddisp.pl?gene=MDM2	MDM2
SPOPL	519.064	0.824532	0.084091	9.80522	1.06908e-22	7.30659e-21	https://www.genecards.org/cgi-bin/carddisp.pl?gene=SPOPL	SPOPL
SNORA72	24.787	4.05349	0.414904	9.7697	1.51906e-22	1.03064e-20	https://www.genecards.org/cgi-bin/carddisp.pl?gene=SNORA72	SNORA72
CEP44	358.411	1.09537	0.112277	9.75598	1.73919e-22	1.17148e-20	https://www.genecards.org/cgi-bin/carddisp.pl?gene=CEP44	CEP44
ELP2	1252.07	0.612829	0.0628331	9.75328	1.78608e-22	1.19873e-20	https://www.genecards.org/cgi-bin/carddisp.pl?gene=ELP2	ELP2
TMEM19	878.417	0.805164	0.0826019	9.74752	1.89025e-22	1.2641e-20	https://www.genecards.org/cgi-bin/carddisp.pl?gene=TMEM19	TMEM19
COL21A1	924.758	2.45505	0.252078	9.73924	2.0509e-22	1.36177e-20	https://www.genecards.org/cgi-bin/carddisp.pl?gene=COL21A1	COL21A1
TMX3	842.315	0.883389	0.0912881	9.67693	3.77884e-22	2.43123e-20	https://www.genecards.org/cgi-bin/carddisp.pl?gene=TMX3	TMX3
G2E3	340.566	1.20855	0.124976	9.67024	4.03413e-22	2.5689e-20	https://www.genecards.org/cgi-bin/carddisp.pl?gene=G2E3	G2E3
LCOR	1554.54	0.992111	0.102981	9.63392	5.74929e-22	3.59967e-20	https://www.genecards.org/cgi-bin/carddisp.pl?gene=LCOR	LCOR
SOCS4	470.346	0.723956	0.0752749	9.61749	6.74577e-22	4.18148e-20	https://www.genecards.org/cgi-bin/carddisp.pl?gene=SOCS4	SOCS4
INSIG2	303.451	1.17045	0.121725	9.61549	6.87793e-22	4.24928e-20	https://www.genecards.org/cgi-bin/carddisp.pl?gene=INSIG2	INSIG2
SNORA66	67.9024	2.31452	0.241029	9.60266	7.7909e-22	4.76599e-20	https://www.genecards.org/cgi-bin/carddisp.pl?gene=SNORA66	SNORA66
PPP2CA	1784.16	0.756824	0.0788502	9.59824	8.13202e-22	4.95841e-20	https://www.genecards.org/cgi-bin/carddisp.pl?gene=PPP2CA	PPP2CA
MOB1B	759.916	1.17967	0.123063	9.58591	9.16483e-22	5.55186e-20	https://www.genecards.org/cgi-bin/carddisp.pl?gene=MOB1B	MOB1B
MFSD4B	320.862	1.05739	0.110483	9.57064	1.06249e-21	6.39483e-20	https://www.genecards.org/cgi-bin/carddisp.pl?gene=MFSD4B	MFSD4B
RAPH1	1500.87	1.55934	0.163271	9.55063	1.2891e-21	7.73378e-20	https://www.genecards.org/cgi-bin/carddisp.pl?gene=RAPH1	RAPH1
MSI2	2812.53	1.0773	0.112864	9.54507	1.36019e-21	8.13409e-20	https://www.genecards.org/cgi-bin/carddisp.pl?gene=MSI2	MSI2
ERH	1226.06	1.10999	0.116419	9.53444	1.50692e-21	8.92575e-20	https://www.genecards.org/cgi-bin/carddisp.pl?gene=ERH	ERH
RPS19	6766.75	1.23394	0.129789	9.50724	1.95785e-21	1.14513e-19	https://www.genecards.org/cgi-bin/carddisp.pl?gene=RPS19	RPS19
LINC00382	36.1396	5.48676	0.578405	9.48603	2.39999e-21	1.37781e-19	https://www.genecards.org/cgi-bin/carddisp.pl?gene=LINC00382	LINC00382
RB1	1034.32	0.745842	0.078877	9.45576	3.20684e-21	1.82976e-19	https://www.genecards.org/cgi-bin/carddisp.pl?gene=RB1	RB1
SSR1	1291.24	0.746621	0.078984	9.45281	3.29845e-21	1.8763e-19	https://www.genecards.org/cgi-bin/carddisp.pl?gene=SSR1	SSR1
CDC73	839.535	0.972387	0.102925	9.44751	3.46982e-21	1.96578e-19	https://www.genecards.org/cgi-bin/carddisp.pl?gene=CDC73	CDC73
POLI	361.829	0.934189	0.0991877	9.41839	4.58062e-21	2.57425e-19	https://www.genecards.org/cgi-bin/carddisp.pl?gene=POLI	POLI
SNORA74B	247.435	1.48796	0.158196	9.40584	5.16173e-21	2.89212e-19	https://www.genecards.org/cgi-bin/carddisp.pl?gene=SNORA74B	SNORA74B
SNORA80A	39.3664	3.74741	0.398511	9.40354	5.27588e-21	2.93843e-19	https://www.genecards.org/cgi-bin/carddisp.pl?gene=SNORA80A	SNORA80A
FABP2	53.9798	5.46329	0.581634	9.39301	5.83104e-21	3.23796e-19	https://www.genecards.org/cgi-bin/carddisp.pl?gene=FABP2	FABP2
GSTCD	144.147	1.10558	0.117869	9.37971	6.61575e-21	3.65197e-19	https://www.genecards.org/cgi-bin/carddisp.pl?gene=GSTCD	GSTCD
SLC35F5	1540.2	1.1707	0.124901	9.37298	7.05129e-21	3.8695e-19	https://www.genecards.org/cgi-bin/carddisp.pl?gene=SLC35F5	SLC35F5
PCNX4	783.138	0.920224	0.0982622	9.36498	7.60648e-21	4.15876e-19	https://www.genecards.org/cgi-bin/carddisp.pl?gene=PCNX4	PCNX4
ARL5B	376.337	1.03349	0.110543	9.34917	8.83367e-21	4.79124e-19	https://www.genecards.org/cgi-bin/carddisp.pl?gene=ARL5B	ARL5B
ZBTB41	641.978	0.985249	0.105464	9.34201	9.45243e-21	5.11198e-19	https://www.genecards.org/cgi-bin/carddisp.pl?gene=ZBTB41	ZBTB41
PPP2CB	959.065	0.93534	0.100183	9.33634	9.97228e-21	5.37754e-19	https://www.genecards.org/cgi-bin/carddisp.pl?gene=PPP2CB	PPP2CB
ACTR2	2026.98	0.730608	0.0782649	9.33507	1.00927e-20	5.42678e-19	https://www.genecards.org/cgi-bin/carddisp.pl?gene=ACTR2	ACTR2
BMI1	687.632	1.13924	0.122117	9.32909	1.06784e-20	5.68877e-19	https://www.genecards.org/cgi-bin/carddisp.pl?gene=BMI1	BMI1
HOOK3	2095.43	0.952314	0.102112	9.3262	1.09738e-20	5.81673e-19	https://www.genecards.org/cgi-bin/carddisp.pl?gene=HOOK3	HOOK3
ARL10	384.814	1.16232	0.124648	9.32481	1.11187e-20	5.86024e-19	https://www.genecards.org/cgi-bin/carddisp.pl?gene=ARL10	ARL10
NUDT16L1	129.696	1.28562	0.138041	9.31334	1.23878e-20	6.51074e-19	https://www.genecards.org/cgi-bin/carddisp.pl?gene=NUDT16L1	NUDT16L1
FAM199X	769.959	0.852116	0.0917952	9.2828	1.65079e-20	8.60346e-19	https://www.genecards.org/cgi-bin/carddisp.pl?gene=FAM199X	FAM199X
DLEU2	228.927	1.19393	0.128683	9.2781	1.72526e-20	8.96657e-19	https://www.genecards.org/cgi-bin/carddisp.pl?gene=DLEU2	DLEU2
SSR3	2087.63	0.706533	0.0761979	9.27235	1.82084e-20	9.43698e-19	https://www.genecards.org/cgi-bin/carddisp.pl?gene=SSR3	SSR3
NUS1	268.008	1.13483	0.122413	9.2705	1.85267e-20	9.54893e-19	https://www.genecards.org/cgi-bin/carddisp.pl?gene=NUS1	NUS1
MAGT1	1043.24	0.732007	0.0789676	9.26972	1.86638e-20	9.59307e-19	https://www.genecards.org/cgi-bin/carddisp.pl?gene=MAGT1	MAGT1
ELMOD2	411.48	0.796846	0.0859929	9.26641	1.9251e-20	9.86771e-19	https://www.genecards.org/cgi-bin/carddisp.pl?gene=ELMOD2	ELMOD2
CELF1	2454.54	0.629217	0.0679228	9.2637	1.97468e-20	1.00941e-18	https://www.genecards.org/cgi-bin/carddisp.pl?gene=CELF1	CELF1
VPS54	602.216	0.871542	0.0941635	9.25562	2.12989e-20	1.08282e-18	https://www.genecards.org/cgi-bin/carddisp.pl?gene=VPS54	VPS54
MON2	1268.17	0.679109	0.0734066	9.25134	2.2169e-20	1.12095e-18	https://www.genecards.org/cgi-bin/carddisp.pl?gene=MON2	MON2
CAB39L	551.65	0.922594	0.0998481	9.23997	2.46559e-20	1.23997e-18	https://www.genecards.org/cgi-bin/carddisp.pl?gene=CAB39L	CAB39L
GLS	961.274	0.819217	0.0886901	9.23685	2.53872e-20	1.2699e-18	https://www.genecards.org/cgi-bin/carddisp.pl?gene=GLS	GLS
PPP1R14C	744.737	1.55532	0.168792	9.21437	3.13115e-20	1.55789e-18	https://www.genecards.org/cgi-bin/carddisp.pl?gene=PPP1R14C	PPP1R14C
SNHG25	122.22	1.95296	0.212198	9.20348	3.46534e-20	1.71502e-18	https://www.genecards.org/cgi-bin/carddisp.pl?gene=SNHG25	SNHG25
PLEKHA2	514.816	1.0042	0.109429	9.17675	4.44308e-20	2.1931e-18	https://www.genecards.org/cgi-bin/carddisp.pl?gene=PLEKHA2	PLEKHA2
EDA2R	392.09	2.53958	0.276813	9.17435	4.54303e-20	2.23651e-18	https://www.genecards.org/cgi-bin/carddisp.pl?gene=EDA2R	EDA2R
IGIP	285.079	1.01008	0.110103	9.17399	4.55821e-20	2.23808e-18	https://www.genecards.org/cgi-bin/carddisp.pl?gene=IGIP	IGIP
ZNF626	200.653	1.05065	0.114667	9.16267	5.06307e-20	2.47295e-18	https://www.genecards.org/cgi-bin/carddisp.pl?gene=ZNF626	ZNF626
MRPL42	562.326	0.674906	0.0737291	9.15386	5.49338e-20	2.67612e-18	https://www.genecards.org/cgi-bin/carddisp.pl?gene=MRPL42	MRPL42
NOL9	595.528	0.732904	0.0802699	9.1305	6.81816e-20	3.28716e-18	https://www.genecards.org/cgi-bin/carddisp.pl?gene=NOL9	NOL9
VCPKMT	143.235	0.973703	0.10687	9.11112	8.15343e-20	3.90069e-18	https://www.genecards.org/cgi-bin/carddisp.pl?gene=VCPKMT	VCPKMT
WSB1	2202.79	0.681492	0.07488	9.10112	8.94045e-20	4.24455e-18	https://www.genecards.org/cgi-bin/carddisp.pl?gene=WSB1	WSB1
PSMG2	327.543	0.90753	0.0997883	9.09455	9.49751e-20	4.45238e-18	https://www.genecards.org/cgi-bin/carddisp.pl?gene=PSMG2	PSMG2
TMEM267	107.409	1.04221	0.114841	9.07528	1.13385e-19	5.26255e-18	https://www.genecards.org/cgi-bin/carddisp.pl?gene=TMEM267	TMEM267
DCP2	920.816	0.808415	0.0892793	9.0549	1.36698e-19	6.32883e-18	https://www.genecards.org/cgi-bin/carddisp.pl?gene=DCP2	DCP2
PGAP1	441.135	1.70929	0.188789	9.05398	1.37851e-19	6.3664e-18	https://www.genecards.org/cgi-bin/carddisp.pl?gene=PGAP1	PGAP1
PAFAH1B1	2927.61	0.691473	0.0764797	9.04126	1.54872e-19	7.09978e-18	https://www.genecards.org/cgi-bin/carddisp.pl?gene=PAFAH1B1	PAFAH1B1
COMMD8	123.394	1.37005	0.151658	9.03376	1.65871e-19	7.56681e-18	https://www.genecards.org/cgi-bin/carddisp.pl?gene=COMMD8	COMMD8
QKI	9691.28	0.760368	0.0844709	9.00154	2.22575e-19	1.01042e-17	https://www.genecards.org/cgi-bin/carddisp.pl?gene=QKI	QKI
BLOC1S6	912.162	0.755036	0.0838917	9.00013	2.25447e-19	1.02097e-17	https://www.genecards.org/cgi-bin/carddisp.pl?gene=BLOC1S6	BLOC1S6
PUM2	1634.31	1.0383	0.115405	8.99704	2.31885e-19	1.04758e-17	https://www.genecards.org/cgi-bin/carddisp.pl?gene=PUM2	PUM2
C4orf46	115.437	1.32172	0.147443	8.96426	3.12374e-19	1.39767e-17	https://www.genecards.org/cgi-bin/carddisp.pl?gene=C4orf46	C4orf46
TOR1AIP2	1585.31	0.567502	0.0634318	8.94664	3.66459e-19	1.63184e-17	https://www.genecards.org/cgi-bin/carddisp.pl?gene=TOR1AIP2	TOR1AIP2
RO60	1518.47	0.658216	0.0736202	8.9407	3.867e-19	1.71787e-17	https://www.genecards.org/cgi-bin/carddisp.pl?gene=RO60	RO60
TMEM64	517.516	1.16441	0.13026	8.93912	3.92288e-19	1.73856e-17	https://www.genecards.org/cgi-bin/carddisp.pl?gene=TMEM64	TMEM64
MMD	128.705	1.58336	0.177195	8.93569	4.04638e-19	1.78904e-17	https://www.genecards.org/cgi-bin/carddisp.pl?gene=MMD	MMD
CARNMT1	365.841	0.858427	0.0961631	8.92678	4.38572e-19	1.93448e-17	https://www.genecards.org/cgi-bin/carddisp.pl?gene=CARNMT1	CARNMT1
TGFBR1	1027.84	0.919702	0.103054	8.92445	4.47908e-19	1.97101e-17	https://www.genecards.org/cgi-bin/carddisp.pl?gene=TGFBR1	TGFBR1
LINC00689	88.9522	1.44956	0.162451	8.9231	4.53409e-19	1.99052e-17	https://www.genecards.org/cgi-bin/carddisp.pl?gene=LINC00689	LINC00689
CPNE3	1266.84	0.848793	0.0951754	8.9182	4.73945e-19	2.07579e-17	https://www.genecards.org/cgi-bin/carddisp.pl?gene=CPNE3	CPNE3
RBBP4	1379.05	0.644824	0.0723077	8.91778	4.75744e-19	2.07879e-17	https://www.genecards.org/cgi-bin/carddisp.pl?gene=RBBP4	RBBP4
SCARNA23	16.7163	3.36329	0.377256	8.91513	4.87252e-19	2.12091e-17	https://www.genecards.org/cgi-bin/carddisp.pl?gene=SCARNA23	SCARNA23
GOLT1B	543.945	1.0464	0.117398	8.91321	4.95745e-19	2.15107e-17	https://www.genecards.org/cgi-bin/carddisp.pl?gene=GOLT1B	GOLT1B
CERT1	929.773	0.824266	0.0925184	8.90921	5.13985e-19	2.22504e-17	https://www.genecards.org/cgi-bin/carddisp.pl?gene=CERT1	CERT1
MPHOSPH9	500.044	0.72362	0.0812548	8.90557	5.31126e-19	2.28863e-17	https://www.genecards.org/cgi-bin/carddisp.pl?gene=MPHOSPH9	MPHOSPH9
EEF1G	87.4598	1.67282	0.187835	8.90575	5.30272e-19	2.28863e-17	https://www.genecards.org/cgi-bin/carddisp.pl?gene=EEF1G	EEF1G
MSMO1	172.065	1.11323	0.125061	8.90151	5.50916e-19	2.36843e-17	https://www.genecards.org/cgi-bin/carddisp.pl?gene=MSMO1	MSMO1
TMEM263	556.98	1.01652	0.114291	8.89416	5.88644e-19	2.51902e-17	https://www.genecards.org/cgi-bin/carddisp.pl?gene=TMEM263	TMEM263
SLC26A2	414.954	0.862171	0.0971352	8.87599	6.93127e-19	2.95259e-17	https://www.genecards.org/cgi-bin/carddisp.pl?gene=SLC26A2	SLC26A2
SNORD116-23	28.8622	3.61751	0.408329	8.85931	8.05144e-19	3.41418e-17	https://www.genecards.org/cgi-bin/carddisp.pl?gene=SNORD116-23	SNORD116-23
BVES	1950.15	0.771845	0.0873044	8.84085	9.49911e-19	3.99177e-17	https://www.genecards.org/cgi-bin/carddisp.pl?gene=BVES	BVES
COL4A5	571.187	1.07095	0.121141	8.84049	9.53015e-19	3.99581e-17	https://www.genecards.org/cgi-bin/carddisp.pl?gene=COL4A5	COL4A5
SNORD116-1	65.523	1.98214	0.224363	8.83451	1.00541e-18	4.18724e-17	https://www.genecards.org/cgi-bin/carddisp.pl?gene=SNORD116-1	SNORD116-1
EXOC5	1082.8	0.702657	0.0796057	8.82673	1.07783e-18	4.46893e-17	https://www.genecards.org/cgi-bin/carddisp.pl?gene=EXOC5	EXOC5
LNPEP	5301.55	1.07963	0.122379	8.822	1.12434e-18	4.65144e-17	https://www.genecards.org/cgi-bin/carddisp.pl?gene=LNPEP	LNPEP
RPL31	10100.8	0.885018	0.100336	8.82055	1.13895e-18	4.70143e-17	https://www.genecards.org/cgi-bin/carddisp.pl?gene=RPL31	RPL31
FAM13A-AS1	191.141	1.06659	0.120969	8.8171	1.17466e-18	4.83814e-17	https://www.genecards.org/cgi-bin/carddisp.pl?gene=FAM13A-AS1	FAM13A-AS1
SLC25A17	206.849	1.44476	0.164008	8.80909	1.26167e-18	5.17367e-17	https://www.genecards.org/cgi-bin/carddisp.pl?gene=SLC25A17	SLC25A17
VPS26A	627.749	0.996165	0.113322	8.79055	1.48832e-18	6.07638e-17	https://www.genecards.org/cgi-bin/carddisp.pl?gene=VPS26A	VPS26A
SIAH1	409.794	0.744761	0.0847286	8.78997	1.49602e-18	6.09447e-17	https://www.genecards.org/cgi-bin/carddisp.pl?gene=SIAH1	SIAH1
LINC01497	652.958	4.92465	0.561154	8.77593	1.69498e-18	6.87168e-17	https://www.genecards.org/cgi-bin/carddisp.pl?gene=LINC01497	LINC01497
SELENOI	453.045	0.924621	0.105427	8.77023	1.78298e-18	7.20061e-17	https://www.genecards.org/cgi-bin/carddisp.pl?gene=SELENOI	SELENOI
DESI2	1025.82	0.823413	0.0939224	8.76695	1.83577e-18	7.39779e-17	https://www.genecards.org/cgi-bin/carddisp.pl?gene=DESI2	DESI2
RCHY1	672.719	1.00526	0.114813	8.75561	2.02996e-18	8.14517e-17	https://www.genecards.org/cgi-bin/carddisp.pl?gene=RCHY1	RCHY1
POMK	156.865	1.1788	0.134899	8.7384	2.36435e-18	9.31062e-17	https://www.genecards.org/cgi-bin/carddisp.pl?gene=POMK	POMK
SNORA5A	55.8643	1.63832	0.187918	8.71824	2.82559e-18	1.10293e-16	https://www.genecards.org/cgi-bin/carddisp.pl?gene=SNORA5A	SNORA5A
TWSG1	345.925	0.92613	0.10625	8.7165	2.86937e-18	1.11768e-16	https://www.genecards.org/cgi-bin/carddisp.pl?gene=TWSG1	TWSG1
SLC25A16	408.944	0.845001	0.0969677	8.71425	2.92689e-18	1.13534e-16	https://www.genecards.org/cgi-bin/carddisp.pl?gene=SLC25A16	SLC25A16
PEG10	603.246	2.07574	0.238265	8.71191	2.98808e-18	1.15428e-16	https://www.genecards.org/cgi-bin/carddisp.pl?gene=PEG10	PEG10
PLEKHA3	497.037	0.973856	0.111935	8.70021	3.31257e-18	1.27698e-16	https://www.genecards.org/cgi-bin/carddisp.pl?gene=PLEKHA3	PLEKHA3
FBXO30	1249.81	1.17967	0.135962	8.67643	4.08384e-18	1.55821e-16	https://www.genecards.org/cgi-bin/carddisp.pl?gene=FBXO30	FBXO30
NUP43	728.017	0.871243	0.100414	8.67651	4.0811e-18	1.55821e-16	https://www.genecards.org/cgi-bin/carddisp.pl?gene=NUP43	NUP43
GTF2A1	1105.21	0.694907	0.0801133	8.67405	4.17011e-18	1.58485e-16	https://www.genecards.org/cgi-bin/carddisp.pl?gene=GTF2A1	GTF2A1
SNORA71A	48.9845	2.97039	0.342447	8.67404	4.17067e-18	1.58485e-16	https://www.genecards.org/cgi-bin/carddisp.pl?gene=SNORA71A	SNORA71A
LIN7C	934.28	0.816556	0.0941645	8.67159	4.26133e-18	1.61601e-16	https://www.genecards.org/cgi-bin/carddisp.pl?gene=LIN7C	LIN7C
CDKN1A	691.738	2.5732	0.297097	8.66116	4.66987e-18	1.76021e-16	https://www.genecards.org/cgi-bin/carddisp.pl?gene=CDKN1A	CDKN1A
RAB14	992.446	0.981718	0.113528	8.64738	5.26932e-18	1.9742e-16	https://www.genecards.org/cgi-bin/carddisp.pl?gene=RAB14	RAB14
HNRNPA0	803.914	0.798659	0.0926428	8.62084	6.64654e-18	2.46054e-16	https://www.genecards.org/cgi-bin/carddisp.pl?gene=HNRNPA0	HNRNPA0
SCOC	766.352	1.20332	0.139845	8.60465	7.65503e-18	2.81157e-16	https://www.genecards.org/cgi-bin/carddisp.pl?gene=SCOC	SCOC
IFRD1	1522.05	1.19359	0.138769	8.60129	7.88236e-18	2.88371e-16	https://www.genecards.org/cgi-bin/carddisp.pl?gene=IFRD1	IFRD1
MARCHF6	3811.03	0.878612	0.102497	8.57212	1.01599e-17	3.70241e-16	https://www.genecards.org/cgi-bin/carddisp.pl?gene=MARCHF6	MARCHF6
COMMD2	425.023	0.695706	0.0812413	8.56345	1.09537e-17	3.95309e-16	https://www.genecards.org/cgi-bin/carddisp.pl?gene=COMMD2	COMMD2
CD82	271.575	1.10016	0.12861	8.55419	1.18695e-17	4.25888e-16	https://www.genecards.org/cgi-bin/carddisp.pl?gene=CD82	CD82
SNORA71D	15.7892	3.68338	0.430961	8.5469	1.26438e-17	4.528e-16	https://www.genecards.org/cgi-bin/carddisp.pl?gene=SNORA71D	SNORA71D
MTPAP	780.793	0.562464	0.0658239	8.54497	1.28568e-17	4.58666e-16	https://www.genecards.org/cgi-bin/carddisp.pl?gene=MTPAP	MTPAP
EFCAB7	549.092	2.02383	0.236998	8.53943	1.34882e-17	4.79359e-16	https://www.genecards.org/cgi-bin/carddisp.pl?gene=EFCAB7	EFCAB7
MAP3K2	1913.51	0.750143	0.0880411	8.52038	1.59033e-17	5.61975e-16	https://www.genecards.org/cgi-bin/carddisp.pl?gene=MAP3K2	MAP3K2
TMEM170B	591.072	1.09682	0.128941	8.5064	1.79423e-17	6.31635e-16	https://www.genecards.org/cgi-bin/carddisp.pl?gene=TMEM170B	TMEM170B
HCG11	421.879	0.714422	0.0841738	8.48747	2.11193e-17	7.40685e-16	https://www.genecards.org/cgi-bin/carddisp.pl?gene=HCG11	HCG11
ATP13A3	764.482	0.985197	0.116198	8.47863	2.27867e-17	7.94683e-16	https://www.genecards.org/cgi-bin/carddisp.pl?gene=ATP13A3	ATP13A3
ELAVL2	52.3455	2.60066	0.306869	8.47483	2.35414e-17	8.19469e-16	https://www.genecards.org/cgi-bin/carddisp.pl?gene=ELAVL2	ELAVL2
ATPSCKMT	173.435	1.02849	0.121444	8.4689	2.47731e-17	8.57545e-16	https://www.genecards.org/cgi-bin/carddisp.pl?gene=ATPSCKMT	ATPSCKMT
SMAD4	1897.26	0.703614	0.0831517	8.4618	2.63271e-17	9.09651e-16	https://www.genecards.org/cgi-bin/carddisp.pl?gene=SMAD4	SMAD4
COPB1	1182.93	0.509379	0.06048	8.42228	3.6924e-17	1.26409e-15	https://www.genecards.org/cgi-bin/carddisp.pl?gene=COPB1	COPB1
TBL1XR1	2820.99	0.7907	0.0938986	8.42079	3.73945e-17	1.27785e-15	https://www.genecards.org/cgi-bin/carddisp.pl?gene=TBL1XR1	TBL1XR1
SNORA80E	22.2006	3.84632	0.456926	8.41781	3.83591e-17	1.30842e-15	https://www.genecards.org/cgi-bin/carddisp.pl?gene=SNORA80E	SNORA80E
PYURF	610.075	1.04673	0.124542	8.40462	4.2924e-17	1.45879e-15	https://www.genecards.org/cgi-bin/carddisp.pl?gene=PYURF	PYURF
RLIM	1234.05	0.544638	0.0648275	8.40134	4.41422e-17	1.49746e-15	https://www.genecards.org/cgi-bin/carddisp.pl?gene=RLIM	RLIM
SCARNA21	1335.11	1.20543	0.143491	8.40071	4.43768e-17	1.50269e-15	https://www.genecards.org/cgi-bin/carddisp.pl?gene=SCARNA21	SCARNA21
RAP1A	893.016	0.902056	0.107463	8.39412	4.69389e-17	1.5837e-15	https://www.genecards.org/cgi-bin/carddisp.pl?gene=RAP1A	RAP1A
RGS2	262.282	1.4075	0.167833	8.38633	5.01536e-17	1.68303e-15	https://www.genecards.org/cgi-bin/carddisp.pl?gene=RGS2	RGS2
RNU4-1	1810.94	4.02103	0.480093	8.37552	5.49793e-17	1.83507e-15	https://www.genecards.org/cgi-bin/carddisp.pl?gene=RNU4-1	RNU4-1
PABPN1	901.407	0.823526	0.0983672	8.37196	5.66683e-17	1.88807e-15	https://www.genecards.org/cgi-bin/carddisp.pl?gene=PABPN1	PABPN1
UBA6	869.669	0.781548	0.093392	8.36846	5.8374e-17	1.94143e-15	https://www.genecards.org/cgi-bin/carddisp.pl?gene=UBA6	UBA6
NDFIP1	1161.08	0.604852	0.0726376	8.32699	8.29269e-17	2.70972e-15	https://www.genecards.org/cgi-bin/carddisp.pl?gene=NDFIP1	NDFIP1
TMX1	455.642	0.739612	0.088876	8.32184	8.66065e-17	2.82501e-15	https://www.genecards.org/cgi-bin/carddisp.pl?gene=TMX1	TMX1
KCNJ16	61.2864	2.51489	0.302441	8.31529	9.15276e-17	2.96995e-15	https://www.genecards.org/cgi-bin/carddisp.pl?gene=KCNJ16	KCNJ16
TIA1	1185.91	0.589711	0.070965	8.30989	9.5794e-17	3.10299e-15	https://www.genecards.org/cgi-bin/carddisp.pl?gene=TIA1	TIA1
EXTL2	216.912	0.907891	0.109395	8.29919	1.04822e-16	3.38953e-15	https://www.genecards.org/cgi-bin/carddisp.pl?gene=EXTL2	EXTL2
NUP155	573.029	0.642176	0.0775051	8.28559	1.17522e-16	3.78055e-15	https://www.genecards.org/cgi-bin/carddisp.pl?gene=NUP155	NUP155
PTPN4	1864.48	0.911227	0.110098	8.2765	1.26851e-16	4.07366e-15	https://www.genecards.org/cgi-bin/carddisp.pl?gene=PTPN4	PTPN4
SNORD3B-2	123.323	3.03909	0.367479	8.27009	1.33856e-16	4.29121e-15	https://www.genecards.org/cgi-bin/carddisp.pl?gene=SNORD3B-2	SNORD3B-2
NHLRC2	1267.9	0.889241	0.107579	8.26594	1.38598e-16	4.43563e-15	https://www.genecards.org/cgi-bin/carddisp.pl?gene=NHLRC2	NHLRC2
CCDC8	367.97	1.99165	0.240958	8.26556	1.39043e-16	4.44223e-15	https://www.genecards.org/cgi-bin/carddisp.pl?gene=CCDC8	CCDC8
PIKFYVE	1287.53	0.582578	0.0704943	8.26419	1.40647e-16	4.47814e-15	https://www.genecards.org/cgi-bin/carddisp.pl?gene=PIKFYVE	PIKFYVE
SNORD114-3	22.1748	2.66373	0.322322	8.2642	1.4063e-16	4.47814e-15	https://www.genecards.org/cgi-bin/carddisp.pl?gene=SNORD114-3	SNORD114-3
ING3	311.732	0.716571	0.0867183	8.2632	1.41816e-16	4.50766e-15	https://www.genecards.org/cgi-bin/carddisp.pl?gene=ING3	ING3
SPAST	494.161	0.741064	0.0897624	8.25583	1.50845e-16	4.77839e-15	https://www.genecards.org/cgi-bin/carddisp.pl?gene=SPAST	SPAST
MTPN	1790.75	0.893711	0.108326	8.25017	1.58173e-16	4.98513e-15	https://www.genecards.org/cgi-bin/carddisp.pl?gene=MTPN	MTPN
UHMK1	1631.47	0.835547	0.101349	8.24422	1.66239e-16	5.2217e-15	https://www.genecards.org/cgi-bin/carddisp.pl?gene=UHMK1	UHMK1
TP73	20.1643	5.69369	0.690828	8.24185	1.69571e-16	5.3085e-15	https://www.genecards.org/cgi-bin/carddisp.pl?gene=TP73	TP73
SNORA2A	33.4471	2.04159	0.247824	8.23806	1.7502e-16	5.46074e-15	https://www.genecards.org/cgi-bin/carddisp.pl?gene=SNORA2A	SNORA2A
CERKL	32.8286	3.95603	0.480383	8.23517	1.79308e-16	5.5852e-15	https://www.genecards.org/cgi-bin/carddisp.pl?gene=CERKL	CERKL
ALG6	200.639	0.968641	0.117637	8.23415	1.80844e-16	5.62365e-15	https://www.genecards.org/cgi-bin/carddisp.pl?gene=ALG6	ALG6
TMEM106B	1807.64	0.992544	0.120555	8.23311	1.82417e-16	5.66311e-15	https://www.genecards.org/cgi-bin/carddisp.pl?gene=TMEM106B	TMEM106B
LINC01479	173.358	1.79336	0.217873	8.23123	1.85296e-16	5.74294e-15	https://www.genecards.org/cgi-bin/carddisp.pl?gene=LINC01479	LINC01479
SUCO	428.913	0.783695	0.0952373	8.22886	1.89003e-16	5.84813e-15	https://www.genecards.org/cgi-bin/carddisp.pl?gene=SUCO	SUCO
NFIB	4666.98	0.695666	0.0846489	8.21825	2.06499e-16	6.34737e-15	https://www.genecards.org/cgi-bin/carddisp.pl?gene=NFIB	NFIB
SUGT1	2097.6	0.716902	0.0872576	8.21592	2.10539e-16	6.46091e-15	https://www.genecards.org/cgi-bin/carddisp.pl?gene=SUGT1	SUGT1
ENC1	439.866	1.23734	0.150609	8.2156	2.11105e-16	6.46764e-15	https://www.genecards.org/cgi-bin/carddisp.pl?gene=ENC1	ENC1
TMEM38B	2611.51	1.04611	0.127467	8.2069	2.26974e-16	6.94244e-15	https://www.genecards.org/cgi-bin/carddisp.pl?gene=TMEM38B	TMEM38B
AP4E1	482.724	0.750565	0.0914899	8.20381	2.32891e-16	7.10013e-15	https://www.genecards.org/cgi-bin/carddisp.pl?gene=AP4E1	AP4E1
SMIM13	454.057	0.963121	0.117438	8.20112	2.38164e-16	7.24904e-15	https://www.genecards.org/cgi-bin/carddisp.pl?gene=SMIM13	SMIM13
H4-16	536.522	1.35171	0.16484	8.20012	2.40148e-16	7.29752e-15	https://www.genecards.org/cgi-bin/carddisp.pl?gene=H4-16	H4-16
EED	246.804	0.848897	0.10364	8.19085	2.59378e-16	7.86907e-15	https://www.genecards.org/cgi-bin/carddisp.pl?gene=EED	EED
SCAI	355.407	0.782881	0.0956096	8.18831	2.64918e-16	8.02409e-15	https://www.genecards.org/cgi-bin/carddisp.pl?gene=SCAI	SCAI
HAUS2	307.998	0.774672	0.0947079	8.1796	2.84795e-16	8.61217e-15	https://www.genecards.org/cgi-bin/carddisp.pl?gene=HAUS2	HAUS2
ICE2	1038.16	0.747524	0.0914739	8.17199	3.03346e-16	9.14351e-15	https://www.genecards.org/cgi-bin/carddisp.pl?gene=ICE2	ICE2
MICU2	909.34	0.797138	0.0975996	8.16743	3.15026e-16	9.48026e-15	https://www.genecards.org/cgi-bin/carddisp.pl?gene=MICU2	MICU2
MTMR6	640.547	0.75698	0.0926943	8.16641	3.17705e-16	9.54547e-15	https://www.genecards.org/cgi-bin/carddisp.pl?gene=MTMR6	MTMR6
PTEN	1964.25	0.788163	0.0965657	8.16193	3.29718e-16	9.8746e-15	https://www.genecards.org/cgi-bin/carddisp.pl?gene=PTEN	PTEN
ATM	1901.81	0.740637	0.0908206	8.15494	3.49339e-16	1.04288e-14	https://www.genecards.org/cgi-bin/carddisp.pl?gene=ATM	ATM
ZNF430	201.395	0.893562	0.109626	8.15101	3.60889e-16	1.07564e-14	https://www.genecards.org/cgi-bin/carddisp.pl?gene=ZNF430	ZNF430
TMED7	937.357	0.975038	0.119762	8.14147	3.90493e-16	1.15832e-14	https://www.genecards.org/cgi-bin/carddisp.pl?gene=TMED7	TMED7
PCBP2	2160	0.778343	0.0957238	8.13113	4.25318e-16	1.24773e-14	https://www.genecards.org/cgi-bin/carddisp.pl?gene=PCBP2	PCBP2
PGAP3	172.587	0.964559	0.11867	8.12811	4.36051e-16	1.27721e-14	https://www.genecards.org/cgi-bin/carddisp.pl?gene=PGAP3	PGAP3
SLC38A6	281.085	0.873457	0.107591	8.11833	4.72651e-16	1.37945e-14	https://www.genecards.org/cgi-bin/carddisp.pl?gene=SLC38A6	SLC38A6
COPS9	988.375	1.12601	0.138701	8.1182	4.73154e-16	1.37945e-14	https://www.genecards.org/cgi-bin/carddisp.pl?gene=COPS9	COPS9
ALPK3	6079.01	0.763228	0.0944808	8.07812	6.57705e-16	1.89374e-14	https://www.genecards.org/cgi-bin/carddisp.pl?gene=ALPK3	ALPK3
SNORA14B	27.4224	2.21007	0.273675	8.07552	6.71874e-16	1.92859e-14	https://www.genecards.org/cgi-bin/carddisp.pl?gene=SNORA14B	SNORA14B
SNORA63C	21.5234	3.07574	0.381589	8.06034	7.60797e-16	2.17381e-14	https://www.genecards.org/cgi-bin/carddisp.pl?gene=SNORA63C	SNORA63C
UBXN7	881.296	0.694223	0.0861447	8.0588	7.70493e-16	2.19814e-14	https://www.genecards.org/cgi-bin/carddisp.pl?gene=UBXN7	UBXN7
CEP97	451.782	0.963992	0.119752	8.04993	8.28411e-16	2.34901e-14	https://www.genecards.org/cgi-bin/carddisp.pl?gene=CEP97	CEP97
TNFRSF19	265.36	1.37093	0.170582	8.03679	9.22246e-16	2.60716e-14	https://www.genecards.org/cgi-bin/carddisp.pl?gene=TNFRSF19	TNFRSF19
RNF217	819.333	1.2761	0.159104	8.02053	1.05288e-15	2.94965e-14	https://www.genecards.org/cgi-bin/carddisp.pl?gene=RNF217	RNF217
IKZF5	409.403	0.788465	0.0984066	8.01233	1.12558e-15	3.1345e-14	https://www.genecards.org/cgi-bin/carddisp.pl?gene=IKZF5	IKZF5
WDR36	874.738	0.799105	0.100043	7.98764	1.37551e-15	3.79089e-14	https://www.genecards.org/cgi-bin/carddisp.pl?gene=WDR36	WDR36
NAA50	6401.88	1.00525	0.125858	7.98715	1.38095e-15	3.80027e-14	https://www.genecards.org/cgi-bin/carddisp.pl?gene=NAA50	NAA50
GLMN	141.299	0.943838	0.118189	7.98582	1.39588e-15	3.83569e-14	https://www.genecards.org/cgi-bin/carddisp.pl?gene=GLMN	GLMN
ABHD17B	240.131	0.979923	0.122787	7.98066	1.45547e-15	3.99356e-14	https://www.genecards.org/cgi-bin/carddisp.pl?gene=ABHD17B	ABHD17B
FGD5-AS1	1900.58	0.678323	0.0850246	7.97795	1.4878e-15	4.06434e-14	https://www.genecards.org/cgi-bin/carddisp.pl?gene=FGD5-AS1	FGD5-AS1
PAPOLA	1880.42	0.719256	0.0903595	7.95994	1.72126e-15	4.66791e-14	https://www.genecards.org/cgi-bin/carddisp.pl?gene=PAPOLA	PAPOLA
CD46	1798.56	0.73401	0.0922739	7.95469	1.79586e-15	4.84908e-14	https://www.genecards.org/cgi-bin/carddisp.pl?gene=CD46	CD46
TBC1D19	168.799	0.897329	0.113008	7.94038	2.01559e-15	5.40328e-14	https://www.genecards.org/cgi-bin/carddisp.pl?gene=TBC1D19	TBC1D19
TMEM59	1997.32	0.675868	0.0851535	7.93705	2.07052e-15	5.54258e-14	https://www.genecards.org/cgi-bin/carddisp.pl?gene=TMEM59	TMEM59
FST	273.772	2.17769	0.274638	7.92931	2.20367e-15	5.88214e-14	https://www.genecards.org/cgi-bin/carddisp.pl?gene=FST	FST
METTL25	385.92	1.05856	0.133548	7.92648	2.2544e-15	6.00895e-14	https://www.genecards.org/cgi-bin/carddisp.pl?gene=METTL25	METTL25
MAP2K3	745.893	0.983532	0.124465	7.90208	2.74283e-15	7.25898e-14	https://www.genecards.org/cgi-bin/carddisp.pl?gene=MAP2K3	MAP2K3
AZIN1	1781.36	0.837671	0.106026	7.90059	2.77595e-15	7.33621e-14	https://www.genecards.org/cgi-bin/carddisp.pl?gene=AZIN1	AZIN1
PYGO1	2257.18	0.946161	0.119812	7.89702	2.85646e-15	7.5383e-14	https://www.genecards.org/cgi-bin/carddisp.pl?gene=PYGO1	PYGO1
ANAPC2	247.859	0.945497	0.119762	7.89478	2.90819e-15	7.66399e-14	https://www.genecards.org/cgi-bin/carddisp.pl?gene=ANAPC2	ANAPC2
TNPO1	3813.93	0.760005	0.0962943	7.89252	2.96146e-15	7.79337e-14	https://www.genecards.org/cgi-bin/carddisp.pl?gene=TNPO1	TNPO1
MBTPS2	369.764	1.25355	0.159014	7.8833	3.18845e-15	8.35534e-14	https://www.genecards.org/cgi-bin/carddisp.pl?gene=MBTPS2	MBTPS2
MAPK8	826.237	0.587341	0.0745254	7.88109	3.24547e-15	8.49284e-14	https://www.genecards.org/cgi-bin/carddisp.pl?gene=MAPK8	MAPK8
NAPEPLD	245.061	1.08608	0.137811	7.88091	3.25007e-15	8.49297e-14	https://www.genecards.org/cgi-bin/carddisp.pl?gene=NAPEPLD	NAPEPLD
ALG10B	150.291	1.06178	0.134741	7.88012	3.27078e-15	8.53513e-14	https://www.genecards.org/cgi-bin/carddisp.pl?gene=ALG10B	ALG10B
ALDH3A2	1471.07	0.575186	0.073027	7.87635	3.37086e-15	8.76793e-14	https://www.genecards.org/cgi-bin/carddisp.pl?gene=ALDH3A2	ALDH3A2
SESN3	1407.35	1.56083	0.19841	7.86669	3.6415e-15	9.43655e-14	https://www.genecards.org/cgi-bin/carddisp.pl?gene=SESN3	SESN3
MIR17HG	84.0246	1.47543	0.187714	7.85998	3.84206e-15	9.94247e-14	https://www.genecards.org/cgi-bin/carddisp.pl?gene=MIR17HG	MIR17HG
LRTM1	53.5536	5.55172	0.706483	7.85825	3.89544e-15	1.00666e-13	https://www.genecards.org/cgi-bin/carddisp.pl?gene=LRTM1	LRTM1
PNMA8A	294.34	2.30605	0.293634	7.85348	4.0466e-15	1.04284e-13	https://www.genecards.org/cgi-bin/carddisp.pl?gene=PNMA8A	PNMA8A
MFAP3	849.099	0.616878	0.0786115	7.84717	4.25517e-15	1.09206e-13	https://www.genecards.org/cgi-bin/carddisp.pl?gene=MFAP3	MFAP3
OIP5-AS1	7756.59	0.741834	0.0945522	7.84576	4.30336e-15	1.10291e-13	https://www.genecards.org/cgi-bin/carddisp.pl?gene=OIP5-AS1	OIP5-AS1
PPP4R2	1194.87	0.806014	0.102797	7.84086	4.47454e-15	1.14364e-13	https://www.genecards.org/cgi-bin/carddisp.pl?gene=PPP4R2	PPP4R2
SMAD5	1559.63	0.552723	0.0705308	7.83662	4.62842e-15	1.18136e-13	https://www.genecards.org/cgi-bin/carddisp.pl?gene=SMAD5	SMAD5
NRAS	449.251	0.836522	0.1069	7.82529	5.06486e-15	1.29098e-13	https://www.genecards.org/cgi-bin/carddisp.pl?gene=NRAS	NRAS
PAK5	18.7237	5.55574	0.710408	7.82049	5.26182e-15	1.33753e-13	https://www.genecards.org/cgi-bin/carddisp.pl?gene=PAK5	PAK5
TRMT13	267.415	0.719681	0.0920727	7.81645	5.4334e-15	1.37927e-13	https://www.genecards.org/cgi-bin/carddisp.pl?gene=TRMT13	TRMT13
TM9SF2	1502.54	0.636011	0.0814271	7.8108	5.68262e-15	1.43862e-13	https://www.genecards.org/cgi-bin/carddisp.pl?gene=TM9SF2	TM9SF2
SMCO2	30.3183	3.69768	0.473617	7.80732	5.84155e-15	1.47685e-13	https://www.genecards.org/cgi-bin/carddisp.pl?gene=SMCO2	SMCO2
GALNTL6	81.3165	3.37282	0.432171	7.80436	5.98025e-15	1.5058e-13	https://www.genecards.org/cgi-bin/carddisp.pl?gene=GALNTL6	GALNTL6
TMEM68	157.527	0.859417	0.11017	7.80085	6.14939e-15	1.5463e-13	https://www.genecards.org/cgi-bin/carddisp.pl?gene=TMEM68	TMEM68
RFX3	461.58	1.15438	0.148006	7.79956	6.21239e-15	1.56004e-13	https://www.genecards.org/cgi-bin/carddisp.pl?gene=RFX3	RFX3
FKTN	476.547	0.873885	0.112131	7.79343	6.52168e-15	1.6355e-13	https://www.genecards.org/cgi-bin/carddisp.pl?gene=FKTN	FKTN
GAS5	897.916	0.662441	0.0850353	7.79019	6.69086e-15	1.67377e-13	https://www.genecards.org/cgi-bin/carddisp.pl?gene=GAS5	GAS5
MBTD1	423.328	0.82687	0.106151	7.78957	6.72356e-15	1.67711e-13	https://www.genecards.org/cgi-bin/carddisp.pl?gene=MBTD1	MBTD1
XPO1	2957.45	0.815479	0.104687	7.78969	6.71749e-15	1.67711e-13	https://www.genecards.org/cgi-bin/carddisp.pl?gene=XPO1	XPO1
PPP2R2A	951.456	0.66673	0.0855991	7.78898	6.75499e-15	1.68271e-13	https://www.genecards.org/cgi-bin/carddisp.pl?gene=PPP2R2A	PPP2R2A
ARMC1	728.012	0.871873	0.112031	7.78245	7.1135e-15	1.76033e-13	https://www.genecards.org/cgi-bin/carddisp.pl?gene=ARMC1	ARMC1
SRP9	2778.29	1.04048	0.133696	7.78244	7.11378e-15	1.76033e-13	https://www.genecards.org/cgi-bin/carddisp.pl?gene=SRP9	SRP9
SCARNA5	12365.5	1.61346	0.207312	7.78276	7.09608e-15	1.76033e-13	https://www.genecards.org/cgi-bin/carddisp.pl?gene=SCARNA5	SCARNA5
ZNF559	171.76	1.10018	0.141557	7.77199	7.7261e-15	1.90176e-13	https://www.genecards.org/cgi-bin/carddisp.pl?gene=ZNF559	ZNF559
TMEM167A	803.473	0.632705	0.0814886	7.76434	8.20718e-15	2.01752e-13	https://www.genecards.org/cgi-bin/carddisp.pl?gene=TMEM167A	TMEM167A
SFT2D2	1125.1	1.01318	0.130597	7.75805	8.6245e-15	2.11453e-13	https://www.genecards.org/cgi-bin/carddisp.pl?gene=SFT2D2	SFT2D2
ARPC4	390.541	1.00406	0.129735	7.73932	9.99498e-15	2.43773e-13	https://www.genecards.org/cgi-bin/carddisp.pl?gene=ARPC4	ARPC4
NDFIP2	706.701	0.911952	0.117914	7.73401	1.04207e-14	2.53163e-13	https://www.genecards.org/cgi-bin/carddisp.pl?gene=NDFIP2	NDFIP2
C6orf62	1693.17	0.552766	0.0714777	7.7334	1.04712e-14	2.54059e-13	https://www.genecards.org/cgi-bin/carddisp.pl?gene=C6orf62	C6orf62
BCYRN1	76.6775	1.80384	0.233435	7.7274	1.09769e-14	2.65983e-13	https://www.genecards.org/cgi-bin/carddisp.pl?gene=BCYRN1	BCYRN1
ZDHHC20	191.04	0.839143	0.108666	7.72225	1.14297e-14	2.75523e-13	https://www.genecards.org/cgi-bin/carddisp.pl?gene=ZDHHC20	ZDHHC20
PIGF	260.098	0.98204	0.127176	7.72192	1.14594e-14	2.75883e-13	https://www.genecards.org/cgi-bin/carddisp.pl?gene=PIGF	PIGF
FREM2	2083.98	1.3094	0.169615	7.71985	1.16465e-14	2.80026e-13	https://www.genecards.org/cgi-bin/carddisp.pl?gene=FREM2	FREM2
SNORA74D	116.303	1.4939	0.193588	7.71693	1.19167e-14	2.86154e-13	https://www.genecards.org/cgi-bin/carddisp.pl?gene=SNORA74D	SNORA74D
LZTS2	666.805	0.781359	0.101276	7.71518	1.20808e-14	2.8935e-13	https://www.genecards.org/cgi-bin/carddisp.pl?gene=LZTS2	LZTS2
NEK7	1878.99	0.893343	0.115845	7.71156	1.2429e-14	2.97309e-13	https://www.genecards.org/cgi-bin/carddisp.pl?gene=NEK7	NEK7
PURB	1076.69	0.907244	0.117821	7.7002	1.35851e-14	3.23717e-13	https://www.genecards.org/cgi-bin/carddisp.pl?gene=PURB	PURB
LRRC58	596.9	0.754382	0.0980081	7.69714	1.39144e-14	3.31141e-13	https://www.genecards.org/cgi-bin/carddisp.pl?gene=LRRC58	LRRC58
ZDBF2	1109.96	1.02038	0.132624	7.69383	1.42792e-14	3.38958e-13	https://www.genecards.org/cgi-bin/carddisp.pl?gene=ZDBF2	ZDBF2
LINC01038	28.1112	4.24973	0.55286	7.68679	1.50867e-14	3.56764e-13	https://www.genecards.org/cgi-bin/carddisp.pl?gene=LINC01038	LINC01038
BLOC1S2	640.2	0.874657	0.113926	7.67744	1.62305e-14	3.82359e-13	https://www.genecards.org/cgi-bin/carddisp.pl?gene=BLOC1S2	BLOC1S2
ASTN2	193.69	1.27424	0.166167	7.66841	1.74137e-14	4.08171e-13	https://www.genecards.org/cgi-bin/carddisp.pl?gene=ASTN2	ASTN2
SNRPE	808.155	0.996793	0.130053	7.66449	1.79541e-14	4.19785e-13	https://www.genecards.org/cgi-bin/carddisp.pl?gene=SNRPE	SNRPE
TSPAN12	134.818	1.2607	0.164851	7.64748	2.04958e-14	4.77417e-13	https://www.genecards.org/cgi-bin/carddisp.pl?gene=TSPAN12	TSPAN12
SNORA50B	234.488	1.56036	0.204296	7.63778	2.21005e-14	5.12874e-13	https://www.genecards.org/cgi-bin/carddisp.pl?gene=SNORA50B	SNORA50B
SLC24A2	52.4447	3.42895	0.449687	7.6252	2.43663e-14	5.6196e-13	https://www.genecards.org/cgi-bin/carddisp.pl?gene=SLC24A2	SLC24A2
SYDE2	157.77	1.20713	0.158391	7.62118	2.51366e-14	5.78789e-13	https://www.genecards.org/cgi-bin/carddisp.pl?gene=SYDE2	SYDE2
MTX3	437.476	0.723099	0.0949914	7.61226	2.69341e-14	6.16609e-13	https://www.genecards.org/cgi-bin/carddisp.pl?gene=MTX3	MTX3
ROCK2	4207.14	0.628901	0.0826225	7.61174	2.70432e-14	6.18347e-13	https://www.genecards.org/cgi-bin/carddisp.pl?gene=ROCK2	ROCK2
SNORA75	42.9571	2.1021	0.276215	7.61038	2.7329e-14	6.24118e-13	https://www.genecards.org/cgi-bin/carddisp.pl?gene=SNORA75	SNORA75
SPATA22	36.1705	2.38997	0.314177	7.60708	2.80361e-14	6.37923e-13	https://www.genecards.org/cgi-bin/carddisp.pl?gene=SPATA22	SPATA22
TGFB2	825.264	1.18091	0.155434	7.59751	3.0189e-14	6.84407e-13	https://www.genecards.org/cgi-bin/carddisp.pl?gene=TGFB2	TGFB2
UGGT2	390.555	0.810258	0.106744	7.59067	3.18257e-14	7.20637e-13	https://www.genecards.org/cgi-bin/carddisp.pl?gene=UGGT2	UGGT2
MIR30A	31.7154	2.38106	0.313764	7.58868	3.23189e-14	7.30033e-13	https://www.genecards.org/cgi-bin/carddisp.pl?gene=MIR30A	MIR30A
EBPL	60.4741	1.39447	0.183805	7.58667	3.2822e-14	7.40498e-13	https://www.genecards.org/cgi-bin/carddisp.pl?gene=EBPL	EBPL
NSUN5P1	149.365	0.797535	0.10513	7.58615	3.29561e-14	7.42628e-13	https://www.genecards.org/cgi-bin/carddisp.pl?gene=NSUN5P1	NSUN5P1
BMPR1A	1548.77	0.895197	0.118135	7.57774	3.51623e-14	7.90431e-13	https://www.genecards.org/cgi-bin/carddisp.pl?gene=BMPR1A	BMPR1A
ANKRD10	2975.43	0.647926	0.0855658	7.57226	3.66796e-14	8.22387e-13	https://www.genecards.org/cgi-bin/carddisp.pl?gene=ANKRD10	ANKRD10
ZNF207	2636.15	0.507569	0.0671976	7.55338	4.24119e-14	9.40929e-13	https://www.genecards.org/cgi-bin/carddisp.pl?gene=ZNF207	ZNF207
LOC400499	78.1533	2.04671	0.271407	7.54112	4.65964e-14	1.03009e-12	https://www.genecards.org/cgi-bin/carddisp.pl?gene=LOC400499	LOC400499
SCARNA1	112.336	1.63457	0.2168	7.53952	4.71711e-14	1.04156e-12	https://www.genecards.org/cgi-bin/carddisp.pl?gene=SCARNA1	SCARNA1
SNORD46	34.943	2.93504	0.38942	7.53697	4.81034e-14	1.06089e-12	https://www.genecards.org/cgi-bin/carddisp.pl?gene=SNORD46	SNORD46
ANGEL2	664.865	0.570744	0.0757277	7.53679	4.81685e-14	1.06107e-12	https://www.genecards.org/cgi-bin/carddisp.pl?gene=ANGEL2	ANGEL2
IPP	503.18	0.746026	0.0990384	7.53269	4.9707e-14	1.09367e-12	https://www.genecards.org/cgi-bin/carddisp.pl?gene=IPP	IPP
PSENEN	400.746	1.08395	0.143937	7.53074	5.04522e-14	1.10876e-12	https://www.genecards.org/cgi-bin/carddisp.pl?gene=PSENEN	PSENEN
DENND1B	686.951	0.696789	0.0925596	7.52801	5.15205e-14	1.13091e-12	https://www.genecards.org/cgi-bin/carddisp.pl?gene=DENND1B	DENND1B
ADAMTS20	11.2706	5.27803	0.701815	7.52054	5.45494e-14	1.19458e-12	https://www.genecards.org/cgi-bin/carddisp.pl?gene=ADAMTS20	ADAMTS20
YIPF4	1134.83	0.856776	0.113975	7.51726	5.59353e-14	1.22349e-12	https://www.genecards.org/cgi-bin/carddisp.pl?gene=YIPF4	YIPF4
RPL3	3251.58	0.644863	0.0857926	7.51654	5.62444e-14	1.22738e-12	https://www.genecards.org/cgi-bin/carddisp.pl?gene=RPL3	RPL3
TAPT1	1238.87	0.896757	0.119339	7.51434	5.71976e-14	1.24237e-12	https://www.genecards.org/cgi-bin/carddisp.pl?gene=TAPT1	TAPT1
RAPGEF6	187.328	0.864298	0.115073	7.51089	5.87283e-14	1.27413e-12	https://www.genecards.org/cgi-bin/carddisp.pl?gene=RAPGEF6	RAPGEF6
RNU1-1	29.6657	2.26898	0.302291	7.50596	6.09802e-14	1.31839e-12	https://www.genecards.org/cgi-bin/carddisp.pl?gene=RNU1-1	RNU1-1
ZFAND6	1739.66	0.615513	0.0820129	7.50508	6.13921e-14	1.32422e-12	https://www.genecards.org/cgi-bin/carddisp.pl?gene=ZFAND6	ZFAND6
SELENOF	775.791	0.533594	0.0710969	7.50516	6.13525e-14	1.32422e-12	https://www.genecards.org/cgi-bin/carddisp.pl?gene=SELENOF	SELENOF
TAS2R30	67.5045	1.44598	0.192743	7.50213	6.27872e-14	1.35119e-12	https://www.genecards.org/cgi-bin/carddisp.pl?gene=TAS2R30	TAS2R30
HNRNPA3	2118.4	0.680145	0.0907375	7.49575	6.59219e-14	1.41539e-12	https://www.genecards.org/cgi-bin/carddisp.pl?gene=HNRNPA3	HNRNPA3
AGTR2	10.7888	5.16169	0.689254	7.48881	6.95002e-14	1.48565e-12	https://www.genecards.org/cgi-bin/carddisp.pl?gene=AGTR2	AGTR2
DNAJB14	617.217	0.626045	0.0836051	7.48812	6.98664e-14	1.4915e-12	https://www.genecards.org/cgi-bin/carddisp.pl?gene=DNAJB14	DNAJB14
MFSD1	533.783	0.603645	0.0807365	7.47674	7.61913e-14	1.6228e-12	https://www.genecards.org/cgi-bin/carddisp.pl?gene=MFSD1	MFSD1
DMXL1	1505.15	0.685065	0.0918754	7.45646	8.88769e-14	1.87799e-12	https://www.genecards.org/cgi-bin/carddisp.pl?gene=DMXL1	DMXL1
SIKE1	743.375	0.582887	0.0781819	7.45552	8.95142e-14	1.88932e-12	https://www.genecards.org/cgi-bin/carddisp.pl?gene=SIKE1	SIKE1
ATP6V1A	656.155	0.811236	0.108825	7.45449	9.02178e-14	1.89987e-12	https://www.genecards.org/cgi-bin/carddisp.pl?gene=ATP6V1A	ATP6V1A
CYP20A1	260.273	0.786501	0.105526	7.45315	9.11407e-14	1.91714e-12	https://www.genecards.org/cgi-bin/carddisp.pl?gene=CYP20A1	CYP20A1
RNMT	640.739	0.709525	0.0952102	7.45219	9.18001e-14	1.92884e-12	https://www.genecards.org/cgi-bin/carddisp.pl?gene=RNMT	RNMT
SLC25A32	310.268	0.614696	0.0825299	7.44816	9.46484e-14	1.98644e-12	https://www.genecards.org/cgi-bin/carddisp.pl?gene=SLC25A32	SLC25A32
PGR	563.394	1.97171	0.264785	7.44646	9.5878e-14	2.00999e-12	https://www.genecards.org/cgi-bin/carddisp.pl?gene=PGR	PGR
NCBP1	638.283	1.03888	0.139633	7.44009	1.00618e-13	2.10464e-12	https://www.genecards.org/cgi-bin/carddisp.pl?gene=NCBP1	NCBP1
SPRED1	593.88	0.850818	0.114551	7.42743	1.10728e-13	2.29806e-12	https://www.genecards.org/cgi-bin/carddisp.pl?gene=SPRED1	SPRED1
MPLKIP	257.737	0.692898	0.0934172	7.41724	1.19588e-13	2.47095e-12	https://www.genecards.org/cgi-bin/carddisp.pl?gene=MPLKIP	MPLKIP
DENND6A	511.212	0.777084	0.105073	7.39569	1.40678e-13	2.9003e-12	https://www.genecards.org/cgi-bin/carddisp.pl?gene=DENND6A	DENND6A
TM9SF3	2047.1	0.563003	0.0762005	7.38844	1.48557e-13	3.05598e-12	https://www.genecards.org/cgi-bin/carddisp.pl?gene=TM9SF3	TM9SF3
TCAF1	439.465	0.980792	0.133243	7.36095	1.82607e-13	3.73175e-12	https://www.genecards.org/cgi-bin/carddisp.pl?gene=TCAF1	TCAF1
ZNF700	148.916	0.840721	0.114355	7.35184	1.95493e-13	3.98201e-12	https://www.genecards.org/cgi-bin/carddisp.pl?gene=ZNF700	ZNF700
USP14	864.155	0.940612	0.12804	7.34622	2.03886e-13	4.1394e-12	https://www.genecards.org/cgi-bin/carddisp.pl?gene=USP14	USP14
TRAPPC8	1273.99	0.589975	0.0803275	7.34462	2.06349e-13	4.18485e-12	https://www.genecards.org/cgi-bin/carddisp.pl?gene=TRAPPC8	TRAPPC8
GSKIP	156.658	0.82353	0.112225	7.33823	2.16435e-13	4.37512e-12	https://www.genecards.org/cgi-bin/carddisp.pl?gene=GSKIP	GSKIP
PANK3	1493.32	0.6084	0.0829184	7.33733	2.17897e-13	4.39991e-12	https://www.genecards.org/cgi-bin/carddisp.pl?gene=PANK3	PANK3
C1GALT1	455.787	0.667141	0.0909507	7.33519	2.21409e-13	4.46304e-12	https://www.genecards.org/cgi-bin/carddisp.pl?gene=C1GALT1	C1GALT1
TMEM167B	610.396	0.676152	0.0921805	7.33509	2.21577e-13	4.46304e-12	https://www.genecards.org/cgi-bin/carddisp.pl?gene=TMEM167B	TMEM167B
MED28	1377.98	0.64157	0.0875619	7.32705	2.35277e-13	4.73039e-12	https://www.genecards.org/cgi-bin/carddisp.pl?gene=MED28	MED28
FIGN	263.734	1.08019	0.147499	7.32339	2.41792e-13	4.85613e-12	https://www.genecards.org/cgi-bin/carddisp.pl?gene=FIGN	FIGN
CEP57L1	301.897	0.701478	0.0957916	7.32296	2.42556e-13	4.86624e-12	https://www.genecards.org/cgi-bin/carddisp.pl?gene=CEP57L1	CEP57L1
DBT	853.278	0.747189	0.102089	7.31898	2.49856e-13	5.00194e-12	https://www.genecards.org/cgi-bin/carddisp.pl?gene=DBT	DBT
SNAP25	90.4535	6.0816	0.832347	7.30656	2.74068e-13	5.46321e-12	https://www.genecards.org/cgi-bin/carddisp.pl?gene=SNAP25	SNAP25
OSBPL8	1523.46	1.25984	0.172752	7.29278	3.03634e-13	6.01401e-12	https://www.genecards.org/cgi-bin/carddisp.pl?gene=OSBPL8	OSBPL8
NES	2496.04	1.08589	0.149089	7.28351	3.25245e-13	6.43522e-12	https://www.genecards.org/cgi-bin/carddisp.pl?gene=NES	NES
FAM184B	408.731	1.93618	0.265853	7.2829	3.26713e-13	6.4506e-12	https://www.genecards.org/cgi-bin/carddisp.pl?gene=FAM184B	FAM184B
NHLH2	25.9118	4.1685	0.5724	7.2825	3.27685e-13	6.46295e-12	https://www.genecards.org/cgi-bin/carddisp.pl?gene=NHLH2	NHLH2
ZC3H12C	1061.58	0.826927	0.113565	7.28156	3.29992e-13	6.50158e-12	https://www.genecards.org/cgi-bin/carddisp.pl?gene=ZC3H12C	ZC3H12C
LUM	2025.83	1.35269	0.185835	7.27895	3.36426e-13	6.62134e-12	https://www.genecards.org/cgi-bin/carddisp.pl?gene=LUM	LUM
TENT2	955.471	0.480081	0.0660541	7.268	3.64855e-13	7.13874e-12	https://www.genecards.org/cgi-bin/carddisp.pl?gene=TENT2	TENT2
PPM1E	12.8222	4.22256	0.581072	7.26684	3.68003e-13	7.18974e-12	https://www.genecards.org/cgi-bin/carddisp.pl?gene=PPM1E	PPM1E
SEPSECS	298.375	0.751553	0.103441	7.26555	3.71513e-13	7.25072e-12	https://www.genecards.org/cgi-bin/carddisp.pl?gene=SEPSECS	SEPSECS
SNORA13	19.1318	3.00866	0.414695	7.25512	4.01296e-13	7.8075e-12	https://www.genecards.org/cgi-bin/carddisp.pl?gene=SNORA13	SNORA13
COQ10B	235.098	0.731417	0.10082	7.25466	4.02658e-13	7.82582e-12	https://www.genecards.org/cgi-bin/carddisp.pl?gene=COQ10B	COQ10B
PIK3R4	583.498	0.622738	0.0858481	7.25395	4.04797e-13	7.85921e-12	https://www.genecards.org/cgi-bin/carddisp.pl?gene=PIK3R4	PIK3R4
CNOT6	367.614	0.701812	0.0968139	7.24908	4.19615e-13	8.12998e-12	https://www.genecards.org/cgi-bin/carddisp.pl?gene=CNOT6	CNOT6
TBC1D23	1222.94	0.719378	0.099535	7.22739	4.92379e-13	9.48071e-12	https://www.genecards.org/cgi-bin/carddisp.pl?gene=TBC1D23	TBC1D23
ATP6AP2	592.173	0.755701	0.104602	7.22457	5.02678e-13	9.66904e-12	https://www.genecards.org/cgi-bin/carddisp.pl?gene=ATP6AP2	ATP6AP2
PRKAA2	8547.16	0.734293	0.101686	7.2212	5.15326e-13	9.88177e-12	https://www.genecards.org/cgi-bin/carddisp.pl?gene=PRKAA2	PRKAA2
FGF2	228.365	0.828676	0.114843	7.21572	5.36504e-13	1.02668e-11	https://www.genecards.org/cgi-bin/carddisp.pl?gene=FGF2	FGF2
CD36	13381.2	0.768878	0.106573	7.21458	5.40989e-13	1.0342e-11	https://www.genecards.org/cgi-bin/carddisp.pl?gene=CD36	CD36
ZNF710-AS1	322.377	1.0005	0.138981	7.1988	6.07464e-13	1.15654e-11	https://www.genecards.org/cgi-bin/carddisp.pl?gene=ZNF710-AS1	ZNF710-AS1
VAPA	2709.95	0.668529	0.0929254	7.19426	6.28013e-13	1.1908e-11	https://www.genecards.org/cgi-bin/carddisp.pl?gene=VAPA	VAPA
IGDCC4	627.021	1.13205	0.157355	7.19426	6.28015e-13	1.1908e-11	https://www.genecards.org/cgi-bin/carddisp.pl?gene=IGDCC4	IGDCC4
EEF1AKMT2	248.117	0.723264	0.100621	7.18802	6.57394e-13	1.24146e-11	https://www.genecards.org/cgi-bin/carddisp.pl?gene=EEF1AKMT2	EEF1AKMT2
EXOG	157.472	0.881667	0.122682	7.18661	6.64212e-13	1.25307e-11	https://www.genecards.org/cgi-bin/carddisp.pl?gene=EXOG	EXOG
SNORD116-19	99.1589	1.53609	0.213782	7.18531	6.70558e-13	1.26332e-11	https://www.genecards.org/cgi-bin/carddisp.pl?gene=SNORD116-19	SNORD116-19
SLC16A9	93.0678	1.72766	0.240536	7.18254	6.84284e-13	1.28574e-11	https://www.genecards.org/cgi-bin/carddisp.pl?gene=SLC16A9	SLC16A9
EIF4A3	313.614	0.702258	0.097784	7.18173	6.88338e-13	1.29205e-11	https://www.genecards.org/cgi-bin/carddisp.pl?gene=EIF4A3	EIF4A3
B4GAT1	331.177	0.665507	0.0926972	7.17936	7.00367e-13	1.31331e-11	https://www.genecards.org/cgi-bin/carddisp.pl?gene=B4GAT1	B4GAT1
FOXN2	892.999	0.836736	0.116556	7.17886	7.02973e-13	1.31688e-11	https://www.genecards.org/cgi-bin/carddisp.pl?gene=FOXN2	FOXN2
PEX5L	88.9228	4.30915	0.600824	7.17206	7.38756e-13	1.38252e-11	https://www.genecards.org/cgi-bin/carddisp.pl?gene=PEX5L	PEX5L
PRIM2	100.33	0.928896	0.129561	7.16957	7.52346e-13	1.40654e-11	https://www.genecards.org/cgi-bin/carddisp.pl?gene=PRIM2	PRIM2
TRPC4	27.0776	2.11701	0.295357	7.16763	7.6308e-13	1.42429e-11	https://www.genecards.org/cgi-bin/carddisp.pl?gene=TRPC4	TRPC4
MTHFD2L	334.688	0.912792	0.127384	7.16569	7.73945e-13	1.44258e-11	https://www.genecards.org/cgi-bin/carddisp.pl?gene=MTHFD2L	MTHFD2L
IPO11	536.214	0.825128	0.115166	7.16468	7.7968e-13	1.45182e-11	https://www.genecards.org/cgi-bin/carddisp.pl?gene=IPO11	IPO11
KLHL28	883.57	0.664684	0.0928128	7.16155	7.97671e-13	1.48314e-11	https://www.genecards.org/cgi-bin/carddisp.pl?gene=KLHL28	KLHL28
FPGT	206.657	0.873597	0.122083	7.15578	8.3197e-13	1.54457e-11	https://www.genecards.org/cgi-bin/carddisp.pl?gene=FPGT	FPGT
LOC101927793	213.997	1.94797	0.272352	7.15242	8.52635e-13	1.57979e-11	https://www.genecards.org/cgi-bin/carddisp.pl?gene=LOC101927793	LOC101927793
KYAT3	209.013	0.807037	0.113118	7.1345	9.71422e-13	1.78922e-11	https://www.genecards.org/cgi-bin/carddisp.pl?gene=KYAT3	KYAT3
GATD1	302.404	0.904287	0.12699	7.12094	1.0719e-12	1.96652e-11	https://www.genecards.org/cgi-bin/carddisp.pl?gene=GATD1	GATD1
NPIPA1	80.7671	1.12717	0.158294	7.12074	1.07353e-12	1.96757e-11	https://www.genecards.org/cgi-bin/carddisp.pl?gene=NPIPA1	NPIPA1
SS18L2	91.4692	1.15922	0.162839	7.1188	1.0887e-12	1.99343e-11	https://www.genecards.org/cgi-bin/carddisp.pl?gene=SS18L2	SS18L2
PPP2R5E	793.304	0.650466	0.0915216	7.10724	1.18386e-12	2.1613e-11	https://www.genecards.org/cgi-bin/carddisp.pl?gene=PPP2R5E	PPP2R5E
PLEKHA1	795.936	0.917708	0.129151	7.10571	1.19706e-12	2.18326e-11	https://www.genecards.org/cgi-bin/carddisp.pl?gene=PLEKHA1	PLEKHA1
SNORD105B	14.1227	3.68165	0.518197	7.10472	1.20565e-12	2.19678e-11	https://www.genecards.org/cgi-bin/carddisp.pl?gene=SNORD105B	SNORD105B
NMD3	855.141	0.614522	0.0865053	7.10386	1.2132e-12	2.20837e-11	https://www.genecards.org/cgi-bin/carddisp.pl?gene=NMD3	NMD3
SSX2IP	218.476	1.15265	0.162565	7.0904	1.33723e-12	2.41999e-11	https://www.genecards.org/cgi-bin/carddisp.pl?gene=SSX2IP	SSX2IP
CHORDC1	836.178	0.682633	0.0963169	7.08737	1.36688e-12	2.46729e-11	https://www.genecards.org/cgi-bin/carddisp.pl?gene=CHORDC1	CHORDC1
C18orf25	1154.5	0.585209	0.0825746	7.08704	1.37016e-12	2.46999e-11	https://www.genecards.org/cgi-bin/carddisp.pl?gene=C18orf25	C18orf25
APOOL	281.842	1.14678	0.161859	7.085	1.3904e-12	2.50406e-11	https://www.genecards.org/cgi-bin/carddisp.pl?gene=APOOL	APOOL
ESR1	533.189	0.831992	0.117574	7.07632	1.48036e-12	2.64818e-11	https://www.genecards.org/cgi-bin/carddisp.pl?gene=ESR1	ESR1
DIPK2A	299.382	0.810706	0.114598	7.07435	1.50151e-12	2.68345e-11	https://www.genecards.org/cgi-bin/carddisp.pl?gene=DIPK2A	DIPK2A
TMCO1	745.421	0.545986	0.0772011	7.07226	1.5243e-12	2.71638e-11	https://www.genecards.org/cgi-bin/carddisp.pl?gene=TMCO1	TMCO1
MOB1A	1073.14	0.574101	0.0812292	7.06767	1.57562e-12	2.80359e-11	https://www.genecards.org/cgi-bin/carddisp.pl?gene=MOB1A	MOB1A
EDEM3	1027.59	0.486608	0.06891	7.0615	1.64712e-12	2.92407e-11	https://www.genecards.org/cgi-bin/carddisp.pl?gene=EDEM3	EDEM3
CSTF3	407.873	0.73663	0.104381	7.05716	1.69944e-12	3.01408e-11	https://www.genecards.org/cgi-bin/carddisp.pl?gene=CSTF3	CSTF3
PEG3	312.036	1.04292	0.147889	7.05202	1.76337e-12	3.1245e-11	https://www.genecards.org/cgi-bin/carddisp.pl?gene=PEG3	PEG3
STK17B	419.416	1.10463	0.156785	7.04553	1.84753e-12	3.26431e-11	https://www.genecards.org/cgi-bin/carddisp.pl?gene=STK17B	STK17B
CADM2	334.816	1.33505	0.189669	7.03886	1.93817e-12	3.41799e-11	https://www.genecards.org/cgi-bin/carddisp.pl?gene=CADM2	CADM2
ABHD13	426.946	0.73112	0.103905	7.0364	1.97274e-12	3.47567e-11	https://www.genecards.org/cgi-bin/carddisp.pl?gene=ABHD13	ABHD13
MALAT1	307181	0.944924	0.134309	7.03544	1.98636e-12	3.49306e-11	https://www.genecards.org/cgi-bin/carddisp.pl?gene=MALAT1	MALAT1
SNX16	192.597	0.918181	0.130603	7.03031	2.06071e-12	3.6204e-11	https://www.genecards.org/cgi-bin/carddisp.pl?gene=SNX16	SNX16
ACVR2B	1299.01	0.665143	0.0946695	7.02595	2.12612e-12	3.7283e-11	https://www.genecards.org/cgi-bin/carddisp.pl?gene=ACVR2B	ACVR2B
SNHG7	533.549	1.05708	0.15048	7.0247	2.14521e-12	3.75472e-11	https://www.genecards.org/cgi-bin/carddisp.pl?gene=SNHG7	SNHG7
ARHGAP28	731.872	1.76887	0.252005	7.01919	2.23158e-12	3.89493e-11	https://www.genecards.org/cgi-bin/carddisp.pl?gene=ARHGAP28	ARHGAP28
PPP3R1	1076.98	0.859255	0.122516	7.01342	2.32559e-12	4.04388e-11	https://www.genecards.org/cgi-bin/carddisp.pl?gene=PPP3R1	PPP3R1
ATXN10	1109.5	0.785647	0.11222	7.00097	2.54198e-12	4.39964e-11	https://www.genecards.org/cgi-bin/carddisp.pl?gene=ATXN10	ATXN10

## Sheet: down
Gene	baseMean	log2FoldChange	lfcSE	stat	pvalue	padj	URL	GenCards-URL
CIZ1	1115.41	-1.5941	0.0754577	-21.1258	4.6109e-99	1.7206e-95	https://www.genecards.org/cgi-bin/carddisp.pl?gene=CIZ1	CIZ1
USF2	1508.69	-1.34743	0.0709702	-18.9858	2.23552e-80	5.21379e-77	https://www.genecards.org/cgi-bin/carddisp.pl?gene=USF2	USF2
EEF1A2	25655.2	-1.80025	0.0973769	-18.4874	2.6088e-76	5.40834e-73	https://www.genecards.org/cgi-bin/carddisp.pl?gene=EEF1A2	EEF1A2
RPL28	4106.54	-1.67716	0.0953116	-17.5966	2.61754e-69	4.06985e-66	https://www.genecards.org/cgi-bin/carddisp.pl?gene=RPL28	RPL28
DRAP1	1286.23	-2.3471	0.13642	-17.205	2.43559e-66	3.24595e-63	https://www.genecards.org/cgi-bin/carddisp.pl?gene=DRAP1	DRAP1
ZNF358	925.364	-1.85938	0.11107	-16.7407	6.62119e-63	8.23588e-60	https://www.genecards.org/cgi-bin/carddisp.pl?gene=ZNF358	ZNF358
PPM1G	1345.52	-1.67261	0.101297	-16.512	3.00537e-61	3.50464e-58	https://www.genecards.org/cgi-bin/carddisp.pl?gene=PPM1G	PPM1G
YBX1	21697.7	-2.00977	0.123922	-16.218	3.76152e-59	4.12838e-56	https://www.genecards.org/cgi-bin/carddisp.pl?gene=YBX1	YBX1
RPL11	27351	-1.71038	0.109398	-15.6345	4.2377e-55	4.16142e-52	https://www.genecards.org/cgi-bin/carddisp.pl?gene=RPL11	RPL11
TBX1	229.341	-1.95456	0.127867	-15.2859	9.5013e-53	8.44168e-50	https://www.genecards.org/cgi-bin/carddisp.pl?gene=TBX1	TBX1
CCDC92	545	-1.35939	0.0892994	-15.2229	2.49407e-52	2.1152e-49	https://www.genecards.org/cgi-bin/carddisp.pl?gene=CCDC92	CCDC92
C9orf78	1402.56	-1.70756	0.114268	-14.9434	1.71984e-50	1.23418e-47	https://www.genecards.org/cgi-bin/carddisp.pl?gene=C9orf78	C9orf78
MAP2K2	1283.57	-1.55735	0.10428	-14.9343	1.97257e-50	1.36312e-47	https://www.genecards.org/cgi-bin/carddisp.pl?gene=MAP2K2	MAP2K2
DYNLRB1	1675.48	-1.75058	0.119022	-14.7081	5.72307e-49	3.55937e-46	https://www.genecards.org/cgi-bin/carddisp.pl?gene=DYNLRB1	DYNLRB1
FLOT1	2007.56	-1.40559	0.09585	-14.6645	1.08796e-48	6.34347e-46	https://www.genecards.org/cgi-bin/carddisp.pl?gene=FLOT1	FLOT1
SCYL1	1283.43	-1.53776	0.105834	-14.53	7.82323e-48	4.29311e-45	https://www.genecards.org/cgi-bin/carddisp.pl?gene=SCYL1	SCYL1
HDGFL2	843.42	-1.67838	0.118126	-14.2084	8.12482e-46	4.21092e-43	https://www.genecards.org/cgi-bin/carddisp.pl?gene=HDGFL2	HDGFL2
HMGA1	788.312	-1.78812	0.129027	-13.8584	1.13101e-43	5.70336e-41	https://www.genecards.org/cgi-bin/carddisp.pl?gene=HMGA1	HMGA1
NKIRAS2	690.448	-1.18502	0.0857981	-13.8117	2.16571e-43	1.06336e-40	https://www.genecards.org/cgi-bin/carddisp.pl?gene=NKIRAS2	NKIRAS2
ADIPOR1	2940.68	-1.20138	0.0896352	-13.403	5.80601e-41	2.51927e-38	https://www.genecards.org/cgi-bin/carddisp.pl?gene=ADIPOR1	ADIPOR1
TRIR	1026.48	-1.25978	0.0943884	-13.3468	1.23628e-40	5.12591e-38	https://www.genecards.org/cgi-bin/carddisp.pl?gene=TRIR	TRIR
UBE2Q1	609.805	-1.22023	0.0918473	-13.2854	2.81276e-40	1.14088e-37	https://www.genecards.org/cgi-bin/carddisp.pl?gene=UBE2Q1	UBE2Q1
EPN1	768.291	-1.20009	0.0910385	-13.1822	1.11085e-39	4.22983e-37	https://www.genecards.org/cgi-bin/carddisp.pl?gene=EPN1	EPN1
EEF2	48281.3	-1.17337	0.0894706	-13.1146	2.71699e-39	9.93994e-37	https://www.genecards.org/cgi-bin/carddisp.pl?gene=EEF2	EEF2
PARP6	965.368	-0.824377	0.0629774	-13.09	3.75372e-39	1.34686e-36	https://www.genecards.org/cgi-bin/carddisp.pl?gene=PARP6	PARP6
CLPTM1	867.578	-1.11664	0.0853407	-13.0845	4.03682e-39	1.42111e-36	https://www.genecards.org/cgi-bin/carddisp.pl?gene=CLPTM1	CLPTM1
METTL22	664.298	-1.95527	0.149519	-13.0771	4.4526e-39	1.53845e-36	https://www.genecards.org/cgi-bin/carddisp.pl?gene=METTL22	METTL22
STARD10	385.542	-1.74007	0.133984	-12.9871	1.44816e-38	4.7403e-36	https://www.genecards.org/cgi-bin/carddisp.pl?gene=STARD10	STARD10
SH2B2	249.085	-2.36041	0.181984	-12.9704	1.80018e-38	5.791e-36	https://www.genecards.org/cgi-bin/carddisp.pl?gene=SH2B2	SH2B2
DTD1	538.75	-1.53428	0.119573	-12.8313	1.09475e-37	3.34851e-35	https://www.genecards.org/cgi-bin/carddisp.pl?gene=DTD1	DTD1
DDRGK1	442.466	-1.32667	0.103629	-12.8021	1.59559e-37	4.72548e-35	https://www.genecards.org/cgi-bin/carddisp.pl?gene=DDRGK1	DDRGK1
DMTN	322.618	-1.63495	0.128402	-12.733	3.87543e-37	1.11243e-34	https://www.genecards.org/cgi-bin/carddisp.pl?gene=DMTN	DMTN
KIF1C	9717.62	-1.38129	0.108507	-12.73	4.03028e-37	1.13935e-34	https://www.genecards.org/cgi-bin/carddisp.pl?gene=KIF1C	KIF1C
PDLIM2	829.769	-2.59079	0.204805	-12.65	1.11841e-36	3.06872e-34	https://www.genecards.org/cgi-bin/carddisp.pl?gene=PDLIM2	PDLIM2
TRIP10	4389.55	-1.96136	0.155418	-12.6199	1.63927e-36	4.43268e-34	https://www.genecards.org/cgi-bin/carddisp.pl?gene=TRIP10	TRIP10
EIF3G	4113.82	-1.45026	0.115341	-12.5737	2.94684e-36	7.85459e-34	https://www.genecards.org/cgi-bin/carddisp.pl?gene=EIF3G	EIF3G
DHX38	939.072	-0.992823	0.0793878	-12.506	6.9231e-36	1.79404e-33	https://www.genecards.org/cgi-bin/carddisp.pl?gene=DHX38	DHX38
EMD	660.057	-1.31374	0.105972	-12.3971	2.70946e-35	6.8315e-33	https://www.genecards.org/cgi-bin/carddisp.pl?gene=EMD	EMD
RABL6	1241.29	-0.998678	0.081142	-12.3078	8.22506e-35	2.01925e-32	https://www.genecards.org/cgi-bin/carddisp.pl?gene=RABL6	RABL6
CDK16	2377.89	-1.28824	0.104744	-12.2989	9.18127e-35	2.22473e-32	https://www.genecards.org/cgi-bin/carddisp.pl?gene=CDK16	CDK16
RPS11	63880.5	-1.77631	0.144571	-12.2867	1.06713e-34	2.55263e-32	https://www.genecards.org/cgi-bin/carddisp.pl?gene=RPS11	RPS11
SCARNA17	142.771	-1.73404	0.142102	-12.2028	3.00137e-34	7.08855e-32	https://www.genecards.org/cgi-bin/carddisp.pl?gene=SCARNA17	SCARNA17
POLR2J	2005.63	-1.7451	0.143339	-12.1746	4.2449e-34	9.77793e-32	https://www.genecards.org/cgi-bin/carddisp.pl?gene=POLR2J	POLR2J
EIF3A	5135.7	-0.756218	0.0622502	-12.148	5.87549e-34	1.32078e-31	https://www.genecards.org/cgi-bin/carddisp.pl?gene=EIF3A	EIF3A
DDX23	1471.29	-1.25274	0.103456	-12.1088	9.4821e-34	2.05717e-31	https://www.genecards.org/cgi-bin/carddisp.pl?gene=DDX23	DDX23
SCMH1	1010.46	-0.975018	0.0805411	-12.1058	9.83497e-34	2.10921e-31	https://www.genecards.org/cgi-bin/carddisp.pl?gene=SCMH1	SCMH1
FBXW5	1873.6	-1.66839	0.138106	-12.0805	1.33906e-33	2.77602e-31	https://www.genecards.org/cgi-bin/carddisp.pl?gene=FBXW5	FBXW5
CTSL	1858.94	-1.09815	0.0912989	-12.028	2.53113e-33	5.13325e-31	https://www.genecards.org/cgi-bin/carddisp.pl?gene=CTSL	CTSL
NUDC	1110.23	-1.12623	0.0939132	-11.9923	3.90119e-33	7.74346e-31	https://www.genecards.org/cgi-bin/carddisp.pl?gene=NUDC	NUDC
BRD7	1465.75	-1.09768	0.0917038	-11.9699	5.11027e-33	9.93203e-31	https://www.genecards.org/cgi-bin/carddisp.pl?gene=BRD7	BRD7
IK	2675.44	-1.33765	0.111768	-11.9681	5.22117e-33	1.00429e-30	https://www.genecards.org/cgi-bin/carddisp.pl?gene=IK	IK
YBX3	32812.2	-1.50293	0.12597	-11.9308	8.17412e-33	1.55625e-30	https://www.genecards.org/cgi-bin/carddisp.pl?gene=YBX3	YBX3
SSRP1	940.464	-0.905733	0.0759213	-11.9299	8.26728e-33	1.55809e-30	https://www.genecards.org/cgi-bin/carddisp.pl?gene=SSRP1	SSRP1
MAPKAP1	1552.75	-0.97807	0.0821588	-11.9046	1.11961e-32	2.08897e-30	https://www.genecards.org/cgi-bin/carddisp.pl?gene=MAPKAP1	MAPKAP1
PA2G4	1441.54	-1.16344	0.0979775	-11.8746	1.6041e-32	2.93425e-30	https://www.genecards.org/cgi-bin/carddisp.pl?gene=PA2G4	PA2G4
GPX4	3107.82	-1.4176	0.119441	-11.8687	1.72181e-32	3.11899e-30	https://www.genecards.org/cgi-bin/carddisp.pl?gene=GPX4	GPX4
FTH1	14940.3	-1.63679	0.138209	-11.8429	2.34316e-32	4.20371e-30	https://www.genecards.org/cgi-bin/carddisp.pl?gene=FTH1	FTH1
RAD23A	7841.31	-2.1004	0.17738	-11.8412	2.38879e-32	4.21843e-30	https://www.genecards.org/cgi-bin/carddisp.pl?gene=RAD23A	RAD23A
SNX20	268.136	-2.21238	0.187427	-11.8039	3.72595e-32	6.49708e-30	https://www.genecards.org/cgi-bin/carddisp.pl?gene=SNX20	SNX20
CHST10	188.588	-1.25513	0.106686	-11.7647	5.93366e-32	1.01569e-29	https://www.genecards.org/cgi-bin/carddisp.pl?gene=CHST10	CHST10
PKN1	956.39	-1.35606	0.116299	-11.6601	2.03786e-31	3.39485e-29	https://www.genecards.org/cgi-bin/carddisp.pl?gene=PKN1	PKN1
FAM50A	573.875	-1.07558	0.0923438	-11.6475	2.3623e-31	3.88821e-29	https://www.genecards.org/cgi-bin/carddisp.pl?gene=FAM50A	FAM50A
CLPP	510.586	-1.43746	0.123418	-11.647	2.37569e-31	3.88821e-29	https://www.genecards.org/cgi-bin/carddisp.pl?gene=CLPP	CLPP
KXD1	796.526	-1.1653	0.100598	-11.5837	4.98286e-31	8.01467e-29	https://www.genecards.org/cgi-bin/carddisp.pl?gene=KXD1	KXD1
BUD23	1348.95	-1.40055	0.121142	-11.5612	6.47733e-31	1.02419e-28	https://www.genecards.org/cgi-bin/carddisp.pl?gene=BUD23	BUD23
SUMO3	1063.46	-1.11583	0.0965566	-11.5562	6.86859e-31	1.06795e-28	https://www.genecards.org/cgi-bin/carddisp.pl?gene=SUMO3	SUMO3
GIMAP5	740.886	-1.5516	0.135268	-11.4706	1.85375e-30	2.81198e-28	https://www.genecards.org/cgi-bin/carddisp.pl?gene=GIMAP5	GIMAP5
SART1	638.5	-1.19013	0.103994	-11.4443	2.51156e-30	3.68981e-28	https://www.genecards.org/cgi-bin/carddisp.pl?gene=SART1	SART1
TESK1	526.609	-1.0592	0.0927288	-11.4225	3.22789e-30	4.66868e-28	https://www.genecards.org/cgi-bin/carddisp.pl?gene=TESK1	TESK1
JSRP1	2016.64	-1.63365	0.143406	-11.3918	4.59319e-30	6.50066e-28	https://www.genecards.org/cgi-bin/carddisp.pl?gene=JSRP1	JSRP1
ZPR1	383.301	-0.938016	0.0825808	-11.3588	6.7079e-30	9.41022e-28	https://www.genecards.org/cgi-bin/carddisp.pl?gene=ZPR1	ZPR1
HDLBP	12064.2	-1.09073	0.0960337	-11.3578	6.78175e-30	9.44283e-28	https://www.genecards.org/cgi-bin/carddisp.pl?gene=HDLBP	HDLBP
FTL	11449.1	-1.25409	0.110577	-11.3414	8.18255e-30	1.13089e-27	https://www.genecards.org/cgi-bin/carddisp.pl?gene=FTL	FTL
AUP1	1181.78	-0.921615	0.0812723	-11.3398	8.32875e-30	1.14263e-27	https://www.genecards.org/cgi-bin/carddisp.pl?gene=AUP1	AUP1
SURF2	156.124	-1.75599	0.154895	-11.3367	8.63327e-30	1.17576e-27	https://www.genecards.org/cgi-bin/carddisp.pl?gene=SURF2	SURF2
ARL8A	440.772	-1.08225	0.0955336	-11.3285	9.48034e-30	1.28177e-27	https://www.genecards.org/cgi-bin/carddisp.pl?gene=ARL8A	ARL8A
PDXDC1	1364.47	-0.748857	0.0661709	-11.317	1.08087e-29	1.45086e-27	https://www.genecards.org/cgi-bin/carddisp.pl?gene=PDXDC1	PDXDC1
SF3B2	1429.87	-0.831813	0.0735081	-11.3159	1.09429e-29	1.45837e-27	https://www.genecards.org/cgi-bin/carddisp.pl?gene=SF3B2	SF3B2
TNIP1	2357.69	-1.27689	0.112982	-11.3016	1.28778e-29	1.70407e-27	https://www.genecards.org/cgi-bin/carddisp.pl?gene=TNIP1	TNIP1
TCEA3	10312.8	-2.05536	0.182032	-11.2912	1.45009e-29	1.90534e-27	https://www.genecards.org/cgi-bin/carddisp.pl?gene=TCEA3	TCEA3
PPP1R11	711.236	-1.27254	0.113676	-11.1944	4.34314e-29	5.55029e-27	https://www.genecards.org/cgi-bin/carddisp.pl?gene=PPP1R11	PPP1R11
SGCA	6128.97	-1.31462	0.119102	-11.0378	2.51039e-28	3.1226e-26	https://www.genecards.org/cgi-bin/carddisp.pl?gene=SGCA	SGCA
SLC25A23	757.538	-1.42616	0.129539	-11.0095	3.43905e-28	4.22144e-26	https://www.genecards.org/cgi-bin/carddisp.pl?gene=SLC25A23	SLC25A23
PFN1	1897.4	-1.33134	0.121058	-10.9976	3.92577e-28	4.7563e-26	https://www.genecards.org/cgi-bin/carddisp.pl?gene=PFN1	PFN1
RNF220	992.267	-1.22377	0.111371	-10.9882	4.35375e-28	5.24079e-26	https://www.genecards.org/cgi-bin/carddisp.pl?gene=RNF220	RNF220
SNRPD3	3680.02	-1.3837	0.126433	-10.9441	7.09197e-28	8.48217e-26	https://www.genecards.org/cgi-bin/carddisp.pl?gene=SNRPD3	SNRPD3
STUB1	1366.88	-1.28323	0.117259	-10.9435	7.14e-28	8.48523e-26	https://www.genecards.org/cgi-bin/carddisp.pl?gene=STUB1	STUB1
GSK3A	272.872	-1.02065	0.0935342	-10.9121	1.00916e-27	1.1917e-25	https://www.genecards.org/cgi-bin/carddisp.pl?gene=GSK3A	GSK3A
GYPC	2483.75	-1.76483	0.162301	-10.8738	1.53668e-27	1.80323e-25	https://www.genecards.org/cgi-bin/carddisp.pl?gene=GYPC	GYPC
ZRSR2	228.251	-1.42338	0.131634	-10.8131	2.98376e-27	3.45782e-25	https://www.genecards.org/cgi-bin/carddisp.pl?gene=ZRSR2	ZRSR2
NSFL1C	1794.36	-1.04523	0.0968764	-10.7893	3.86582e-27	4.45237e-25	https://www.genecards.org/cgi-bin/carddisp.pl?gene=NSFL1C	NSFL1C
SRM	430.518	-1.37691	0.127763	-10.7771	4.41782e-27	5.05692e-25	https://www.genecards.org/cgi-bin/carddisp.pl?gene=SRM	SRM
ACTA1	612696	-1.97046	0.183075	-10.7632	5.13829e-27	5.84575e-25	https://www.genecards.org/cgi-bin/carddisp.pl?gene=ACTA1	ACTA1
RPL36A	12722.2	-1.43378	0.13351	-10.7391	6.66786e-27	7.53993e-25	https://www.genecards.org/cgi-bin/carddisp.pl?gene=RPL36A	RPL36A
UBXN6	1492.01	-1.24034	0.115745	-10.7161	8.54988e-27	9.49545e-25	https://www.genecards.org/cgi-bin/carddisp.pl?gene=UBXN6	UBXN6
PET100	2730.09	-1.65717	0.154816	-10.7041	9.73793e-27	1.07509e-24	https://www.genecards.org/cgi-bin/carddisp.pl?gene=PET100	PET100
P4HB	3122.89	-0.850535	0.0797056	-10.671	1.39187e-26	1.50113e-24	https://www.genecards.org/cgi-bin/carddisp.pl?gene=P4HB	P4HB
KLHL20	799.749	-0.922761	0.0865965	-10.6559	1.63715e-26	1.75552e-24	https://www.genecards.org/cgi-bin/carddisp.pl?gene=KLHL20	KLHL20
SAFB2	648.748	-0.885313	0.083308	-10.627	2.23209e-26	2.37979e-24	https://www.genecards.org/cgi-bin/carddisp.pl?gene=SAFB2	SAFB2
BTF3	7707.68	-1.03546	0.0974843	-10.6218	2.36033e-26	2.50222e-24	https://www.genecards.org/cgi-bin/carddisp.pl?gene=BTF3	BTF3
CCDC124	375.582	-1.17102	0.110543	-10.5934	3.19901e-26	3.35321e-24	https://www.genecards.org/cgi-bin/carddisp.pl?gene=CCDC124	CCDC124
ARHGAP21	2878.27	-0.756605	0.07149	-10.5834	3.55961e-26	3.69823e-24	https://www.genecards.org/cgi-bin/carddisp.pl?gene=ARHGAP21	ARHGAP21
USF1	1122.25	-1.05142	0.0993481	-10.5831	3.5678e-26	3.69823e-24	https://www.genecards.org/cgi-bin/carddisp.pl?gene=USF1	USF1
MACROD1	1711.71	-0.940552	0.0889763	-10.5708	4.06973e-26	4.19519e-24	https://www.genecards.org/cgi-bin/carddisp.pl?gene=MACROD1	MACROD1
NOP53	1716.44	-0.878909	0.0831888	-10.5652	4.31889e-26	4.40337e-24	https://www.genecards.org/cgi-bin/carddisp.pl?gene=NOP53	NOP53
PACS2	1740.47	-1.07912	0.102179	-10.5611	4.512e-26	4.57526e-24	https://www.genecards.org/cgi-bin/carddisp.pl?gene=PACS2	PACS2
UBXN1	1706.75	-1.41416	0.13426	-10.533	6.08731e-26	6.1063e-24	https://www.genecards.org/cgi-bin/carddisp.pl?gene=UBXN1	UBXN1
ABLIM2	1640.58	-0.884372	0.0846583	-10.4464	1.52235e-25	1.48712e-23	https://www.genecards.org/cgi-bin/carddisp.pl?gene=ABLIM2	ABLIM2
SLC25A6	1559.11	-0.757934	0.0725761	-10.4433	1.57251e-25	1.52812e-23	https://www.genecards.org/cgi-bin/carddisp.pl?gene=SLC25A6	SLC25A6
RPL22	18960.8	-1.38693	0.132864	-10.4387	1.65101e-25	1.59609e-23	https://www.genecards.org/cgi-bin/carddisp.pl?gene=RPL22	RPL22
AGPAT1	669.48	-0.891143	0.0854067	-10.4341	1.73214e-25	1.66589e-23	https://www.genecards.org/cgi-bin/carddisp.pl?gene=AGPAT1	AGPAT1
HMGN3	2959.38	-1.5168	0.145506	-10.4243	1.91987e-25	1.83697e-23	https://www.genecards.org/cgi-bin/carddisp.pl?gene=HMGN3	HMGN3
EIF4EBP1	276.822	-1.60346	0.153932	-10.4167	2.08107e-25	1.98105e-23	https://www.genecards.org/cgi-bin/carddisp.pl?gene=EIF4EBP1	EIF4EBP1
EIF4B	21010.3	-0.991048	0.0954856	-10.379	3.08887e-25	2.92533e-23	https://www.genecards.org/cgi-bin/carddisp.pl?gene=EIF4B	EIF4B
HOXA7	279.586	-1.42227	0.137045	-10.3781	3.12006e-25	2.92533e-23	https://www.genecards.org/cgi-bin/carddisp.pl?gene=HOXA7	HOXA7
PTPRA	923.434	-0.726051	0.0699569	-10.3785	3.10483e-25	2.92533e-23	https://www.genecards.org/cgi-bin/carddisp.pl?gene=PTPRA	PTPRA
TAF10	571.981	-1.19495	0.115162	-10.3763	3.18013e-25	2.96674e-23	https://www.genecards.org/cgi-bin/carddisp.pl?gene=TAF10	TAF10
RILPL1	970.515	-1.47745	0.142519	-10.3667	3.51488e-25	3.26271e-23	https://www.genecards.org/cgi-bin/carddisp.pl?gene=RILPL1	RILPL1
TSR3	554.309	-1.24961	0.12061	-10.3608	3.73835e-25	3.45297e-23	https://www.genecards.org/cgi-bin/carddisp.pl?gene=TSR3	TSR3
PPP1R1A	7634.35	-2.01542	0.194645	-10.3543	3.99979e-25	3.67626e-23	https://www.genecards.org/cgi-bin/carddisp.pl?gene=PPP1R1A	PPP1R1A
SLTM	2193.86	-0.652092	0.0629918	-10.352	4.09737e-25	3.74748e-23	https://www.genecards.org/cgi-bin/carddisp.pl?gene=SLTM	SLTM
ANAPC15	679.793	-1.5091	0.146046	-10.333	4.99478e-25	4.54598e-23	https://www.genecards.org/cgi-bin/carddisp.pl?gene=ANAPC15	ANAPC15
RPL8	14892.2	-0.999769	0.0970595	-10.3006	7.00384e-25	6.31293e-23	https://www.genecards.org/cgi-bin/carddisp.pl?gene=RPL8	RPL8
NDUFAF2	897.09	-1.38609	0.134754	-10.2861	8.14048e-25	7.26723e-23	https://www.genecards.org/cgi-bin/carddisp.pl?gene=NDUFAF2	NDUFAF2
ZCRB1	2003.65	-1.58415	0.154243	-10.2705	9.57139e-25	8.46365e-23	https://www.genecards.org/cgi-bin/carddisp.pl?gene=ZCRB1	ZCRB1
TCEAL4	1324.27	-1.06817	0.104402	-10.2313	1.43606e-24	1.25206e-22	https://www.genecards.org/cgi-bin/carddisp.pl?gene=TCEAL4	TCEAL4
DVL3	878.25	-0.791488	0.0775054	-10.212	1.75154e-24	1.51298e-22	https://www.genecards.org/cgi-bin/carddisp.pl?gene=DVL3	DVL3
AKT1	1098.65	-0.905166	0.088675	-10.2077	1.83201e-24	1.57519e-22	https://www.genecards.org/cgi-bin/carddisp.pl?gene=AKT1	AKT1
PSMD8	3889.9	-1.12318	0.110123	-10.1993	1.99695e-24	1.70913e-22	https://www.genecards.org/cgi-bin/carddisp.pl?gene=PSMD8	PSMD8
SRP14	3719.42	-1.0171	0.0997511	-10.1964	2.05788e-24	1.75324e-22	https://www.genecards.org/cgi-bin/carddisp.pl?gene=SRP14	SRP14
RSRC2	2429.97	-0.838445	0.0824689	-10.1668	2.78921e-24	2.36551e-22	https://www.genecards.org/cgi-bin/carddisp.pl?gene=RSRC2	RSRC2
SNRPC	1934.45	-1.40927	0.13886	-10.1488	3.35433e-24	2.8319e-22	https://www.genecards.org/cgi-bin/carddisp.pl?gene=SNRPC	SNRPC
PAF1	826.673	-1.31556	0.130044	-10.1162	4.68264e-24	3.86588e-22	https://www.genecards.org/cgi-bin/carddisp.pl?gene=PAF1	PAF1
GPATCH4	500.275	-1.28714	0.127402	-10.103	5.35626e-24	4.3832e-22	https://www.genecards.org/cgi-bin/carddisp.pl?gene=GPATCH4	GPATCH4
ATP5F1D	2801.88	-1.7709	0.17543	-10.0946	5.83533e-24	4.7544e-22	https://www.genecards.org/cgi-bin/carddisp.pl?gene=ATP5F1D	ATP5F1D
ARHGDIB	857.514	-0.982705	0.0974094	-10.0884	6.21793e-24	5.02226e-22	https://www.genecards.org/cgi-bin/carddisp.pl?gene=ARHGDIB	ARHGDIB
CHMP2A	2245.79	-1.29004	0.128105	-10.0701	7.48776e-24	5.996e-22	https://www.genecards.org/cgi-bin/carddisp.pl?gene=CHMP2A	CHMP2A
PIGT	886.883	-0.816915	0.081172	-10.064	7.96945e-24	6.35444e-22	https://www.genecards.org/cgi-bin/carddisp.pl?gene=PIGT	PIGT
UBALD2	502.068	-1.73635	0.172796	-10.0485	9.32355e-24	7.34003e-22	https://www.genecards.org/cgi-bin/carddisp.pl?gene=UBALD2	UBALD2
CITED4	207.084	-1.66613	0.166115	-10.03	1.12498e-23	8.74576e-22	https://www.genecards.org/cgi-bin/carddisp.pl?gene=CITED4	CITED4
BIN1	19158.2	-1.05499	0.105415	-10.008	1.40628e-23	1.07977e-21	https://www.genecards.org/cgi-bin/carddisp.pl?gene=BIN1	BIN1
NME4	341.299	-1.34305	0.134346	-9.99694	1.57175e-23	1.19697e-21	https://www.genecards.org/cgi-bin/carddisp.pl?gene=NME4	NME4
PPP2R5D	774.379	-0.827324	0.082755	-9.99727	1.56653e-23	1.19697e-21	https://www.genecards.org/cgi-bin/carddisp.pl?gene=PPP2R5D	PPP2R5D
UCK1	476.113	-0.903371	0.0904893	-9.98318	1.80586e-23	1.36966e-21	https://www.genecards.org/cgi-bin/carddisp.pl?gene=UCK1	UCK1
FKBP8	1689.44	-1.0763	0.10792	-9.97314	1.99818e-23	1.50331e-21	https://www.genecards.org/cgi-bin/carddisp.pl?gene=FKBP8	FKBP8
DAZAP2	1516.94	-0.654517	0.0656582	-9.96855	2.09253e-23	1.56797e-21	https://www.genecards.org/cgi-bin/carddisp.pl?gene=DAZAP2	DAZAP2
HTATSF1	3274.61	-1.09973	0.110355	-9.96546	2.1587e-23	1.61108e-21	https://www.genecards.org/cgi-bin/carddisp.pl?gene=HTATSF1	HTATSF1
VEGFB	1040.83	-1.22773	0.123665	-9.92789	3.14834e-23	2.2946e-21	https://www.genecards.org/cgi-bin/carddisp.pl?gene=VEGFB	VEGFB
C19orf53	1629.08	-1.36771	0.137901	-9.91802	3.47582e-23	2.52342e-21	https://www.genecards.org/cgi-bin/carddisp.pl?gene=C19orf53	C19orf53
EIF3F	3373.48	-0.825304	0.0832709	-9.91107	3.72631e-23	2.69479e-21	https://www.genecards.org/cgi-bin/carddisp.pl?gene=EIF3F	EIF3F
CDC34	804.506	-1.01626	0.102835	-9.88241	4.96264e-23	3.52064e-21	https://www.genecards.org/cgi-bin/carddisp.pl?gene=CDC34	CDC34
MDH2	9652.93	-1.69153	0.171228	-9.87881	5.14414e-23	3.63558e-21	https://www.genecards.org/cgi-bin/carddisp.pl?gene=MDH2	MDH2
CKM	491601	-2.37404	0.240366	-9.87675	5.25091e-23	3.68314e-21	https://www.genecards.org/cgi-bin/carddisp.pl?gene=CKM	CKM
SGTA	1062.7	-1.02312	0.103589	-9.87676	5.25035e-23	3.68314e-21	https://www.genecards.org/cgi-bin/carddisp.pl?gene=SGTA	SGTA
DNAJB12	774.785	-0.923155	0.0936826	-9.85407	6.58221e-23	4.5825e-21	https://www.genecards.org/cgi-bin/carddisp.pl?gene=DNAJB12	DNAJB12
TRIM52-AS1	844.724	-1.70056	0.172997	-9.83001	8.36083e-23	5.77764e-21	https://www.genecards.org/cgi-bin/carddisp.pl?gene=TRIM52-AS1	TRIM52-AS1
DAXX	417.545	-0.861309	0.0880147	-9.78597	1.29355e-22	8.80844e-21	https://www.genecards.org/cgi-bin/carddisp.pl?gene=DAXX	DAXX
SLC25A28	448.035	-1.01507	0.103937	-9.76625	1.57169e-22	1.06249e-20	https://www.genecards.org/cgi-bin/carddisp.pl?gene=SLC25A28	SLC25A28
ZNF343	290.237	-0.992646	0.101922	-9.73931	2.04951e-22	1.36177e-20	https://www.genecards.org/cgi-bin/carddisp.pl?gene=ZNF343	ZNF343
MRPL10	797.181	-1.32134	0.135685	-9.73828	2.07026e-22	1.36975e-20	https://www.genecards.org/cgi-bin/carddisp.pl?gene=MRPL10	MRPL10
PSIP1	966.586	-1.17169	0.120533	-9.72093	2.45521e-22	1.61871e-20	https://www.genecards.org/cgi-bin/carddisp.pl?gene=PSIP1	PSIP1
RAB1B	2132.49	-1.01916	0.104853	-9.71988	2.48078e-22	1.6298e-20	https://www.genecards.org/cgi-bin/carddisp.pl?gene=RAB1B	RAB1B
CYB5R3	1509.17	-0.898732	0.0925839	-9.70722	2.80885e-22	1.83886e-20	https://www.genecards.org/cgi-bin/carddisp.pl?gene=CYB5R3	CYB5R3
DDX24	2532.12	-0.659392	0.0679396	-9.70557	2.85465e-22	1.86231e-20	https://www.genecards.org/cgi-bin/carddisp.pl?gene=DDX24	DDX24
ATF4	6804.96	-1.32505	0.13684	-9.68324	3.5528e-22	2.30969e-20	https://www.genecards.org/cgi-bin/carddisp.pl?gene=ATF4	ATF4
FRAT2	165.567	-1.06017	0.109503	-9.68167	3.60757e-22	2.33715e-20	https://www.genecards.org/cgi-bin/carddisp.pl?gene=FRAT2	FRAT2
ECSCR	198.736	-1.81867	0.187859	-9.681	3.6315e-22	2.34452e-20	https://www.genecards.org/cgi-bin/carddisp.pl?gene=ECSCR	ECSCR
APEX1	1245.76	-0.888719	0.0918564	-9.67508	3.84775e-22	2.46706e-20	https://www.genecards.org/cgi-bin/carddisp.pl?gene=APEX1	APEX1
GAS8	313.283	-1.66853	0.172466	-9.67457	3.86732e-22	2.47111e-20	https://www.genecards.org/cgi-bin/carddisp.pl?gene=GAS8	GAS8
TOMM40	568.939	-1.2605	0.130368	-9.6688	4.0916e-22	2.59663e-20	https://www.genecards.org/cgi-bin/carddisp.pl?gene=TOMM40	TOMM40
TPM2	214739	-1.51152	0.156548	-9.65528	4.66862e-22	2.95278e-20	https://www.genecards.org/cgi-bin/carddisp.pl?gene=TPM2	TPM2
TRIM21	167.536	-1.09495	0.1136	-9.6386	5.49313e-22	3.46253e-20	https://www.genecards.org/cgi-bin/carddisp.pl?gene=TRIM21	TRIM21
ABHD14A	244.848	-1.36647	0.141802	-9.63644	5.61018e-22	3.5244e-20	https://www.genecards.org/cgi-bin/carddisp.pl?gene=ABHD14A	ABHD14A
RTRAF	2850.39	-0.985477	0.102341	-9.62933	6.0121e-22	3.75163e-20	https://www.genecards.org/cgi-bin/carddisp.pl?gene=RTRAF	RTRAF
DPF2	594.521	-0.759695	0.0789297	-9.62496	6.27326e-22	3.90155e-20	https://www.genecards.org/cgi-bin/carddisp.pl?gene=DPF2	DPF2
SPTBN1	17265.9	-0.813884	0.084665	-9.61299	7.04731e-22	4.33956e-20	https://www.genecards.org/cgi-bin/carddisp.pl?gene=SPTBN1	SPTBN1
UBE2D4	2287.6	-1.28179	0.133394	-9.60903	7.32337e-22	4.49472e-20	https://www.genecards.org/cgi-bin/carddisp.pl?gene=UBE2D4	UBE2D4
MRPL17	739.094	-0.95918	0.0999759	-9.59411	8.46438e-22	5.14425e-20	https://www.genecards.org/cgi-bin/carddisp.pl?gene=MRPL17	MRPL17
RNF126	256.171	-1.47917	0.154504	-9.57366	1.03182e-21	6.23033e-20	https://www.genecards.org/cgi-bin/carddisp.pl?gene=RNF126	RNF126
HCFC1R1	4271.01	-1.80695	0.189439	-9.53839	1.45068e-21	8.64751e-20	https://www.genecards.org/cgi-bin/carddisp.pl?gene=HCFC1R1	HCFC1R1
CYB5D2	269.818	-0.89658	0.0940148	-9.53658	1.47625e-21	8.77193e-20	https://www.genecards.org/cgi-bin/carddisp.pl?gene=CYB5D2	CYB5D2
CRYAB	32520	-1.60267	0.168194	-9.52873	1.59221e-21	9.40109e-20	https://www.genecards.org/cgi-bin/carddisp.pl?gene=CRYAB	CRYAB
ZDHHC3	828.056	-0.661759	0.0694722	-9.52552	1.64212e-21	9.66522e-20	https://www.genecards.org/cgi-bin/carddisp.pl?gene=ZDHHC3	ZDHHC3
MOB2	544.888	-1.05674	0.111093	-9.51226	1.86572e-21	1.09467e-19	https://www.genecards.org/cgi-bin/carddisp.pl?gene=MOB2	MOB2
TUBG1	351.936	-1.53814	0.161877	-9.50188	2.06143e-21	1.20194e-19	https://www.genecards.org/cgi-bin/carddisp.pl?gene=TUBG1	TUBG1
RPL36AL	5123.06	-1.23638	0.130168	-9.49837	2.13202e-21	1.23923e-19	https://www.genecards.org/cgi-bin/carddisp.pl?gene=RPL36AL	RPL36AL
FHOD1	1077.81	-1.42106	0.149618	-9.49795	2.14065e-21	1.24038e-19	https://www.genecards.org/cgi-bin/carddisp.pl?gene=FHOD1	FHOD1
EEF1D	7605.15	-0.978048	0.103045	-9.49149	2.27754e-21	1.31561e-19	https://www.genecards.org/cgi-bin/carddisp.pl?gene=EEF1D	EEF1D
S100A1	7264.88	-1.99307	0.210019	-9.48994	2.31163e-21	1.33118e-19	https://www.genecards.org/cgi-bin/carddisp.pl?gene=S100A1	S100A1
SUGP1	445.557	-1.07587	0.113772	-9.45639	3.18757e-21	1.82435e-19	https://www.genecards.org/cgi-bin/carddisp.pl?gene=SUGP1	SUGP1
LGI1	125.451	-2.37032	0.250899	-9.4473	3.47684e-21	1.96578e-19	https://www.genecards.org/cgi-bin/carddisp.pl?gene=LGI1	LGI1
DDA1	404.296	-1.13085	0.120066	-9.41857	4.57259e-21	2.57425e-19	https://www.genecards.org/cgi-bin/carddisp.pl?gene=DDA1	DDA1
CFDP1	593.643	-0.996387	0.105942	-9.40507	5.19969e-21	2.90467e-19	https://www.genecards.org/cgi-bin/carddisp.pl?gene=CFDP1	CFDP1
SURF6	441.463	-0.859292	0.0915118	-9.38997	6.00185e-21	3.32292e-19	https://www.genecards.org/cgi-bin/carddisp.pl?gene=SURF6	SURF6
ZNF511	623.835	-1.31137	0.139841	-9.37758	6.7506e-21	3.71542e-19	https://www.genecards.org/cgi-bin/carddisp.pl?gene=ZNF511	ZNF511
BCKDK	827.142	-1.12757	0.120406	-9.36475	7.62298e-21	4.15876e-19	https://www.genecards.org/cgi-bin/carddisp.pl?gene=BCKDK	BCKDK
NUPR1	946.859	-2.20281	0.235388	-9.35822	8.10935e-21	4.4112e-19	https://www.genecards.org/cgi-bin/carddisp.pl?gene=NUPR1	NUPR1
YIF1A	657.976	-1.3343	0.143003	-9.33058	1.05297e-20	5.64547e-19	https://www.genecards.org/cgi-bin/carddisp.pl?gene=YIF1A	YIF1A
GRHPR	2137.42	-1.31285	0.140714	-9.32997	1.05896e-20	5.66135e-19	https://www.genecards.org/cgi-bin/carddisp.pl?gene=GRHPR	GRHPR
FXYD5	224.749	-1.43833	0.15418	-9.32886	1.07019e-20	5.68877e-19	https://www.genecards.org/cgi-bin/carddisp.pl?gene=FXYD5	FXYD5
SMARCC2	1572.06	-0.55718	0.0597503	-9.32514	1.10841e-20	5.85854e-19	https://www.genecards.org/cgi-bin/carddisp.pl?gene=SMARCC2	SMARCC2
RAB13	363.396	-0.855606	0.0920302	-9.29702	1.44443e-20	7.57028e-19	https://www.genecards.org/cgi-bin/carddisp.pl?gene=RAB13	RAB13
EMC6	1076.96	-1.39948	0.150687	-9.28732	1.58219e-20	8.26904e-19	https://www.genecards.org/cgi-bin/carddisp.pl?gene=EMC6	EMC6
ZDHHC16	383.462	-0.929944	0.100303	-9.27133	1.83837e-20	9.50147e-19	https://www.genecards.org/cgi-bin/carddisp.pl?gene=ZDHHC16	ZDHHC16
CALM3	2814.24	-1.03703	0.112021	-9.25745	2.09374e-20	1.06735e-18	https://www.genecards.org/cgi-bin/carddisp.pl?gene=CALM3	CALM3
UBTF	1234.21	-0.834909	0.090247	-9.25138	2.21621e-20	1.12095e-18	https://www.genecards.org/cgi-bin/carddisp.pl?gene=UBTF	UBTF
SLC48A1	534.336	-1.01764	0.110119	-9.24134	2.43439e-20	1.22759e-18	https://www.genecards.org/cgi-bin/carddisp.pl?gene=SLC48A1	SLC48A1
UBE2L3	1842.25	-1.18391	0.128143	-9.239	2.48821e-20	1.24799e-18	https://www.genecards.org/cgi-bin/carddisp.pl?gene=UBE2L3	UBE2L3
DCTN2	1500.59	-0.658033	0.0714015	-9.21595	3.0852e-20	1.53914e-18	https://www.genecards.org/cgi-bin/carddisp.pl?gene=DCTN2	DCTN2
ADSS1	9187.78	-1.73816	0.18865	-9.21366	3.15184e-20	1.56402e-18	https://www.genecards.org/cgi-bin/carddisp.pl?gene=ADSS1	ADSS1
EIF3C	199.937	-1.97604	0.215556	-9.16717	4.85586e-20	2.37797e-18	https://www.genecards.org/cgi-bin/carddisp.pl?gene=EIF3C	EIF3C
PPP1R14B	2224.9	-1.43118	0.156429	-9.14905	5.74363e-20	2.79075e-18	https://www.genecards.org/cgi-bin/carddisp.pl?gene=PPP1R14B	PPP1R14B
CNKSR1	607.535	-1.20162	0.131385	-9.14579	5.91978e-20	2.86143e-18	https://www.genecards.org/cgi-bin/carddisp.pl?gene=CNKSR1	CNKSR1
TERF2IP	1034.31	-0.942407	0.103042	-9.14584	5.91706e-20	2.86143e-18	https://www.genecards.org/cgi-bin/carddisp.pl?gene=TERF2IP	TERF2IP
IFITM2	597.869	-0.874301	0.0958366	-9.12283	7.31887e-20	3.51947e-18	https://www.genecards.org/cgi-bin/carddisp.pl?gene=IFITM2	IFITM2
IDH3G	998.943	-0.984529	0.108057	-9.11122	8.14588e-20	3.90069e-18	https://www.genecards.org/cgi-bin/carddisp.pl?gene=IDH3G	IDH3G
UBC	28356.8	-1.25664	0.137963	-9.10852	8.35165e-20	3.9853e-18	https://www.genecards.org/cgi-bin/carddisp.pl?gene=UBC	UBC
RHOD	63.4284	-2.35278	0.258436	-9.10391	8.71396e-20	4.14758e-18	https://www.genecards.org/cgi-bin/carddisp.pl?gene=RHOD	RHOD
CST3	2792.54	-1.09623	0.120498	-9.0975	9.24322e-20	4.35505e-18	https://www.genecards.org/cgi-bin/carddisp.pl?gene=CST3	CST3
GIMAP4	621.822	-1.43261	0.157465	-9.09798	9.20244e-20	4.35505e-18	https://www.genecards.org/cgi-bin/carddisp.pl?gene=GIMAP4	GIMAP4
IDH2	15267.8	-1.71737	0.188769	-9.09775	9.22206e-20	4.35505e-18	https://www.genecards.org/cgi-bin/carddisp.pl?gene=IDH2	IDH2
GDI1	780.266	-0.816971	0.0898251	-9.09513	9.44714e-20	4.43992e-18	https://www.genecards.org/cgi-bin/carddisp.pl?gene=GDI1	GDI1
OXA1L	2871.57	-0.789628	0.0868319	-9.09375	9.56829e-20	4.47431e-18	https://www.genecards.org/cgi-bin/carddisp.pl?gene=OXA1L	OXA1L
BNC2	2965.69	-1.78854	0.196839	-9.08633	1.0244e-19	4.77833e-18	https://www.genecards.org/cgi-bin/carddisp.pl?gene=BNC2	BNC2
SSU72	1136.87	-0.976372	0.107527	-9.08027	1.08306e-19	5.03934e-18	https://www.genecards.org/cgi-bin/carddisp.pl?gene=SSU72	SSU72
LINC01588	62.0559	-2.08859	0.230928	-9.04434	1.50577e-19	6.93697e-18	https://www.genecards.org/cgi-bin/carddisp.pl?gene=LINC01588	LINC01588
ARAF	1400.95	-0.950549	0.105118	-9.04271	1.52829e-19	7.02337e-18	https://www.genecards.org/cgi-bin/carddisp.pl?gene=ARAF	ARAF
APEH	1132.14	-0.807345	0.0893093	-9.03988	1.56851e-19	7.17285e-18	https://www.genecards.org/cgi-bin/carddisp.pl?gene=APEH	APEH
SSR2	1064.32	-0.668289	0.0742052	-9.00596	2.13778e-19	9.72848e-18	https://www.genecards.org/cgi-bin/carddisp.pl?gene=SSR2	SSR2
RAP1B	913.254	-0.615052	0.0684483	-8.98564	2.57227e-19	1.15926e-17	https://www.genecards.org/cgi-bin/carddisp.pl?gene=RAP1B	RAP1B
PIN1	963.332	-1.0347	0.115249	-8.97791	2.75953e-19	1.24066e-17	https://www.genecards.org/cgi-bin/carddisp.pl?gene=PIN1	PIN1
BRPF1	343.074	-0.758274	0.0845481	-8.96855	3.00445e-19	1.34753e-17	https://www.genecards.org/cgi-bin/carddisp.pl?gene=BRPF1	BRPF1
CTSZ	1335.13	-1.09513	0.122234	-8.95929	3.26782e-19	1.45864e-17	https://www.genecards.org/cgi-bin/carddisp.pl?gene=CTSZ	CTSZ
SNRPF	789.895	-1.11478	0.125045	-8.91504	4.87657e-19	2.12091e-17	https://www.genecards.org/cgi-bin/carddisp.pl?gene=SNRPF	SNRPF
RALY	1605.47	-0.954605	0.10726	-8.89988	5.59057e-19	2.3979e-17	https://www.genecards.org/cgi-bin/carddisp.pl?gene=RALY	RALY
PHB2	3157.48	-0.936527	0.105422	-8.88357	6.4748e-19	2.76446e-17	https://www.genecards.org/cgi-bin/carddisp.pl?gene=PHB2	PHB2
ATP6V1G1	3759.36	-1.43971	0.162337	-8.86863	7.40524e-19	3.14731e-17	https://www.genecards.org/cgi-bin/carddisp.pl?gene=ATP6V1G1	ATP6V1G1
SH3KBP1	425.697	-1.06804	0.120669	-8.85103	8.67188e-19	3.66893e-17	https://www.genecards.org/cgi-bin/carddisp.pl?gene=SH3KBP1	SH3KBP1
CHCHD3	5697.32	-1.55482	0.175694	-8.8496	8.78309e-19	3.70758e-17	https://www.genecards.org/cgi-bin/carddisp.pl?gene=CHCHD3	CHCHD3
EFNB2	406.916	-0.963942	0.109018	-8.84203	9.39928e-19	3.95873e-17	https://www.genecards.org/cgi-bin/carddisp.pl?gene=EFNB2	EFNB2
LIN7B	398.724	-1.26413	0.143009	-8.83956	9.6096e-19	4.02009e-17	https://www.genecards.org/cgi-bin/carddisp.pl?gene=LIN7B	LIN7B
NRAP	110859	-1.18169	0.133717	-8.83724	9.81125e-19	4.09527e-17	https://www.genecards.org/cgi-bin/carddisp.pl?gene=NRAP	NRAP
COX6A2	29787.9	-1.56655	0.177434	-8.8289	1.05706e-18	4.39255e-17	https://www.genecards.org/cgi-bin/carddisp.pl?gene=COX6A2	COX6A2
UFD1	669.083	-0.931225	0.105647	-8.81452	1.20201e-18	4.93989e-17	https://www.genecards.org/cgi-bin/carddisp.pl?gene=UFD1	UFD1
KALRN	1658.15	-0.860162	0.0977356	-8.8009	1.35719e-18	5.55318e-17	https://www.genecards.org/cgi-bin/carddisp.pl?gene=KALRN	KALRN
CD55	1283.47	-0.966005	0.110041	-8.77857	1.65561e-18	6.72992e-17	https://www.genecards.org/cgi-bin/carddisp.pl?gene=CD55	CD55
PDK2	2702.67	-1.31898	0.150299	-8.77574	1.69785e-18	6.87168e-17	https://www.genecards.org/cgi-bin/carddisp.pl?gene=PDK2	PDK2
TCF25	866.604	-0.805265	0.0919217	-8.76034	1.9466e-18	7.8275e-17	https://www.genecards.org/cgi-bin/carddisp.pl?gene=TCF25	TCF25
HSPA8	31600.6	-0.856243	0.0978127	-8.7539	2.06101e-18	8.25201e-17	https://www.genecards.org/cgi-bin/carddisp.pl?gene=HSPA8	HSPA8
SEPTIN4	195.616	-1.17367	0.134105	-8.7519	2.09789e-18	8.38168e-17	https://www.genecards.org/cgi-bin/carddisp.pl?gene=SEPTIN4	SEPTIN4
CEP250	446.825	-0.90419	0.103337	-8.74988	2.13576e-18	8.51474e-17	https://www.genecards.org/cgi-bin/carddisp.pl?gene=CEP250	CEP250
WDR60	406.612	-0.934527	0.106856	-8.74563	2.21778e-18	8.82287e-17	https://www.genecards.org/cgi-bin/carddisp.pl?gene=WDR60	WDR60
RNF167	1086.66	-1.02369	0.117077	-8.74379	2.25421e-18	8.94871e-17	https://www.genecards.org/cgi-bin/carddisp.pl?gene=RNF167	RNF167
ALG3	174.1	-1.03509	0.118416	-8.74109	2.30872e-18	9.14565e-17	https://www.genecards.org/cgi-bin/carddisp.pl?gene=ALG3	ALG3
DNAJB6	4094.11	-0.909184	0.104033	-8.73936	2.34428e-18	9.26686e-17	https://www.genecards.org/cgi-bin/carddisp.pl?gene=DNAJB6	DNAJB6
LMAN2	729.951	-0.848016	0.0970453	-8.73835	2.36533e-18	9.31062e-17	https://www.genecards.org/cgi-bin/carddisp.pl?gene=LMAN2	LMAN2
TOGARAM2	67.1935	-2.39566	0.274288	-8.73411	2.45578e-18	9.64631e-17	https://www.genecards.org/cgi-bin/carddisp.pl?gene=TOGARAM2	TOGARAM2
INCA1	58.6205	-1.90801	0.218587	-8.72883	2.57318e-18	1.00862e-16	https://www.genecards.org/cgi-bin/carddisp.pl?gene=INCA1	INCA1
NDUFS8	2857.44	-1.64912	0.189031	-8.72407	2.68369e-18	1.04973e-16	https://www.genecards.org/cgi-bin/carddisp.pl?gene=NDUFS8	NDUFS8
TEX264	438.812	-0.894028	0.102592	-8.71437	2.92367e-18	1.13534e-16	https://www.genecards.org/cgi-bin/carddisp.pl?gene=TEX264	TEX264
INPP5J	40.7247	-2.36135	0.271013	-8.71307	2.95759e-18	1.14487e-16	https://www.genecards.org/cgi-bin/carddisp.pl?gene=INPP5J	INPP5J
CLASRP	273.538	-0.959763	0.110362	-8.69651	3.42261e-18	1.31668e-16	https://www.genecards.org/cgi-bin/carddisp.pl?gene=CLASRP	CLASRP
NAXE	540.567	-1.00681	0.115875	-8.68874	3.66483e-18	1.40696e-16	https://www.genecards.org/cgi-bin/carddisp.pl?gene=NAXE	NAXE
CPNE2	231.508	-0.967066	0.111354	-8.68465	3.79912e-18	1.45553e-16	https://www.genecards.org/cgi-bin/carddisp.pl?gene=CPNE2	CPNE2
GIMAP7	486.649	-1.46079	0.168474	-8.67074	4.29313e-18	1.62477e-16	https://www.genecards.org/cgi-bin/carddisp.pl?gene=GIMAP7	GIMAP7
RPS2	12281.3	-1.1541	0.133165	-8.66673	4.44726e-18	1.67969e-16	https://www.genecards.org/cgi-bin/carddisp.pl?gene=RPS2	RPS2
PSME3IP1	1101.72	-0.738432	0.0853014	-8.65674	4.85452e-18	1.82612e-16	https://www.genecards.org/cgi-bin/carddisp.pl?gene=PSME3IP1	PSME3IP1
NAPA	1347.38	-0.760489	0.0878566	-8.65603	4.88487e-18	1.83384e-16	https://www.genecards.org/cgi-bin/carddisp.pl?gene=NAPA	NAPA
NDUFS6	3591.35	-1.50735	0.174596	-8.6334	5.95552e-18	2.22681e-16	https://www.genecards.org/cgi-bin/carddisp.pl?gene=NDUFS6	NDUFS6
BCL7B	695.336	-1.20268	0.139329	-8.63196	6.03093e-18	2.24601e-16	https://www.genecards.org/cgi-bin/carddisp.pl?gene=BCL7B	BCL7B
TSR2	659.762	-0.862365	0.0999029	-8.63203	6.02713e-18	2.24601e-16	https://www.genecards.org/cgi-bin/carddisp.pl?gene=TSR2	TSR2
CCDC69	4828.77	-1.9499	0.225983	-8.62853	6.21469e-18	2.30984e-16	https://www.genecards.org/cgi-bin/carddisp.pl?gene=CCDC69	CCDC69
RFNG	263.452	-0.801043	0.092858	-8.62654	6.32382e-18	2.34572e-16	https://www.genecards.org/cgi-bin/carddisp.pl?gene=RFNG	RFNG
INPP5A	1170.34	-0.976452	0.113371	-8.6129	7.12379e-18	2.632e-16	https://www.genecards.org/cgi-bin/carddisp.pl?gene=INPP5A	INPP5A
PDZD11	338.214	-1.02299	0.118859	-8.60675	7.51601e-18	2.77142e-16	https://www.genecards.org/cgi-bin/carddisp.pl?gene=PDZD11	PDZD11
ST3GAL3	914.247	-1.17198	0.136198	-8.60497	7.63354e-18	2.8092e-16	https://www.genecards.org/cgi-bin/carddisp.pl?gene=ST3GAL3	ST3GAL3
SMARCD3	1547.6	-0.836027	0.0971764	-8.6032	7.75268e-18	2.84184e-16	https://www.genecards.org/cgi-bin/carddisp.pl?gene=SMARCD3	SMARCD3
PLCD3	1030.22	-0.919435	0.106907	-8.6003	7.9508e-18	2.90305e-16	https://www.genecards.org/cgi-bin/carddisp.pl?gene=PLCD3	PLCD3
EIF3D	2121.75	-0.738586	0.0861712	-8.57115	1.0246e-17	3.72319e-16	https://www.genecards.org/cgi-bin/carddisp.pl?gene=EIF3D	EIF3D
MLLT1	172.706	-0.992201	0.115762	-8.57102	1.02568e-17	3.72319e-16	https://www.genecards.org/cgi-bin/carddisp.pl?gene=MLLT1	MLLT1
CCDC106	216.257	-1.2587	0.146913	-8.56768	1.05588e-17	3.82537e-16	https://www.genecards.org/cgi-bin/carddisp.pl?gene=CCDC106	CCDC106
CSNK2B	658.261	-0.90358	0.105477	-8.56658	1.06608e-17	3.85482e-16	https://www.genecards.org/cgi-bin/carddisp.pl?gene=CSNK2B	CSNK2B
ASCC2	578.976	-0.757348	0.0884641	-8.56109	1.11809e-17	4.02729e-16	https://www.genecards.org/cgi-bin/carddisp.pl?gene=ASCC2	ASCC2
COX7A2L	1636.37	-1.1283	0.131864	-8.55655	1.16293e-17	4.18073e-16	https://www.genecards.org/cgi-bin/carddisp.pl?gene=COX7A2L	COX7A2L
CD74	7558.15	-1.14977	0.134529	-8.54664	1.2672e-17	4.52939e-16	https://www.genecards.org/cgi-bin/carddisp.pl?gene=CD74	CD74
EBNA1BP2	487.888	-0.995439	0.116516	-8.5434	1.3033e-17	4.64065e-16	https://www.genecards.org/cgi-bin/carddisp.pl?gene=EBNA1BP2	EBNA1BP2
TUBA4A	5753.66	-1.65297	0.193628	-8.5368	1.3799e-17	4.8947e-16	https://www.genecards.org/cgi-bin/carddisp.pl?gene=TUBA4A	TUBA4A
SGF29	370.991	-1.473	0.172747	-8.52692	1.5029e-17	5.3209e-16	https://www.genecards.org/cgi-bin/carddisp.pl?gene=SGF29	SGF29
RNFT1-DT	350.22	-2.08269	0.244499	-8.51818	1.62075e-17	5.71645e-16	https://www.genecards.org/cgi-bin/carddisp.pl?gene=RNFT1-DT	RNFT1-DT
PSMF1	1712.33	-1.13789	0.134034	-8.48956	2.07425e-17	7.28839e-16	https://www.genecards.org/cgi-bin/carddisp.pl?gene=PSMF1	PSMF1
UBAP2L	1493.55	-0.695883	0.0820039	-8.48597	2.13923e-17	7.48851e-16	https://www.genecards.org/cgi-bin/carddisp.pl?gene=UBAP2L	UBAP2L
CRTC2	230.284	-0.884	0.104249	-8.47967	2.25833e-17	7.89062e-16	https://www.genecards.org/cgi-bin/carddisp.pl?gene=CRTC2	CRTC2
TGM2	452.153	-1.3488	0.15918	-8.47343	2.38281e-17	8.27904e-16	https://www.genecards.org/cgi-bin/carddisp.pl?gene=TGM2	TGM2
PDLIM7	3444.78	-1.67882	0.198216	-8.46965	2.46121e-17	8.53556e-16	https://www.genecards.org/cgi-bin/carddisp.pl?gene=PDLIM7	PDLIM7
MPHOSPH10	831.716	-0.883888	0.104505	-8.45789	2.72266e-17	9.38992e-16	https://www.genecards.org/cgi-bin/carddisp.pl?gene=MPHOSPH10	MPHOSPH10
PDAP1	2176.67	-1.13545	0.134331	-8.45257	2.84957e-17	9.80945e-16	https://www.genecards.org/cgi-bin/carddisp.pl?gene=PDAP1	PDAP1
MLST8	487.281	-1.00734	0.119509	-8.42903	3.48533e-17	1.19759e-15	https://www.genecards.org/cgi-bin/carddisp.pl?gene=MLST8	MLST8
SNORD62B	27.1353	-2.86815	0.340493	-8.42351	3.65378e-17	1.25317e-15	https://www.genecards.org/cgi-bin/carddisp.pl?gene=SNORD62B	SNORD62B
GOLGA2	1198.21	-0.69761	0.082959	-8.40909	4.13191e-17	1.40681e-15	https://www.genecards.org/cgi-bin/carddisp.pl?gene=GOLGA2	GOLGA2
HLA-C	2817.45	-1.11328	0.132617	-8.39473	4.66972e-17	1.5784e-15	https://www.genecards.org/cgi-bin/carddisp.pl?gene=HLA-C	HLA-C
LSM6	399.72	-1.29194	0.15397	-8.39088	4.82509e-17	1.62503e-15	https://www.genecards.org/cgi-bin/carddisp.pl?gene=LSM6	LSM6
ZNF691	144.684	-0.978343	0.116654	-8.3867	4.99981e-17	1.68084e-15	https://www.genecards.org/cgi-bin/carddisp.pl?gene=ZNF691	ZNF691
KIF22	887.417	-1.36355	0.162615	-8.38518	5.06501e-17	1.69664e-15	https://www.genecards.org/cgi-bin/carddisp.pl?gene=KIF22	KIF22
ROGDI	637.279	-1.20823	0.144181	-8.37994	5.29539e-17	1.77064e-15	https://www.genecards.org/cgi-bin/carddisp.pl?gene=ROGDI	ROGDI
CEP131	109.111	-1.20891	0.144539	-8.36391	6.06757e-17	2.01439e-15	https://www.genecards.org/cgi-bin/carddisp.pl?gene=CEP131	CEP131
MIB2	681.234	-0.926201	0.110815	-8.35809	6.37396e-17	2.11235e-15	https://www.genecards.org/cgi-bin/carddisp.pl?gene=MIB2	MIB2
H2BC5	490.419	-1.15793	0.138591	-8.35504	6.54119e-17	2.16393e-15	https://www.genecards.org/cgi-bin/carddisp.pl?gene=H2BC5	H2BC5
HMCES	663.709	-0.841611	0.100735	-8.35471	6.55939e-17	2.16611e-15	https://www.genecards.org/cgi-bin/carddisp.pl?gene=HMCES	HMCES
PSMB9	218.687	-1.17524	0.140694	-8.35314	6.64699e-17	2.19116e-15	https://www.genecards.org/cgi-bin/carddisp.pl?gene=PSMB9	PSMB9
FBXO6	159.315	-1.40451	0.168282	-8.34619	7.05021e-17	2.31998e-15	https://www.genecards.org/cgi-bin/carddisp.pl?gene=FBXO6	FBXO6
ZNF524	217.217	-1.04627	0.125447	-8.34028	7.41143e-17	2.43455e-15	https://www.genecards.org/cgi-bin/carddisp.pl?gene=ZNF524	ZNF524
DMAP1	450.278	-0.730784	0.087629	-8.33952	7.45942e-17	2.44601e-15	https://www.genecards.org/cgi-bin/carddisp.pl?gene=DMAP1	DMAP1
TMEM189	236.302	-0.943655	0.113264	-8.33149	7.98307e-17	2.61312e-15	https://www.genecards.org/cgi-bin/carddisp.pl?gene=TMEM189	TMEM189
OPTN	14815.2	-2.06349	0.248018	-8.31992	8.80237e-17	2.86622e-15	https://www.genecards.org/cgi-bin/carddisp.pl?gene=OPTN	OPTN
BMERB1	659.251	-1.39531	0.167714	-8.31956	8.82911e-17	2.86992e-15	https://www.genecards.org/cgi-bin/carddisp.pl?gene=BMERB1	BMERB1
CCDC12	744.205	-1.14879	0.138457	-8.29707	1.06712e-16	3.44468e-15	https://www.genecards.org/cgi-bin/carddisp.pl?gene=CCDC12	CCDC12
ZNFX1	1181.21	-0.689741	0.0831501	-8.29513	1.08466e-16	3.49528e-15	https://www.genecards.org/cgi-bin/carddisp.pl?gene=ZNFX1	ZNFX1
FGD5	657.533	-1.17294	0.142003	-8.25999	1.45689e-16	4.62289e-15	https://www.genecards.org/cgi-bin/carddisp.pl?gene=FGD5	FGD5
CDYL	526.014	-0.813658	0.0985791	-8.25386	1.53363e-16	4.8499e-15	https://www.genecards.org/cgi-bin/carddisp.pl?gene=CDYL	CDYL
EEF1B2	12759.5	-1.25267	0.151826	-8.25068	1.57491e-16	4.97202e-15	https://www.genecards.org/cgi-bin/carddisp.pl?gene=EEF1B2	EEF1B2
MAF1	2938.6	-1.33111	0.161445	-8.24498	1.65183e-16	5.19727e-15	https://www.genecards.org/cgi-bin/carddisp.pl?gene=MAF1	MAF1
EPB41L2	2576.16	-0.607577	0.0737053	-8.24334	1.67471e-16	5.25156e-15	https://www.genecards.org/cgi-bin/carddisp.pl?gene=EPB41L2	EPB41L2
BFAR	823.412	-0.854722	0.103717	-8.24092	1.7089e-16	5.3408e-15	https://www.genecards.org/cgi-bin/carddisp.pl?gene=BFAR	BFAR
CBWD2	1062.56	-1.1483	0.139611	-8.22498	1.95226e-16	6.03068e-15	https://www.genecards.org/cgi-bin/carddisp.pl?gene=CBWD2	CBWD2
ADRM1	1805.66	-1.07115	0.130243	-8.22425	1.9641e-16	6.05721e-15	https://www.genecards.org/cgi-bin/carddisp.pl?gene=ADRM1	ADRM1
GIMAP1	352.906	-1.42612	0.173436	-8.22275	1.98897e-16	6.12378e-15	https://www.genecards.org/cgi-bin/carddisp.pl?gene=GIMAP1	GIMAP1
KPNB1	2888.59	-0.559885	0.0682386	-8.20482	2.30942e-16	7.05225e-15	https://www.genecards.org/cgi-bin/carddisp.pl?gene=KPNB1	KPNB1
CARM1	1145.25	-1.03287	0.126387	-8.17227	3.02637e-16	9.13689e-15	https://www.genecards.org/cgi-bin/carddisp.pl?gene=CARM1	CARM1
ADGRF5	2511.33	-1.02838	0.125963	-8.16419	3.2361e-16	9.70727e-15	https://www.genecards.org/cgi-bin/carddisp.pl?gene=ADGRF5	ADGRF5
ACOX2	226.885	-1.32018	0.161797	-8.15952	3.36359e-16	1.00574e-14	https://www.genecards.org/cgi-bin/carddisp.pl?gene=ACOX2	ACOX2
MIF	282.02	-1.33919	0.164329	-8.14946	3.65539e-16	1.08776e-14	https://www.genecards.org/cgi-bin/carddisp.pl?gene=MIF	MIF
NCK2	549.634	-0.766467	0.0940777	-8.14717	3.72542e-16	1.10683e-14	https://www.genecards.org/cgi-bin/carddisp.pl?gene=NCK2	NCK2
DHX16	580.136	-0.766713	0.0941792	-8.141	3.92018e-16	1.161e-14	https://www.genecards.org/cgi-bin/carddisp.pl?gene=DHX16	DHX16
UROS	905.098	-0.888596	0.109176	-8.13914	3.9808e-16	1.17708e-14	https://www.genecards.org/cgi-bin/carddisp.pl?gene=UROS	UROS
POLD2	927.91	-0.987347	0.121369	-8.13506	4.11719e-16	1.21356e-14	https://www.genecards.org/cgi-bin/carddisp.pl?gene=POLD2	POLD2
EIF4G1	6119.51	-0.577932	0.0710407	-8.13523	4.11155e-16	1.21356e-14	https://www.genecards.org/cgi-bin/carddisp.pl?gene=EIF4G1	EIF4G1
FLII	3782.97	-1.00585	0.123689	-8.13208	4.21981e-16	1.24185e-14	https://www.genecards.org/cgi-bin/carddisp.pl?gene=FLII	FLII
HBA1	255.01	-2.46078	0.302626	-8.13142	4.24299e-16	1.2467e-14	https://www.genecards.org/cgi-bin/carddisp.pl?gene=HBA1	HBA1
SYNPO	14802.6	-1.35625	0.167063	-8.11819	4.73174e-16	1.37945e-14	https://www.genecards.org/cgi-bin/carddisp.pl?gene=SYNPO	SYNPO
GAREM2	57.963	-1.45033	0.178706	-8.11576	4.82773e-16	1.40524e-14	https://www.genecards.org/cgi-bin/carddisp.pl?gene=GAREM2	GAREM2
AMHR2	71.5971	-2.09973	0.25901	-8.10677	5.19829e-16	1.51074e-14	https://www.genecards.org/cgi-bin/carddisp.pl?gene=AMHR2	AMHR2
RBM6	2067.37	-0.683105	0.0842732	-8.10583	5.23846e-16	1.52005e-14	https://www.genecards.org/cgi-bin/carddisp.pl?gene=RBM6	RBM6
FIP1L1	857.358	-0.637336	0.0786385	-8.10463	5.29052e-16	1.53277e-14	https://www.genecards.org/cgi-bin/carddisp.pl?gene=FIP1L1	FIP1L1
OS9	1712.51	-0.670114	0.0828469	-8.08858	6.03629e-16	1.74613e-14	https://www.genecards.org/cgi-bin/carddisp.pl?gene=OS9	OS9
SNORD17	7071.09	-0.881454	0.109062	-8.0821	6.36615e-16	1.8387e-14	https://www.genecards.org/cgi-bin/carddisp.pl?gene=SNORD17	SNORD17
C12orf10	347.029	-0.882584	0.109222	-8.08062	6.44358e-16	1.85818e-14	https://www.genecards.org/cgi-bin/carddisp.pl?gene=C12orf10	C12orf10
SAFB	906.621	-0.823998	0.102014	-8.07731	6.621e-16	1.90346e-14	https://www.genecards.org/cgi-bin/carddisp.pl?gene=SAFB	SAFB
ZBTB7A	411.789	-0.983672	0.121876	-8.0711	6.96692e-16	1.99675e-14	https://www.genecards.org/cgi-bin/carddisp.pl?gene=ZBTB7A	ZBTB7A
TMUB1	297.911	-1.17689	0.145965	-8.0628	7.45641e-16	2.13377e-14	https://www.genecards.org/cgi-bin/carddisp.pl?gene=TMUB1	TMUB1
MFAP1	628.131	-0.705935	0.0876114	-8.05757	7.78247e-16	2.21688e-14	https://www.genecards.org/cgi-bin/carddisp.pl?gene=MFAP1	MFAP1
TNNI3	150.735	-2.84462	0.353119	-8.05571	7.9021e-16	2.24752e-14	https://www.genecards.org/cgi-bin/carddisp.pl?gene=TNNI3	TNNI3
ATP5MC2	9609.36	-1.10678	0.137478	-8.05058	8.24009e-16	2.34009e-14	https://www.genecards.org/cgi-bin/carddisp.pl?gene=ATP5MC2	ATP5MC2
FBXW4	670.464	-0.688319	0.0856231	-8.03894	9.06182e-16	2.56564e-14	https://www.genecards.org/cgi-bin/carddisp.pl?gene=FBXW4	FBXW4
C1orf115	313.597	-1.243	0.154749	-8.03238	9.56024e-16	2.69856e-14	https://www.genecards.org/cgi-bin/carddisp.pl?gene=C1orf115	C1orf115
RPS25	54130.3	-1.3216	0.164618	-8.02825	9.88693e-16	2.78656e-14	https://www.genecards.org/cgi-bin/carddisp.pl?gene=RPS25	RPS25
PGM1	23158.1	-1.4079	0.175387	-8.02742	9.9541e-16	2.80126e-14	https://www.genecards.org/cgi-bin/carddisp.pl?gene=PGM1	PGM1
ELP3	985.507	-0.791325	0.0985936	-8.02613	1.00597e-15	2.82671e-14	https://www.genecards.org/cgi-bin/carddisp.pl?gene=ELP3	ELP3
HACL1	475.008	-1.00493	0.125245	-8.02371	1.02595e-15	2.87853e-14	https://www.genecards.org/cgi-bin/carddisp.pl?gene=HACL1	HACL1
PEBP4	6834.1	-1.53703	0.191694	-8.01811	1.07385e-15	3.00388e-14	https://www.genecards.org/cgi-bin/carddisp.pl?gene=PEBP4	PEBP4
CTSH	378.62	-1.16903	0.145813	-8.01734	1.08059e-15	3.0182e-14	https://www.genecards.org/cgi-bin/carddisp.pl?gene=CTSH	CTSH
PREB	1258.62	-1.01906	0.127115	-8.01685	1.08495e-15	3.02587e-14	https://www.genecards.org/cgi-bin/carddisp.pl?gene=PREB	PREB
NDUFB9	12533.4	-1.43831	0.179661	-8.00566	1.18831e-15	3.30425e-14	https://www.genecards.org/cgi-bin/carddisp.pl?gene=NDUFB9	NDUFB9
TECR	2249.88	-1.16412	0.145467	-8.00267	1.21753e-15	3.37544e-14	https://www.genecards.org/cgi-bin/carddisp.pl?gene=TECR	TECR
GNG5	1678.19	-0.760104	0.0949812	-8.00267	1.21746e-15	3.37544e-14	https://www.genecards.org/cgi-bin/carddisp.pl?gene=GNG5	GNG5
SAP18	5144.99	-0.977577	0.122278	-7.99472	1.2987e-15	3.59513e-14	https://www.genecards.org/cgi-bin/carddisp.pl?gene=SAP18	SAP18
SIL1	537.641	-0.88065	0.110176	-7.99311	1.31579e-15	3.63704e-14	https://www.genecards.org/cgi-bin/carddisp.pl?gene=SIL1	SIL1
ABLIM3	1667.54	-1.14936	0.143824	-7.99143	1.33381e-15	3.68138e-14	https://www.genecards.org/cgi-bin/carddisp.pl?gene=ABLIM3	ABLIM3
BTBD2	643.077	-0.849563	0.106481	-7.97857	1.48042e-15	4.05605e-14	https://www.genecards.org/cgi-bin/carddisp.pl?gene=BTBD2	BTBD2
GRIPAP1	367.376	-0.759199	0.0951578	-7.97831	1.48345e-15	4.0584e-14	https://www.genecards.org/cgi-bin/carddisp.pl?gene=GRIPAP1	GRIPAP1
BOD1	1266.45	-0.98022	0.122908	-7.97524	1.52084e-15	4.14852e-14	https://www.genecards.org/cgi-bin/carddisp.pl?gene=BOD1	BOD1
LSM8	1007.42	-0.974216	0.12221	-7.97167	1.56543e-15	4.26392e-14	https://www.genecards.org/cgi-bin/carddisp.pl?gene=LSM8	LSM8
AURKAIP1	1405.46	-1.05078	0.131921	-7.96525	1.64894e-15	4.48482e-14	https://www.genecards.org/cgi-bin/carddisp.pl?gene=AURKAIP1	AURKAIP1
JDP2	400.503	-0.828411	0.104071	-7.96005	1.71968e-15	4.66791e-14	https://www.genecards.org/cgi-bin/carddisp.pl?gene=JDP2	JDP2
ARHGAP31	845.896	-0.991723	0.124594	-7.95963	1.72553e-15	4.6727e-14	https://www.genecards.org/cgi-bin/carddisp.pl?gene=ARHGAP31	ARHGAP31
FAM193A	532.881	-0.637124	0.0800856	-7.95554	1.78355e-15	4.82283e-14	https://www.genecards.org/cgi-bin/carddisp.pl?gene=FAM193A	FAM193A
RPS23	46983.3	-0.982883	0.123567	-7.95426	1.80211e-15	4.85893e-14	https://www.genecards.org/cgi-bin/carddisp.pl?gene=RPS23	RPS23
GSDMC	214.562	-2.12635	0.267519	-7.94841	1.88915e-15	5.08626e-14	https://www.genecards.org/cgi-bin/carddisp.pl?gene=GSDMC	GSDMC
UCKL1	1024.42	-1.28624	0.161908	-7.94427	1.9534e-15	5.25166e-14	https://www.genecards.org/cgi-bin/carddisp.pl?gene=UCKL1	UCKL1
MRPS2	383.246	-0.890865	0.112193	-7.94047	2.01418e-15	5.40328e-14	https://www.genecards.org/cgi-bin/carddisp.pl?gene=MRPS2	MRPS2
EIF4EBP3	138.802	-1.67154	0.210648	-7.93521	2.10133e-15	5.61699e-14	https://www.genecards.org/cgi-bin/carddisp.pl?gene=EIF4EBP3	EIF4EBP3
SERPINF1	4633.7	-0.708272	0.089371	-7.92508	2.27996e-15	6.0684e-14	https://www.genecards.org/cgi-bin/carddisp.pl?gene=SERPINF1	SERPINF1
RNASE1	3712.9	-1.17462	0.148347	-7.91806	2.41238e-15	6.41169e-14	https://www.genecards.org/cgi-bin/carddisp.pl?gene=RNASE1	RNASE1
HMOX2	393.433	-0.965771	0.121981	-7.91736	2.42608e-15	6.43894e-14	https://www.genecards.org/cgi-bin/carddisp.pl?gene=HMOX2	HMOX2
NABP2	712.561	-1.19359	0.150978	-7.90572	2.66381e-15	7.05984e-14	https://www.genecards.org/cgi-bin/carddisp.pl?gene=NABP2	NABP2
POMT1	549.683	-0.778096	0.0986292	-7.8891	3.04381e-15	7.99879e-14	https://www.genecards.org/cgi-bin/carddisp.pl?gene=POMT1	POMT1
CD34	2000.54	-0.908162	0.115151	-7.88671	3.10252e-15	8.14161e-14	https://www.genecards.org/cgi-bin/carddisp.pl?gene=CD34	CD34
MBD2	584.02	-0.597634	0.0758545	-7.87869	3.30834e-15	8.62108e-14	https://www.genecards.org/cgi-bin/carddisp.pl?gene=MBD2	MBD2
ZFPL1	419.647	-0.949196	0.120514	-7.87623	3.37409e-15	8.76793e-14	https://www.genecards.org/cgi-bin/carddisp.pl?gene=ZFPL1	ZFPL1
HLA-E	5775.36	-0.86036	0.109316	-7.87038	3.53567e-15	9.17504e-14	https://www.genecards.org/cgi-bin/carddisp.pl?gene=HLA-E	HLA-E
TSPAN18	302.163	-1.3579	0.172805	-7.85799	3.90361e-15	1.00738e-13	https://www.genecards.org/cgi-bin/carddisp.pl?gene=TSPAN18	TSPAN18
ST6GALNAC2	381.78	-1.17425	0.149611	-7.84864	4.20575e-15	1.08236e-13	https://www.genecards.org/cgi-bin/carddisp.pl?gene=ST6GALNAC2	ST6GALNAC2
NSMAF	669.777	-0.680411	0.0866994	-7.84792	4.22977e-15	1.08704e-13	https://www.genecards.org/cgi-bin/carddisp.pl?gene=NSMAF	NSMAF
SULF2	713.649	-1.17954	0.150407	-7.84236	4.42165e-15	1.13168e-13	https://www.genecards.org/cgi-bin/carddisp.pl?gene=SULF2	SULF2
CDC37	4397.01	-1.22228	0.156251	-7.82253	5.17739e-15	1.31787e-13	https://www.genecards.org/cgi-bin/carddisp.pl?gene=CDC37	CDC37
AKT1S1	938.291	-0.827936	0.105982	-7.81207	5.62585e-15	1.42618e-13	https://www.genecards.org/cgi-bin/carddisp.pl?gene=AKT1S1	AKT1S1
ERG	533.418	-1.34641	0.172472	-7.80657	5.87672e-15	1.48373e-13	https://www.genecards.org/cgi-bin/carddisp.pl?gene=ERG	ERG
MAPK3	448.416	-0.918141	0.117636	-7.80495	5.95236e-15	1.5008e-13	https://www.genecards.org/cgi-bin/carddisp.pl?gene=MAPK3	MAPK3
PCBD1	720.3	-0.938993	0.120536	-7.79016	6.69222e-15	1.67377e-13	https://www.genecards.org/cgi-bin/carddisp.pl?gene=PCBD1	PCBD1
RRAS	312.895	-0.968409	0.124394	-7.78502	6.97029e-15	1.73402e-13	https://www.genecards.org/cgi-bin/carddisp.pl?gene=RRAS	RRAS
MAD1L1	366.831	-0.813375	0.104483	-7.78478	6.98355e-15	1.73501e-13	https://www.genecards.org/cgi-bin/carddisp.pl?gene=MAD1L1	MAD1L1
ZNF174	145.059	-0.816175	0.104877	-7.78222	7.12625e-15	1.76108e-13	https://www.genecards.org/cgi-bin/carddisp.pl?gene=ZNF174	ZNF174
RITA1	468.185	-1.02061	0.131299	-7.77322	7.65164e-15	1.88842e-13	https://www.genecards.org/cgi-bin/carddisp.pl?gene=RITA1	RITA1
METTL26	434.751	-1.05168	0.1353	-7.77297	7.66693e-15	1.88969e-13	https://www.genecards.org/cgi-bin/carddisp.pl?gene=METTL26	METTL26
KRI1	300.815	-0.971258	0.12514	-7.76139	8.40044e-15	2.06231e-13	https://www.genecards.org/cgi-bin/carddisp.pl?gene=KRI1	KRI1
SUPT6H	1653.57	-0.595338	0.0767398	-7.75787	8.63673e-15	2.11475e-13	https://www.genecards.org/cgi-bin/carddisp.pl?gene=SUPT6H	SUPT6H
TUFM	2808.21	-0.987774	0.127451	-7.75022	9.17309e-15	2.24314e-13	https://www.genecards.org/cgi-bin/carddisp.pl?gene=TUFM	TUFM
MYO10	704.328	-0.741038	0.0956474	-7.7476	9.3646e-15	2.28697e-13	https://www.genecards.org/cgi-bin/carddisp.pl?gene=MYO10	MYO10
TIMM44	858.098	-1.05813	0.136756	-7.73737	1.01496e-14	2.47221e-13	https://www.genecards.org/cgi-bin/carddisp.pl?gene=TIMM44	TIMM44
DCAF6	12850.2	-0.928686	0.120047	-7.73603	1.02571e-14	2.49513e-13	https://www.genecards.org/cgi-bin/carddisp.pl?gene=DCAF6	DCAF6
EIF2B2	691.952	-0.947311	0.122599	-7.72689	1.10204e-14	2.6669e-13	https://www.genecards.org/cgi-bin/carddisp.pl?gene=EIF2B2	EIF2B2
VTI1B	1807.3	-0.702632	0.0909525	-7.72527	1.11617e-14	2.69499e-13	https://www.genecards.org/cgi-bin/carddisp.pl?gene=VTI1B	VTI1B
TBC1D17	727.785	-0.845323	0.109424	-7.72523	1.11653e-14	2.69499e-13	https://www.genecards.org/cgi-bin/carddisp.pl?gene=TBC1D17	TBC1D17
OTUD6B-AS1	1706.42	-1.20982	0.156782	-7.71657	1.19504e-14	2.86595e-13	https://www.genecards.org/cgi-bin/carddisp.pl?gene=OTUD6B-AS1	OTUD6B-AS1
MRPS24	686.819	-1.40201	0.18185	-7.70972	1.26096e-14	3.01242e-13	https://www.genecards.org/cgi-bin/carddisp.pl?gene=MRPS24	MRPS24
MIF4GD	257.881	-0.825239	0.107087	-7.70628	1.29543e-14	3.0908e-13	https://www.genecards.org/cgi-bin/carddisp.pl?gene=MIF4GD	MIF4GD
ARF1	2800.72	-0.690098	0.0896644	-7.69645	1.399e-14	3.32517e-13	https://www.genecards.org/cgi-bin/carddisp.pl?gene=ARF1	ARF1
TLE2	378.732	-1.1748	0.152737	-7.69165	1.45252e-14	3.44359e-13	https://www.genecards.org/cgi-bin/carddisp.pl?gene=TLE2	TLE2
SNW1	1203.05	-0.628963	0.0818223	-7.68694	1.50697e-14	3.56764e-13	https://www.genecards.org/cgi-bin/carddisp.pl?gene=SNW1	SNW1
TLE5	6351.51	-1.22904	0.159917	-7.68549	1.52413e-14	3.59964e-13	https://www.genecards.org/cgi-bin/carddisp.pl?gene=TLE5	TLE5
R3HCC1	669.874	-0.894806	0.116462	-7.68324	1.55111e-14	3.65873e-13	https://www.genecards.org/cgi-bin/carddisp.pl?gene=R3HCC1	R3HCC1
SMARCB1	370.338	-0.872622	0.113721	-7.67338	1.67516e-14	3.94138e-13	https://www.genecards.org/cgi-bin/carddisp.pl?gene=SMARCB1	SMARCB1
HSBP1L1	150.243	-1.57407	0.205239	-7.66944	1.72749e-14	4.05939e-13	https://www.genecards.org/cgi-bin/carddisp.pl?gene=HSBP1L1	HSBP1L1
MRPL24	1661.89	-1.10567	0.144172	-7.66913	1.73168e-14	4.06412e-13	https://www.genecards.org/cgi-bin/carddisp.pl?gene=MRPL24	MRPL24
NDUFAF8	533.712	-0.97877	0.127652	-7.66747	1.75425e-14	4.10675e-13	https://www.genecards.org/cgi-bin/carddisp.pl?gene=NDUFAF8	NDUFAF8
ADD1	3448.07	-0.537082	0.070135	-7.65783	1.89104e-14	4.4159e-13	https://www.genecards.org/cgi-bin/carddisp.pl?gene=ADD1	ADD1
GADD45GIP1	908.889	-1.03469	0.135173	-7.65459	1.93933e-14	4.523e-13	https://www.genecards.org/cgi-bin/carddisp.pl?gene=GADD45GIP1	GADD45GIP1
POLR2F	864.752	-1.12884	0.147615	-7.6472	2.0541e-14	4.77873e-13	https://www.genecards.org/cgi-bin/carddisp.pl?gene=POLR2F	POLR2F
WIPI1	1849.33	-1.02116	0.133549	-7.64632	2.06807e-14	4.80524e-13	https://www.genecards.org/cgi-bin/carddisp.pl?gene=WIPI1	WIPI1
PTMA	2967.56	-0.686772	0.0899256	-7.63711	2.22147e-14	5.14884e-13	https://www.genecards.org/cgi-bin/carddisp.pl?gene=PTMA	PTMA
FLI1	635.828	-0.863566	0.113096	-7.63569	2.24621e-14	5.19973e-13	https://www.genecards.org/cgi-bin/carddisp.pl?gene=FLI1	FLI1
BEST1	63.6992	-1.40146	0.183622	-7.63234	2.30533e-14	5.32996e-13	https://www.genecards.org/cgi-bin/carddisp.pl?gene=BEST1	BEST1
AHSA1	1803.45	-1.02963	0.134929	-7.6309	2.33115e-14	5.383e-13	https://www.genecards.org/cgi-bin/carddisp.pl?gene=AHSA1	AHSA1
DDX27	485.245	-0.752448	0.0987347	-7.62091	2.5189e-14	5.78789e-13	https://www.genecards.org/cgi-bin/carddisp.pl?gene=DDX27	DDX27
CLTB	1891.85	-0.937953	0.123076	-7.62094	2.51831e-14	5.78789e-13	https://www.genecards.org/cgi-bin/carddisp.pl?gene=CLTB	CLTB
SYF2	1278.08	-0.92746	0.121757	-7.61728	2.59074e-14	5.94565e-13	https://www.genecards.org/cgi-bin/carddisp.pl?gene=SYF2	SYF2
NDEL1	787.741	-0.522734	0.0686341	-7.61624	2.61173e-14	5.98645e-13	https://www.genecards.org/cgi-bin/carddisp.pl?gene=NDEL1	NDEL1
HAGH	1477.24	-1.01419	0.13331	-7.60776	2.78894e-14	6.35361e-13	https://www.genecards.org/cgi-bin/carddisp.pl?gene=HAGH	HAGH
DEDD	609.305	-0.726352	0.095475	-7.60776	2.78879e-14	6.35361e-13	https://www.genecards.org/cgi-bin/carddisp.pl?gene=DEDD	DEDD
ZNF688	284.166	-1.4934	0.19638	-7.60464	2.85695e-14	6.4927e-13	https://www.genecards.org/cgi-bin/carddisp.pl?gene=ZNF688	ZNF688
LSM12	447.635	-0.857314	0.112812	-7.59948	2.97324e-14	6.74875e-13	https://www.genecards.org/cgi-bin/carddisp.pl?gene=LSM12	LSM12
LINC01715	92.5517	-1.90396	0.250889	-7.58885	3.22747e-14	7.29916e-13	https://www.genecards.org/cgi-bin/carddisp.pl?gene=LINC01715	LINC01715
ZCCHC17	591.1	-0.831974	0.109749	-7.58071	3.43667e-14	7.73479e-13	https://www.genecards.org/cgi-bin/carddisp.pl?gene=ZCCHC17	ZCCHC17
MRPS5	1200.69	-0.937674	0.123781	-7.57524	3.58467e-14	8.04847e-13	https://www.genecards.org/cgi-bin/carddisp.pl?gene=MRPS5	MRPS5
MYL9	868.792	-1.21958	0.161062	-7.57213	3.67161e-14	8.22387e-13	https://www.genecards.org/cgi-bin/carddisp.pl?gene=MYL9	MYL9
PNN	1417.81	-0.756658	0.0999496	-7.5704	3.7209e-14	8.3243e-13	https://www.genecards.org/cgi-bin/carddisp.pl?gene=PNN	PNN
PLPBP	776.988	-0.749072	0.0989898	-7.56716	3.81484e-14	8.52423e-13	https://www.genecards.org/cgi-bin/carddisp.pl?gene=PLPBP	PLPBP
TCTE3	39.4483	-1.80439	0.238505	-7.5654	3.8668e-14	8.63001e-13	https://www.genecards.org/cgi-bin/carddisp.pl?gene=TCTE3	TCTE3
RABGGTA	220.219	-0.895811	0.118449	-7.56282	3.94427e-14	8.79237e-13	https://www.genecards.org/cgi-bin/carddisp.pl?gene=RABGGTA	RABGGTA
RSL1D1	2704.3	-0.680704	0.0900633	-7.55807	4.09094e-14	9.10845e-13	https://www.genecards.org/cgi-bin/carddisp.pl?gene=RSL1D1	RSL1D1
CAPZB	1240.29	-0.521769	0.0690399	-7.55751	4.10869e-14	9.13707e-13	https://www.genecards.org/cgi-bin/carddisp.pl?gene=CAPZB	CAPZB
ING1	164.299	-0.862714	0.1142	-7.55444	4.20672e-14	9.34392e-13	https://www.genecards.org/cgi-bin/carddisp.pl?gene=ING1	ING1
TMBIM1	2703.2	-0.835459	0.11064	-7.55114	4.31479e-14	9.5612e-13	https://www.genecards.org/cgi-bin/carddisp.pl?gene=TMBIM1	TMBIM1
MAOA	1186.41	-3.67333	0.486893	-7.54442	4.54303e-14	1.0055e-12	https://www.genecards.org/cgi-bin/carddisp.pl?gene=MAOA	MAOA
CASP4	493.598	-0.610586	0.0811744	-7.52191	5.39812e-14	1.18353e-12	https://www.genecards.org/cgi-bin/carddisp.pl?gene=CASP4	CASP4
CLEC14A	1113.42	-1.14674	0.152555	-7.51689	5.60953e-14	1.22556e-12	https://www.genecards.org/cgi-bin/carddisp.pl?gene=CLEC14A	CLEC14A
TMEM179B	236.569	-0.772201	0.102739	-7.51615	5.6415e-14	1.22966e-12	https://www.genecards.org/cgi-bin/carddisp.pl?gene=TMEM179B	TMEM179B
SEC13	1498.49	-0.888229	0.118187	-7.51544	5.67186e-14	1.2334e-12	https://www.genecards.org/cgi-bin/carddisp.pl?gene=SEC13	SEC13
MBP	1959.1	-0.824416	0.109695	-7.51554	5.66749e-14	1.2334e-12	https://www.genecards.org/cgi-bin/carddisp.pl?gene=MBP	MBP
SLC9A3R2	559.104	-1.32479	0.176423	-7.50917	5.95048e-14	1.28948e-12	https://www.genecards.org/cgi-bin/carddisp.pl?gene=SLC9A3R2	SLC9A3R2
JUP	1299.97	-1.35628	0.180624	-7.50882	5.96611e-14	1.29137e-12	https://www.genecards.org/cgi-bin/carddisp.pl?gene=JUP	JUP
CHCHD10	3320.16	-1.50056	0.200007	-7.50256	6.25832e-14	1.34836e-12	https://www.genecards.org/cgi-bin/carddisp.pl?gene=CHCHD10	CHCHD10
KDELR1	637.135	-0.717377	0.0956745	-7.4981	6.47503e-14	1.39183e-12	https://www.genecards.org/cgi-bin/carddisp.pl?gene=KDELR1	KDELR1
TNFAIP1	600.678	-0.547637	0.0730894	-7.49269	6.74737e-14	1.44704e-12	https://www.genecards.org/cgi-bin/carddisp.pl?gene=TNFAIP1	TNFAIP1
FAM32A	650.843	-0.800605	0.106907	-7.48879	6.95128e-14	1.48565e-12	https://www.genecards.org/cgi-bin/carddisp.pl?gene=FAM32A	FAM32A
PTPRM	2693.55	-0.721281	0.0963127	-7.48895	6.9426e-14	1.48565e-12	https://www.genecards.org/cgi-bin/carddisp.pl?gene=PTPRM	PTPRM
LDB1	773.536	-0.655671	0.0875684	-7.48753	7.01805e-14	1.49649e-12	https://www.genecards.org/cgi-bin/carddisp.pl?gene=LDB1	LDB1
NDUFA1	21582.4	-1.55569	0.208084	-7.47627	7.64604e-14	1.62668e-12	https://www.genecards.org/cgi-bin/carddisp.pl?gene=NDUFA1	NDUFA1
ANKZF1	609.694	-0.67599	0.0904214	-7.47599	7.6623e-14	1.62828e-12	https://www.genecards.org/cgi-bin/carddisp.pl?gene=ANKZF1	ANKZF1
SIMC1	141.986	-0.933347	0.124854	-7.47551	7.69026e-14	1.63237e-12	https://www.genecards.org/cgi-bin/carddisp.pl?gene=SIMC1	SIMC1
MPP1	397.469	-0.624437	0.0835457	-7.47419	7.76827e-14	1.64705e-12	https://www.genecards.org/cgi-bin/carddisp.pl?gene=MPP1	MPP1
EIF3B	1599.93	-0.636561	0.0852327	-7.46851	8.1109e-14	1.71774e-12	https://www.genecards.org/cgi-bin/carddisp.pl?gene=EIF3B	EIF3B
GORASP2	699.689	-0.606149	0.0812147	-7.46354	8.42257e-14	1.78173e-12	https://www.genecards.org/cgi-bin/carddisp.pl?gene=GORASP2	GORASP2
UCP3	3641.33	-1.61032	0.216003	-7.45508	8.98106e-14	1.89343e-12	https://www.genecards.org/cgi-bin/carddisp.pl?gene=UCP3	UCP3
LMOD2	37996.9	-1.2117	0.162732	-7.44597	9.62331e-14	2.01517e-12	https://www.genecards.org/cgi-bin/carddisp.pl?gene=LMOD2	LMOD2
CRTAP	1885.47	-0.736463	0.0990107	-7.43821	1.02059e-13	2.13239e-12	https://www.genecards.org/cgi-bin/carddisp.pl?gene=CRTAP	CRTAP
SPAG7	5253.46	-1.31518	0.176841	-7.43708	1.02938e-13	2.14835e-12	https://www.genecards.org/cgi-bin/carddisp.pl?gene=SPAG7	SPAG7
WBP11	1212.71	-0.670686	0.090187	-7.43662	1.03293e-13	2.15335e-12	https://www.genecards.org/cgi-bin/carddisp.pl?gene=WBP11	WBP11
CCT7	4417	-0.969404	0.130415	-7.4332	1.05999e-13	2.20728e-12	https://www.genecards.org/cgi-bin/carddisp.pl?gene=CCT7	CCT7
DPP3	206.318	-0.980513	0.131961	-7.43032	1.08332e-13	2.25336e-12	https://www.genecards.org/cgi-bin/carddisp.pl?gene=DPP3	DPP3
LRRFIP1	3930.12	-0.618296	0.0832331	-7.42849	1.09845e-13	2.28227e-12	https://www.genecards.org/cgi-bin/carddisp.pl?gene=LRRFIP1	LRRFIP1
PARVB	2527.93	-1.14213	0.15387	-7.42271	1.14746e-13	2.37881e-12	https://www.genecards.org/cgi-bin/carddisp.pl?gene=PARVB	PARVB
RING1	402.331	-0.792029	0.106728	-7.42098	1.16257e-13	2.40745e-12	https://www.genecards.org/cgi-bin/carddisp.pl?gene=RING1	RING1
RGS14	134.368	-1.26861	0.171004	-7.41859	1.18374e-13	2.44858e-12	https://www.genecards.org/cgi-bin/carddisp.pl?gene=RGS14	RGS14
DCTN1	1661.84	-0.609449	0.0822764	-7.40734	1.28857e-13	2.65952e-12	https://www.genecards.org/cgi-bin/carddisp.pl?gene=DCTN1	DCTN1
TXN2	1255.09	-0.857654	0.11605	-7.39039	1.46401e-13	3.01495e-12	https://www.genecards.org/cgi-bin/carddisp.pl?gene=TXN2	TXN2
CTNNBL1	517.408	-0.8196	0.110937	-7.38801	1.49046e-13	3.06267e-12	https://www.genecards.org/cgi-bin/carddisp.pl?gene=CTNNBL1	CTNNBL1
TSC2	946.309	-0.546647	0.0740397	-7.38315	1.54583e-13	3.17295e-12	https://www.genecards.org/cgi-bin/carddisp.pl?gene=TSC2	TSC2
GNL2	976.579	-0.743333	0.100801	-7.37426	1.65264e-13	3.38845e-12	https://www.genecards.org/cgi-bin/carddisp.pl?gene=GNL2	GNL2
ELOA	1406.5	-0.811855	0.110126	-7.37205	1.6802e-13	3.44119e-12	https://www.genecards.org/cgi-bin/carddisp.pl?gene=ELOA	ELOA
UPK3A	191.656	-2.63112	0.35699	-7.37028	1.70271e-13	3.48345e-12	https://www.genecards.org/cgi-bin/carddisp.pl?gene=UPK3A	UPK3A
TSPAN33	186.08	-0.96321	0.130861	-7.36054	1.83174e-13	3.73923e-12	https://www.genecards.org/cgi-bin/carddisp.pl?gene=TSPAN33	TSPAN33
PODXL	1586.42	-1.125	0.15293	-7.35631	1.89071e-13	3.85539e-12	https://www.genecards.org/cgi-bin/carddisp.pl?gene=PODXL	PODXL
SAP30	120.69	-1.16054	0.157876	-7.35095	1.96796e-13	4.00417e-12	https://www.genecards.org/cgi-bin/carddisp.pl?gene=SAP30	SAP30
FKBP2	499.239	-1.03853	0.141283	-7.3507	1.97166e-13	4.00732e-12	https://www.genecards.org/cgi-bin/carddisp.pl?gene=FKBP2	FKBP2
BECN1	1571.68	-0.821079	0.111799	-7.34425	2.06918e-13	4.19182e-12	https://www.genecards.org/cgi-bin/carddisp.pl?gene=BECN1	BECN1
FIBP	473.495	-0.802529	0.109295	-7.34279	2.09187e-13	4.23321e-12	https://www.genecards.org/cgi-bin/carddisp.pl?gene=FIBP	FIBP
DBNDD1	255.675	-1.73234	0.236175	-7.33499	2.21741e-13	4.46304e-12	https://www.genecards.org/cgi-bin/carddisp.pl?gene=DBNDD1	DBNDD1
PKM	34205.7	-1.30184	0.177783	-7.32261	2.43193e-13	4.87379e-12	https://www.genecards.org/cgi-bin/carddisp.pl?gene=PKM	PKM
CCDC107	290.31	-1.0107	0.138159	-7.31548	2.5647e-13	5.12885e-12	https://www.genecards.org/cgi-bin/carddisp.pl?gene=CCDC107	CCDC107
CNTLN	359.617	-0.869488	0.118901	-7.31268	2.6187e-13	5.23123e-12	https://www.genecards.org/cgi-bin/carddisp.pl?gene=CNTLN	CNTLN
