# Supplementary material for: Aerobic exercise elicits clinical adaptations in myotonic dystrophy type 1 patients independently of pathophysiological changes
Source: J Clin Invest. 2022 May 16;132(10):e156125. doi: 10.1172/JCI156125 (PMC9106360; doi:10.1172/JCI156125)
Supplement: Supplemental table 4 [file jci-132-156125-s239.xlsx]

## Sheet: Sheet1
	Gene	Control										Pre-DM1										Post-DM1
		C1	C2	C3	C4	C6	C7	C8	C9	C12	C13	Pre-1	Pre-2	Pre-3	Pre-4	Pre-6	Pre-7	Pre-8	Pre-9	Pre-12	Pre-13	Post-1	Post-2	Post-3	Post-4	Post-6	Post-7	Post-8	Post-9	Post-12	Post-13
	SNORA38	10	5	14	13	22	17	5	7	13	22	119	194	205	208	313	360	266	247	212	242	250	109	160	142	221	185	136	48	91	110
	SNORA38B	7	10	6	12	20	7	4	4	4	25	80	109	161	152	99	245	158	214	177	192	244	64	79	107	102	154	80	53	42	92
	SNORD97	227	59	111	91	264	138	55	75	66	66	1364	1409	1848	2542	3402	2232	1270	2619	1637	554	2171	606	760	1542	1957	1432	555	633	694	346
	SNORD116-15	10	4	12	14	14	11	23	9	17	10	64	51	118	239	115	257	398	297	463	161	154	55	140	252	80	69	130	47	164	94
	SNORD9	4	12	5	2	4	9	8	6	6	9	34	60	57	111	97	126	145	170	106	113	68	54	49	86	99	43	69	16	34	59
	SNORD3C	3490	3240	2804	3409	6401	6421	1966	3508	3398	5017	74957	15487	38279	42569	13063	72321	61002	80351	67514	26512	84823	12929	25014	25269	14787	22723	31197	17422	34564	15841
	SNORA2C	139	93	121	76	124	75	40	61	61	111	442	375	966	783	1232	1007	1577	1442	937	1157	535	268	613	505	1406	449	602	289	285	382
	SNORA72	3	5	3	17	3	5	0	2	5	2	20	23	31	34	47	37	26	73	45	27	61	10	9	25	44	28	22	20	4	21
	SNORD94	152	106	115	174	210	134	111	116	153	195	1069	964	897	1298	1998	1569	1305	1601	1009	1531	1128	682	791	921	1979	805	546	345	425	689
	SNORA54	155	135	116	170	222	152	128	136	179	175	638	703	1216	1856	3813	2018	1756	1652	1362	687	1463	703	1105	948	3084	882	911	434	738	603
	SNORD116-8	20	13	19	14	23	34	14	31	23	33	83	69	155	240	85	236	252	226	426	158	134	60	179	250	72	137	193	72	132	127
	SNORA2B	9	37	7	6	11	8	3	9	3	6	31	53	56	73	34	94	75	67	66	86	61	28	29	45	29	52	34	44	18	33
	SNORA80A	9	11	12	0	9	6	2	6	7	12	12	26	42	46	125	50	76	114	49	53	85	26	34	43	95	43	81	36	32	17
	SNORA37	21	35	9	18	32	38	9	20	27	26	87	97	141	199	196	218	184	240	200	172	345	83	126	165	183	155	151	119	92	129
	SNORD116-16	24	9	18	19	16	35	15	17	10	20	62	37	74	158	71	160	381	219	337	139	115	38	86	205	67	87	87	53	148	98
	SNORA20	25	25	24	18	15	20	9	19	12	42	42	68	133	168	410	179	119	195	218	97	224	48	59	75	422	127	95	84	68	97
	SNORD116-23	12	0	6	7	6	9	3	7	7	2	8	19	48	42	39	45	64	37	83	21	48	13	24	43	27	26	31	14	32	20
	SNORD8	33	25	12	20	30	24	15	22	21	22	45	63	104	171	188	159	155	156	190	127	114	60	70	85	178	83	56	45	47	78
	SNORD116-24	50	37	59	61	27	49	38	22	45	52	102	62	193	338	112	346	583	407	624	251	193	60	173	453	86	119	203	65	235	138
	SNORD13	156	186	127	211	295	223	167	233	159	390	334	521	1037	1177	1314	1413	1517	2781	1999	1190	1162	331	712	693	1046	548	702	518	479	552
	SNORA80B	7	8	6	5	3	14	13	13	13	9	25	20	29	45	160	66	58	64	67	37	93	16	27	39	104	26	25	16	23	19
	SNORA49	271	232	264	178	299	212	178	178	272	410	612	911	981	1347	1951	1840	1382	2065	1298	1579	1864	520	708	1058	1570	1051	759	491	503	788
	SNORA7B	37	43	20	36	42	35	11	19	26	32	70	74	114	155	279	211	184	205	183	152	247	48	76	154	252	96	103	68	89	83
	SNORD116-2	21	5	26	33	18	19	15	12	29	23	71	48	70	100	75	122	138	132	199	92	94	31	70	129	61	46	67	48	55	57
	SNORA23	150	199	172	203	218	238	108	190	150	324	773	811	884	963	601	1057	793	1615	1056	1130	1438	284	233	549	580	452	395	438	218	452
	SNORA71A	21	22	18	20	15	6	1	19	10	32	28	38	69	69	121	77	59	91	80	46	147	58	62	57	125	52	82	37	44	34
	SNORA55	12	19	14	14	16	15	5	17	15	10	31	32	27	50	51	53	75	94	91	61	79	27	17	33	66	21	27	26	18	22
	SNORA63D	48	16	23	28	11	15	20	19	32	69	44	40	70	76	127	73	89	130	114	113	113	44	35	72	164	58	82	80	36	62
	SNORD116-6	30	20	31	34	19	27	20	22	27	31	83	62	50	101	54	92	111	95	142	85	55	38	53	80	26	57	43	34	37	58
	SNORD89	117	116	82	118	181	166	96	143	132	202	161	203	387	499	434	672	571	574	615	352	475	170	245	301	367	329	223	169	165	262
	SNORA66	10	29	45	33	17	50	15	22	44	23	22	27	67	73	83	134	86	90	267	54	241	36	67	58	52	60	163	58	62	61
	SNORA79B	254	258	281	224	472	237	230	226	320	349	501	514	549	724	949	943	811	949	736	1053	732	383	481	751	1053	561	361	205	433	516
	SNORD116-1	31	21	27	42	24	22	32	44	43	54	31	32	61	54	86	108	113	89	172	72	86	33	50	95	54	49	62	26	52	37
	SNORD116-14	59	13	51	60	43	49	30	52	62	44	62	52	54	139	101	94	137	98	211	98	79	38	51	110	43	53	58	29	43	51
	SNORA74A	451	480	372	485	438	346	304	486	350	565	442	864	655	607	769	1046	531	2086	1007	967	1080	318	227	443	382	601	597	717	238	473
	SNORA12	699	580	733	783	884	539	374	655	610	1223	1108	1117	1064	1325	1755	1964	1056	1319	969	1437	1057	801	566	780	1706	1104	524	266	504	637
	SNORA5A	29	33	31	52	36	35	32	31	42	34	59	42	42	55	62	79	76	66	55	102	48	26	21	34	79	46	26	21	17	37
	SNORD15B	805	882	739	719	1278	704	506	675	824	1007	781	729	889	1447	1867	1918	1532	2221	1494	1765	1559	408	358	1002	2350	860	378	322	418	751
	SNORA74B	120	201	170	174	246	157	122	165	166	235	180	260	228	256	250	294	229	469	355	284	804	86	70	174	178	134	150	174	48	148
	Total read count	58009068	62216431	56266710	55089609	61169831	50655953	41478025	51339759	59588061	64904552	21477144	25831180	23292810	21971792	27591744	31468478	23412630	31131396	26952355	30121533	32273543	22737071	18658612	15689668	25021959	23968747	23818428	26625506	18829490	26069009
	snoRNA Score	0.000133221	0.000116111	0.000119165	0.00013783	0.000196306	0.000203352	0.000113964	0.000142151	0.000123901	0.000168139	0.00394266	0.00101683	0.00223464	0.00275303	0.00132387	0.00298442	0.00338877	0.00339079	0.0032192	0.00142586	0.0032122	0.000861677	0.00180233	0.00240751	0.00140581	0.00141029	0.00167962	0.000885692	0.0021948	0.000923472
