# Supplementary material for: Aerobic exercise elicits clinical adaptations in myotonic dystrophy type 1 patients independently of pathophysiological changes
Source: J Clin Invest. 2022 May 16;132(10):e156125. doi: 10.1172/JCI156125 (PMC9106360; doi:10.1172/JCI156125)
Supplement: Supplemental table 5 [file jci-132-156125-s240.xlsx]

## Sheet: DM1-PRE vs CON
ID	GeneID	geneSymbol	custom-id	chr	strand	exonStart_0base	exonEnd	upstreamES	upstreamEE	downstreamES	downstreamEE	ID2	IJC_PRE	SJC_PRE	IJC_CONTROL	SJC_CONTROL	IncFormLen	SkipFormLen	PValue	FDR	Pre PSI	Control PSI	IncLevelDifference	ABSIncLevDiff
75269	ENSG00000213923	CSNK1E	chr22-38693880-38694209-38692211-38693161-38694790-38694939	chr22	-	38693880	38694209	38692211	38693161	38694790	38694939	75269	1,1,1,0,1,2,2,2,3,0	0,0,1,0,2,0,0,0,0,0	0,1,3,0,4,0,0,0,0,0	2,5,8,2,4,4,3,1,3,6	166	83	8.35607e-05	0.00469209	1.0,1.0,0.333,NA,0.2,1.0,1.0,1.0,1.0,NA	0.0,0.091,0.158,0.0,0.333,0.0,0.0,0.0,0.0,0.0	0.758	0.758
95946	ENSG00000143632	ACTA1	chr1-229567740-229567932-229566991-229567516-229568302-229568411	chr1	-	229567740	229567932	229566991	229567516	229568302	229568411	95946	1,0,1,0,3,0,3,1,3,1	0,0,0,0,0,0,0,0,0,0	2,2,14,0,8,3,5,1,5,12	9,13,0,6,11,6,13,3,9,10	166	83	1.78919e-05	0.0014568	1.0,NA,1.0,NA,1.0,NA,1.0,1.0,1.0,1.0	0.1,0.071,1.0,0.0,0.267,0.2,0.161,0.143,0.217,0.375	0.747	0.747
34377	ENSG00000066185	ZMYND12	chr1-42914137-42914309-42905526-42905696-42921558-42921938	chr1	-	42914137	42914309	42905526	42905696	42921558	42921938	34377	1,2,1,0,1,1,2,3,2,1	0,0,0,0,0,0,0,0,1,0	0,5,3,1,4,4,1,1,0,0	1,6,5,4,2,1,2,3,3,4	166	83	9.64597e-05	0.00523462	1.0,1.0,1.0,NA,1.0,1.0,1.0,1.0,0.5,1.0	0.0,0.294,0.231,0.111,0.5,0.667,0.2,0.143,0.0,0.0	0.73	0.73
121470	ENSG00000136153	LMO7	chr13-76380196-76380397-76379614-76379896-76381615-76382335	chr13	+	76380196	76380397	76379614	76379896	76381615	76382335	121470	45,40,34,38,2,70,30,8,91,40	24,206,95,72,202,89,76,260,86,137	172,161,222,111,139,168,112,161,134,226	6,2,17,5,3,5,1,6,13,26	166	83	5.33103e-06	0.000579514	0.484,0.088,0.152,0.209,0.005,0.282,0.165,0.015,0.346,0.127	0.935,0.976,0.867,0.917,0.959,0.944,0.982,0.931,0.838,0.813	-0.729	0.729
12540	ENSG00000247828	TMEM161B-AS1	chr5-87578826-87578903-87577858-87577923-87581557-87581668	chr5	+	87578826	87578903	87577858	87577923	87581557	87581668	12540	0,0,0,3,2,0,1,1,0,1	0,0,0,0,0,0,0,0,0,0	0,0,1,8,2,0,0,1,2,1	2,0,2,11,1,1,7,2,0,1	160	83	2.82067e-05	0.00207025	NA,NA,NA,1.0,1.0,NA,1.0,1.0,NA,1.0	0.0,NA,0.206,0.274,0.509,0.0,0.0,0.206,1.0,0.342	0.718	0.718
114560	ENSG00000151150	ANK3	chr10-61811232-61811319-61802429-61802517-61815415-61815796	chr10	-	61811232	61811319	61802429	61802517	61815415	61815796	114560	2,0,0,0,26,20,27,46,15,0	7,38,15,13,90,19,8,77,27,39	35,17,41,19,75,26,58,53,41,47	0,4,2,0,2,9,1,0,2,6	166	83	3.70658e-07	7.97476e-05	0.125,0.0,0.0,0.0,0.126,0.345,0.628,0.23,0.217,0.0	1.0,0.68,0.911,1.0,0.949,0.591,0.967,1.0,0.911,0.797	-0.714	0.714
112880	ENSG00000146122	DAAM2	chr6-39816547-39816712-39760793-39760919-39824022-39824246	chr6	+	39816547	39816712	39760793	39760919	39824022	39824246	112880	0,1,1,1,0,1,0,0,0,5	0,0,0,0,0,0,0,0,0,0	0,0,1,0,0,3,3,0,0,2	0,0,3,0,0,2,1,2,0,2	166	83	0.000150147	0.00715027	NA,1.0,1.0,1.0,NA,1.0,NA,NA,NA,1.0	NA,NA,0.143,NA,NA,0.429,0.6,0.0,NA,0.333	0.699	0.699
121469	ENSG00000136153	LMO7	chr13-76380193-76380397-76379614-76379896-76381615-76382335	chr13	+	76380193	76380397	76379614	76379896	76381615	76382335	121469	79,83,49,62,4,115,47,16,156,64	24,206,95,72,202,89,76,260,86,137	302,277,374,235,263,328,224,250,240,450	6,2,17,5,3,5,1,6,13,26	166	83	3.84382e-06	0.000449988	0.622,0.168,0.205,0.301,0.01,0.392,0.236,0.03,0.476,0.189	0.962,0.986,0.917,0.959,0.978,0.97,0.991,0.954,0.902,0.896	-0.689	0.689
119724	ENSG00000152601	MBNL1	chr3-152017193-152017420-151985828-151986881-152132729-152132900	chr3	+	152017193	152017420	151985828	151986881	152132729	152132900	119724	54,91,67,41,103,64,67,125,69,76	12,5,13,4,4,19,23,5,11,16	94,86,148,89,107,71,79,90,115,101	470,864,494,480,411,346,475,581,434,538	166	83	1.53766e-12	3.97823e-08	0.692,0.901,0.72,0.837,0.928,0.627,0.593,0.926,0.758,0.704	0.091,0.047,0.13,0.085,0.115,0.093,0.077,0.072,0.117,0.086	0.677	0.677
121467	ENSG00000136153	LMO7	chr13-76379001-76379896-76378455-76378677-76381615-76382335	chr13	+	76379001	76379896	76378455	76378677	76381615	76382335	121467	24,210,98,79,204,95,79,264,95,147	2,18,5,12,33,24,3,28,26,28	12,12,24,8,4,6,3,7,16,38	49,45,62,41,50,47,22,30,24,99	166	83	1.73672e-09	1.72817e-06	0.857,0.854,0.907,0.767,0.756,0.664,0.929,0.825,0.646,0.724	0.109,0.118,0.162,0.089,0.038,0.06,0.064,0.104,0.25,0.161	0.677	0.677
130173	ENSG00000154553	PDLIM3	chr4-186435423-186435676-186427675-186427806-186435856-186436044	chr4	-	186435423	186435676	186427675	186427806	186435856	186436044	130173	149,91,129,70,90,365,234,75,116,385	51,662,293,198,1989,201,289,1376,214,513	627,1568,840,1059,1079,274,415,586,586,874	25,48,125,50,35,32,13,58,35,50	166	83	2.93131e-10	5.23026e-07	0.594,0.064,0.18,0.15,0.022,0.476,0.288,0.027,0.213,0.273	0.926,0.942,0.771,0.914,0.939,0.811,0.941,0.835,0.893,0.897	-0.658	0.658
91375	ENSG00000130595	TNNT3	chr11-1944331-1944509-1944104-1944121-1951039-1951058	chr11	+	1944331	1944509	1944104	1944121	1951039	1951058	91375	2,7,2,6,1,13,5,4,2,6	1,0,0,2,0,0,0,0,0,0	5,7,15,20,2,14,8,0,3,3	8,31,26,3,20,5,6,10,12,20	166	83	2.95178e-05	0.00214368	0.5,1.0,1.0,0.6,1.0,1.0,1.0,1.0,1.0,1.0	0.238,0.101,0.224,0.769,0.048,0.583,0.4,0.0,0.111,0.07	0.656	0.656
23253	ENSG00000130595	TNNT3	chr11-1950349-1950373-1946485-1946506-1951039-1951058	chr11	+	1950349	1950373	1946485	1946506	1951039	1951058	23253	33,256,219,87,1217,161,391,861,358,369	33,22,18,23,6,75,35,11,44,41	148,218,138,25,28,19,7,24,33,187	294,222,484,484,178,346,279,209,541,180	107	83	3.76658e-07	8.03703e-05	0.437,0.9,0.904,0.746,0.994,0.625,0.897,0.984,0.863,0.875	0.281,0.432,0.181,0.039,0.109,0.041,0.019,0.082,0.045,0.446	0.655	0.655
34378	ENSG00000066185	ZMYND12	chr1-42915588-42915730-42905526-42905696-42921558-42921938	chr1	-	42915588	42915730	42905526	42905696	42921558	42921938	34378	2,2,0,2,0,2,4,1,1,1	0,0,0,0,0,0,0,0,1,0	3,3,3,1,6,1,0,3,3,0	1,6,5,4,2,1,2,3,3,4	166	83	4.47397e-05	0.00293039	1.0,1.0,NA,1.0,NA,1.0,1.0,1.0,0.333,1.0	0.6,0.2,0.231,0.111,0.6,0.333,0.0,0.333,0.333,0.0	0.643	0.643
55850	ENSG00000186868	MAPT	chr17-44060543-44061296-44055740-44055806-44064405-44064461	chr17	+	44060543	44061296	44055740	44055806	44064405	44064461	55850	23,6,1,2,4,21,13,2,15,13	20,23,9,11,37,7,23,24,15,18	59,64,114,38,79,64,88,76,90,73	0,14,3,5,6,6,0,3,21,9	166	83	2.20862e-05	0.00172502	0.365,0.115,0.053,0.083,0.051,0.6,0.22,0.04,0.333,0.265	1.0,0.696,0.95,0.792,0.868,0.842,1.0,0.927,0.682,0.802	-0.643	0.643
109815	ENSG00000117625	RCOR3	chr1-211485696-211486305-211477352-211477482-211486765-211489727	chr1	+	211485696	211486305	211477352	211477482	211486765	211489727	109815	8,6,8,11,5,15,3,7,20,11	0,1,1,2,1,2,0,1,0,2	21,17,18,22,32,23,8,28,30,24	54,28,22,69,34,49,34,58,68,48	166	83	2.42226e-10	4.61758e-07	1.0,0.75,0.8,0.733,0.714,0.789,1.0,0.778,1.0,0.733	0.163,0.233,0.29,0.138,0.32,0.19,0.105,0.194,0.181,0.2	0.628	0.628
53401	ENSG00000151150	ANK3	chr10-61813434-61813485-61802429-61802517-61815415-61815796	chr10	-	61813434	61813485	61802429	61802517	61815415	61815796	53401	10,9,9,10,29,15,7,42,22,10	7,38,15,13,90,19,8,77,27,39	21,26,17,33,38,50,19,25,41,25	0,4,2,0,2,9,1,0,2,6	134	83	6.52556e-07	0.00012234	0.469,0.128,0.271,0.323,0.166,0.328,0.351,0.253,0.335,0.137	1.0,0.801,0.84,1.0,0.922,0.775,0.922,1.0,0.927,0.721	-0.615	0.615
79730	ENSG00000196296	ATP2A1	chr16-28915020-28915145-28914643-28914761-28915500-28915830	chr16	+	28915020	28915145	28914643	28914761	28915500	28915830	79730	410,288,279,368,10,705,378,33,553,263	66,427,375,88,436,106,348,805,314,433	1532,2087,2201,2970,1059,2371,1301,1084,2552,2015	11,5,11,9,8,9,4,8,12,7	166	83	4.62981e-07	9.28546e-05	0.756,0.252,0.271,0.676,0.011,0.769,0.352,0.02,0.468,0.233	0.986,0.995,0.99,0.994,0.985,0.992,0.994,0.985,0.991,0.993	-0.61	0.61
68417	ENSG00000133392	MYH11	chr16-15878554-15878575-15876241-15876334-15880486-15880589	chr16	-	15878554	15878575	15876241	15876334	15880486	15880589	68417	15,31,15,2,14,15,3,20,5,14	4,11,2,2,17,5,0,23,3,9	0,7,1,0,0,27,1,4,2,2	75,241,35,22,74,138,22,99,124,28	104	83	6.3049e-07	0.00012083	0.75,0.692,0.857,0.444,0.397,0.705,1.0,0.41,0.571,0.554	0.0,0.023,0.022,0.0,0.0,0.135,0.035,0.031,0.013,0.054	0.607	0.607
83933	ENSG00000183091	NEB	chr2-152346520-152347056-152342273-152342447-152348196-152348289	chr2	-	152346520	152347056	152342273	152342447	152348196	152348289	83933	2,9,0,5,7,0,1,8,8,5	2,6,10,4,2,2,4,5,3,3	5,9,0,2,14,4,0,13,1,17	0,0,0,0,1,1,0,0,0,0	166	83	0.000132919	0.00658587	0.333,0.429,0.0,0.385,0.636,0.0,0.111,0.444,0.571,0.455	1.0,1.0,NA,1.0,0.875,0.667,NA,1.0,1.0,1.0	-0.606	0.606
120675	ENSG00000188026	RILPL1	chr12-123959910-123959934-123956713-123957229-123968726-123968819	chr12	-	123959910	123959934	123956713	123957229	123968726	123968819	120675	4,0,0,4,0,13,3,0,8,6	14,5,2,2,9,5,5,7,7,10	82,82,76,90,121,81,89,97,90,106	10,4,15,5,26,5,9,15,23,8	107	83	2.59034e-09	2.25268e-06	0.181,0.0,0.0,0.608,0.0,0.669,0.318,0.0,0.47,0.318	0.864,0.941,0.797,0.933,0.783,0.926,0.885,0.834,0.752,0.911	-0.606	0.606
7800	ENSG00000136280	CCM2	chr7-45111348-45111471-45109424-45109560-45113058-45113170	chr7	+	45111348	45111471	45109424	45109560	45113058	45113170	7800	7,3,2,1,1,3,2,3,4,4	0,1,0,0,0,1,0,0,0,1	9,3,2,6,5,3,5,2,1,2	2,2,3,9,5,3,8,8,4,6	166	83	1.3578e-05	0.00117887	1.0,0.6,1.0,1.0,1.0,0.6,1.0,1.0,1.0,0.667	0.692,0.429,0.25,0.25,0.333,0.333,0.238,0.111,0.111,0.143	0.598	0.598
75952	ENSG00000105048	TNNT1	chr19-55652553-55652613-55649328-55649442-55653224-55653425	chr19	-	55652553	55652613	55649328	55649442	55653224	55653425	75952	0,0,0,0,0,0,0,0,2,2	0,6,0,3,0,0,5,6,0,12	15,23,17,22,12,16,22,37,6,13	4,10,0,0,5,13,11,0,0,0	143	83	0.000130128	0.00649311	NA,0.0,NA,0.0,NA,NA,0.0,0.0,1.0,0.088	0.685,0.572,1.0,1.0,0.582,0.417,0.537,1.0,1.0,1.0	-0.598	0.598
53212	ENSG00000188037	CLCN1	chr7-143020911-143020990-143020401-143020479-143021506-143021585	chr7	+	143020911	143020990	143020401	143020479	143021506	143021585	53212	3,4,2,6,9,3,5,2,4,10	4,0,1,3,0,3,0,1,0,0	5,4,13,1,4,2,0,0,3,4	14,6,18,3,26,12,34,23,17,16	162	83	6.86299e-06	0.0007053	0.278,1.0,0.506,0.506,1.0,0.339,1.0,0.506,1.0,1.0	0.155,0.255,0.27,0.146,0.073,0.079,0.0,0.0,0.083,0.114	0.596	0.596
74453	ENSG00000154553	PDLIM3	chr4-186435423-186435491-186427675-186427806-186435856-186436044	chr4	-	186435423	186435491	186427675	186427806	186435856	186436044	74453	188,272,194,94,311,452,268,254,227,539	51,662,293,198,1989,201,289,1376,214,513	629,1549,872,1061,1099,284,415,589,595,885	25,48,125,50,35,32,13,58,35,50	151	83	1.36099e-09	1.43721e-06	0.67,0.184,0.267,0.207,0.079,0.553,0.338,0.092,0.368,0.366	0.933,0.947,0.793,0.921,0.945,0.83,0.946,0.848,0.903,0.907	-0.585	0.585
82660	ENSG00000247828	TMEM161B-AS1	chr5-87578419-87578903-87577858-87577923-87581557-87581668	chr5	+	87578419	87578903	87577858	87577923	87581557	87581668	82660	0,2,0,3,4,1,1,2,0,1	0,0,0,0,0,0,0,0,0,0	0,1,1,8,2,3,1,4,0,4	2,0,2,11,1,1,7,2,0,1	166	83	4.64445e-06	0.000524722	NA,1.0,NA,1.0,1.0,1.0,1.0,1.0,NA,1.0	0.0,1.0,0.2,0.267,0.5,0.6,0.067,0.5,NA,0.667	0.578	0.578
86886	ENSG00000112983	BRD8	chr5-137494561-137495288-137492610-137492956-137495757-137495818	chr5	-	137494561	137495288	137492610	137492956	137495757	137495818	86886	2,13,8,3,5,10,9,5,6,11	0,1,5,1,1,4,2,8,1,1	3,0,5,5,0,10,2,2,0,2	9,18,14,15,0,25,11,7,30,20	166	83	1.36941e-05	0.00118791	1.0,0.867,0.444,0.6,0.714,0.556,0.692,0.238,0.75,0.846	0.143,0.0,0.152,0.143,NA,0.167,0.083,0.125,0.0,0.048	0.575	0.575
103588	ENSG00000083845	RPS5	chr19-58898398-58898696-58897766-58897989-58899503-58899961	chr19	+	58898398	58898696	58897766	58897989	58899503	58899961	103588	0,1,1,2,0,0,0,0,0,2	2,0,0,0,0,0,0,1,2,0	0,0,0,0,0,0,0,0,0,0	4,6,8,4,4,3,3,6,6,0	166	83	0.000134701	0.00662051	0.0,1.0,1.0,1.0,NA,NA,NA,0.0,0.0,1.0	0.0,0.0,0.0,0.0,0.0,0.0,0.0,0.0,0.0,NA	0.571	0.571
14475	ENSG00000122545	SEPT7	chr7-35872407-35872503-35840828-35840880-35903161-35903268	chr7	+	35872407	35872503	35840828	35840880	35903161	35903268	14475	2,8,2,2,7,2,3,3,1,3	5,0,2,0,0,0,3,0,0,0	6,5,4,5,5,6,1,1,1,1	3,5,4,10,19,6,7,4,6,8	166	83	4.02265e-05	0.00271026	0.167,1.0,0.333,1.0,1.0,1.0,0.333,1.0,1.0,1.0	0.5,0.333,0.333,0.2,0.116,0.333,0.067,0.111,0.077,0.059	0.57	0.57
84597	ENSG00000122545	SEPT7	chr7-35872407-35872506-35840541-35840880-35903161-35903268	chr7	+	35872407	35872506	35840541	35840880	35903161	35903268	84597	2,5,2,2,7,2,3,3,1,3	5,0,2,0,0,0,3,0,0,0	6,5,4,5,5,6,1,1,1,1	3,5,4,10,19,6,7,4,6,8	166	83	5.06577e-05	0.00322848	0.167,1.0,0.333,1.0,1.0,1.0,0.333,1.0,1.0,1.0	0.5,0.333,0.333,0.2,0.116,0.333,0.067,0.111,0.077,0.059	0.57	0.57
105587	ENSG00000182986	ZNF320	chr19-53396636-53397609-53394481-53394599-53400900-53400946	chr19	-	53396636	53397609	53394481	53394599	53400900	53400946	105587	1,1,1,0,1,1,1,0,2,2	0,0,0,2,4,0,2,0,3,0	1,0,1,0,0,1,1,0,3,0	3,4,11,8,4,5,5,5,11,11	166	83	0.00013974	0.00680218	1.0,1.0,1.0,0.0,0.111,1.0,0.2,NA,0.25,1.0	0.143,0.0,0.043,0.0,0.0,0.091,0.091,0.0,0.12,0.0	0.569	0.569
40632	ENSG00000182986	ZNF320	chr19-53396636-53396872-53394481-53394599-53400900-53400946	chr19	-	53396636	53396872	53394481	53394599	53400900	53400946	40632	4,1,1,0,2,1,1,0,1,2	0,0,0,2,4,0,2,0,3,0	1,0,1,0,0,1,1,0,3,0	3,4,11,8,4,5,5,5,11,11	166	83	6.47996e-05	0.00389204	1.0,1.0,1.0,0.0,0.2,1.0,0.2,NA,0.143,1.0	0.143,0.0,0.043,0.0,0.0,0.091,0.091,0.0,0.12,0.0	0.567	0.567
69797	ENSG00000126005	MMP24-AS1	chr20-33865192-33865735-33859807-33859948-33865811-33865830	chr20	-	33865192	33865735	33859807	33859948	33865811	33865830	69797	0,0,1,0,3,3,0,2,4,0	2,6,2,3,4,10,2,1,6,7	17,18,14,19,23,17,7,23,33,13	3,6,4,1,3,4,2,5,4,7	166	83	1.78735e-08	7.73928e-06	0.0,0.0,0.2,0.0,0.273,0.13,0.0,0.5,0.25,0.0	0.739,0.6,0.636,0.905,0.793,0.68,0.636,0.697,0.805,0.481	-0.562	0.562
119727	ENSG00000152601	MBNL1	chr3-152017193-152017420-151987237-151987567-152132729-152132900	chr3	+	152017193	152017420	151987237	151987567	152132729	152132900	119727	92,73,87,84,45,146,115,74,79,121	11,0,2,3,0,10,2,0,5,2	229,198,200,205,147,211,38,172,132,248	129,180,196,250,100,96,77,185,93,147	166	83	6.82842e-11	1.86293e-07	0.807,1.0,0.956,0.933,1.0,0.88,0.966,1.0,0.888,0.968	0.47,0.355,0.338,0.291,0.424,0.524,0.198,0.317,0.415,0.458	0.561	0.561
79728	ENSG00000196296	ATP2A1	chr16-28914995-28915062-28914693-28914761-28915500-28915785	chr16	+	28914995	28915062	28914693	28914761	28915500	28915785	79728	609,286,330,451,11,1100,535,44,754,324	66,427,375,88,436,106,348,805,314,433	2095,2327,2778,3337,1251,2865,2244,1371,2774,2675	11,5,11,9,8,9,4,8,12,7	150	83	7.51046e-07	0.000134704	0.836,0.27,0.327,0.739,0.014,0.852,0.46,0.029,0.571,0.293	0.991,0.996,0.993,0.995,0.989,0.994,0.997,0.99,0.992,0.995	-0.554	0.554
11167	ENSG00000171105	INSR	chr19-7150507-7150543-7142826-7143101-7152736-7152938	chr19	-	7150507	7150543	7142826	7143101	7152736	7152938	11167	3,5,3,6,0,14,1,1,5,7	4,14,7,12,16,20,18,13,11,20	48,30,35,25,31,21,16,17,42,41	4,4,7,14,3,11,3,16,10,2	119	83	1.19081e-06	0.000186139	0.343,0.199,0.23,0.259,0.0,0.328,0.037,0.051,0.241,0.196	0.893,0.84,0.777,0.555,0.878,0.571,0.788,0.426,0.746,0.935	-0.553	0.553
81940	ENSG00000113580	NR3C1	chr5-142783550-142784481-142779220-142780417-142784714-142784888	chr5	-	142783550	142784481	142779220	142780417	142784714	142784888	81940	3,4,2,3,4,6,2,3,5,1	0,0,0,0,0,0,0,0,0,0	12,0,4,4,17,6,0,7,11,19	9,3,4,3,0,2,1,1,7,9	166	83	2.07403e-07	5.18446e-05	1.0,1.0,1.0,1.0,1.0,1.0,1.0,1.0,1.0,1.0	0.4,0.0,0.333,0.4,1.0,0.6,0.0,0.778,0.44,0.514	0.553	0.553
35223	ENSG00000136717	BIN1	chr2-127809830-127809938-127808377-127808488-127815048-127815177	chr2	-	127809830	127809938	127808377	127808488	127815048	127815177	35223	2,2,2,0,28,2,1,1,0,5	1,1,2,2,0,0,0,0,9,2	0,0,2,1,4,0,0,0,0,6	14,30,23,50,26,40,27,13,52,9	166	83	2.44642e-05	0.0018507	0.5,0.5,0.333,0.0,1.0,1.0,1.0,1.0,0.0,0.556	0.0,0.0,0.042,0.01,0.071,0.0,0.0,0.0,0.0,0.25	0.552	0.552
74740	ENSG00000160299	PCNT	chr21-47814418-47814451-47811078-47811291-47817178-47817408	chr21	+	47814418	47814451	47811078	47811291	47817178	47817408	74740	6,9,6,14,5,19,16,3,21,13	6,25,7,11,31,13,8,34,8,37	66,32,68,44,83,70,41,55,80,69	5,2,4,4,3,9,4,6,5,3	116	83	1.57456e-10	3.39476e-07	0.417,0.205,0.38,0.477,0.103,0.511,0.589,0.059,0.653,0.201	0.904,0.92,0.924,0.887,0.952,0.848,0.88,0.868,0.92,0.943	-0.545	0.545
123331	ENSG00000271417	RP11-909M7.3	chr14-101443941-101444059-101441747-101441833-101446913-101447000	chr14	+	101443941	101444059	101441747	101441833	101446913	101447000	123331	0,1,0,0,4,2,1,6,2,2	2,0,7,0,9,0,0,11,0,1	0,0,0,0,0,0,0,0,0,0	0,1,2,3,0,1,2,5,6,4	166	83	3.52391e-05	0.00245743	0.0,1.0,0.0,NA,0.182,1.0,1.0,0.214,1.0,0.5	NA,0.0,0.0,0.0,NA,0.0,0.0,0.0,0.0,0.0	0.544	0.544
40422	ENSG00000021826	CPS1	chr2-211384274-211384508-211342405-211342490-211421442-211421583	chr2	+	211384274	211384508	211342405	211342490	211421442	211421583	40422	2,0,6,5,1,14,1,4,1,1	2,5,2,1,3,11,2,2,0,6	1,3,6,16,22,2,4,4,13,3	0,0,0,0,4,0,0,0,0,1	166	83	5.32424e-06	0.000579385	0.333,0.0,0.6,0.714,0.143,0.389,0.2,0.5,1.0,0.077	1.0,1.0,1.0,1.0,0.733,1.0,1.0,1.0,1.0,0.6	-0.538	0.538
119043	ENSG00000165912	PACSIN3	chr11-47205870-47206048-47204554-47204620-47206855-47206970	chr11	-	47205870	47206048	47204554	47204620	47206855	47206970	119043	0,0,0,0,1,1,0,0,0,0	6,2,2,1,0,5,1,2,4,0	6,6,14,2,1,5,4,7,10,8	5,3,0,0,3,1,0,3,3,2	166	83	4.41379e-05	0.00290384	0.0,0.0,0.0,0.0,1.0,0.091,0.0,0.0,0.0,NA	0.375,0.5,1.0,1.0,0.143,0.714,1.0,0.538,0.625,0.667	-0.535	0.535
86588	ENSG00000130940	CASZ1	chr1-10702079-10702379-10696660-10700116-10702915-10703057	chr1	-	10702079	10702379	10696660	10700116	10702915	10703057	86588	2,3,3,12,1,3,4,2,9,4	0,0,0,0,0,0,0,0,0,0	5,3,3,1,0,4,1,0,0,2	2,8,5,0,0,0,0,2,1,3	166	83	8.4239e-05	0.00472249	1.0,1.0,1.0,1.0,1.0,1.0,1.0,1.0,1.0,1.0	0.556,0.158,0.231,1.0,NA,1.0,1.0,0.0,0.0,0.25	0.534	0.534
87475	ENSG00000135679	MDM2	chr12-69202795-69202866-69202243-69202271-69202987-69203072	chr12	+	69202795	69202866	69202243	69202271	69202987	69203072	87475	15,103,27,60,385,96,28,115,77,73	15,21,22,18,56,26,17,29,33,23	2,5,12,4,5,11,0,7,7,0	33,41,46,53,49,47,35,53,18,37	154	83	2.76838e-06	0.000356336	0.35,0.726,0.398,0.642,0.787,0.666,0.47,0.681,0.557,0.631	0.032,0.062,0.123,0.039,0.052,0.112,0.0,0.066,0.173,0.0	0.525	0.525
44144	ENSG00000163617	KIAA1407	chr3-113765437-113765579-113761549-113761693-113775223-113775396	chr3	-	113765437	113765579	113761549	113761693	113775223	113775396	44144	6,0,1,2,2,4,1,0,4,7	0,0,0,0,0,0,0,0,0,0	2,3,6,0,2,7,3,3,3,1	3,0,7,2,0,0,2,3,2,8	166	83	0.000138202	0.00674317	1.0,NA,1.0,1.0,1.0,1.0,1.0,NA,1.0,1.0	0.25,1.0,0.3,0.0,1.0,1.0,0.429,0.333,0.429,0.059	0.52	0.52
40421	ENSG00000021826	CPS1	chr2-211384274-211384394-211342405-211342490-211421442-211421583	chr2	+	211384274	211384394	211342405	211342490	211421442	211421583	40421	3,0,11,5,1,14,1,3,1,2	2,5,2,1,3,11,2,2,0,6	2,3,10,17,22,2,6,2,12,3	0,0,0,0,4,0,0,0,0,1	166	83	6.83047e-06	0.000702655	0.429,0.0,0.733,0.714,0.143,0.389,0.2,0.429,1.0,0.143	1.0,1.0,1.0,1.0,0.733,1.0,1.0,1.0,1.0,0.6	-0.515	0.515
40318	ENSG00000127241	MASP1	chr3-187003612-187003844-186980330-186980508-187009415-187009646	chr3	-	187003612	187003844	186980330	186980508	187009415	187009646	40318	20,55,26,33,12,28,39,48,63,72	4,10,2,10,0,5,11,4,19,19	78,109,39,92,159,33,89,115,90,108	106,287,54,146,274,40,166,295,97,194	166	83	3.05263e-10	5.35442e-07	0.714,0.733,0.867,0.623,1.0,0.737,0.639,0.857,0.624,0.655	0.269,0.16,0.265,0.24,0.225,0.292,0.211,0.163,0.317,0.218	0.509	0.509
59603	ENSG00000015153	YAF2	chr12-42604349-42604421-42555414-42555567-42631217-42631314	chr12	-	42604349	42604421	42555414	42555567	42631217	42631314	59603	0,1,1,1,0,0,0,1,2,0	0,0,0,0,0,0,0,0,0,0	1,3,1,1,5,0,0,3,1,1	0,3,6,6,3,0,1,2,0,0	155	83	0.000123982	0.00626015	NA,1.0,1.0,1.0,NA,NA,NA,1.0,1.0,NA	1.0,0.349,0.082,0.082,0.472,NA,0.0,0.445,1.0,1.0	0.508	0.508
46547	ENSG00000117625	RCOR3	chr1-211486061-211486177-211477424-211477482-211486765-211487014	chr1	+	211486061	211486177	211477424	211477482	211486765	211487014	46547	28,17,14,8,24,18,13,10,16,29	0,1,1,2,1,2,0,1,0,2	50,44,58,56,70,46,36,53,55,74	54,28,22,69,34,49,34,58,68,48	166	83	1.38241e-09	1.44508e-06	1.0,0.895,0.875,0.667,0.923,0.818,1.0,0.833,1.0,0.879	0.316,0.44,0.569,0.289,0.507,0.319,0.346,0.314,0.288,0.435	0.507	0.507
95332	ENSG00000215910	C1orf167	chr1-11848360-11848435-11847929-11848104-11849326-11849535	chr1	+	11848360	11848435	11847929	11848104	11849326	11849535	95332	0,3,0,0,15,6,7,11,0,14	13,21,18,15,0,0,0,0,30,0	0,0,0,0,0,0,0,0,0,0	80,93,103,121,124,14,0,34,7,106	158	83	2.79163e-07	6.43431e-05	0.0,0.07,0.0,0.0,1.0,1.0,1.0,1.0,0.0,1.0	0.0,0.0,0.0,0.0,0.0,0.0,NA,0.0,0.0,0.0	0.507	0.507
109817	ENSG00000117625	RCOR3	chr1-211486061-211486305-211474802-211477482-211486765-211489727	chr1	+	211486061	211486305	211474802	211477482	211486765	211489727	109817	28,17,14,8,24,18,13,10,16,29	0,1,1,2,1,2,0,1,0,2	50,44,58,56,70,46,36,53,55,76	54,28,22,69,34,49,34,58,68,48	166	83	1.47007e-09	1.52134e-06	1.0,0.895,0.875,0.667,0.923,0.818,1.0,0.833,1.0,0.879	0.316,0.44,0.569,0.289,0.507,0.319,0.346,0.314,0.288,0.442	0.506	0.506
117563	ENSG00000137497	NUMA1	chr11-71723244-71723488-71721831-71721900-71723940-71723972	chr11	-	71723244	71723488	71721831	71721900	71723940	71723972	117563	23,20,18,29,21,24,11,8,41,20	7,30,7,18,46,28,20,38,10,8	90,121,146,122,110,117,128,110,142,88	3,5,10,10,5,15,4,4,8,7	166	83	1.04011e-09	1.1612e-06	0.622,0.25,0.562,0.446,0.186,0.3,0.216,0.095,0.672,0.556	0.938,0.924,0.88,0.859,0.917,0.796,0.941,0.932,0.899,0.863	-0.504	0.504
15378	ENSG00000163633	C4orf36	chr4-87853373-87853471-87847018-87847478-87854546-87854694	chr4	-	87853373	87853471	87847018	87847478	87854546	87854694	15378	14,19,14,13,19,20,27,19,16,43	3,3,8,5,4,2,5,5,1,6	7,9,6,10,3,14,7,16,13,15	14,21,18,7,25,26,12,35,27,20	166	83	3.60834e-08	1.32419e-05	0.7,0.76,0.467,0.565,0.704,0.833,0.73,0.655,0.889,0.782	0.2,0.176,0.143,0.417,0.057,0.212,0.226,0.186,0.194,0.273	0.5	0.5
34755	ENSG00000162669	HFM1	chr1-91859649-91859959-91851131-91851391-91866568-91866666	chr1	-	91859649	91859959	91851131	91851391	91866568	91866666	34755	1,0,1,1,1,0,1,0,1,0	0,4,2,2,1,5,1,1,2,1	5,10,9,10,12,1,16,16,0,11	2,0,1,1,2,0,3,0,1,4	166	83	1.9886e-05	0.00158427	1.0,0.0,0.2,0.2,0.333,0.0,0.333,0.0,0.2,0.0	0.556,1.0,0.818,0.833,0.75,1.0,0.727,1.0,0.0,0.579	-0.5	0.5
7121	ENSG00000198556	ZNF789	chr7-99082830-99082991-99081652-99081766-99084098-99084423	chr7	+	99082830	99082991	99081652	99081766	99084098	99084423	7121	1,2,0,0,3,0,0,0,2,6	2,1,3,1,3,0,1,2,3,3	14,19,8,9,24,4,20,4,6,14	4,1,0,1,7,5,4,2,4,0	166	83	8.8988e-05	0.0049337	0.2,0.5,0.0,0.0,0.333,NA,0.0,0.0,0.25,0.5	0.636,0.905,1.0,0.818,0.632,0.286,0.714,0.5,0.429,1.0	-0.494	0.494
130185	ENSG00000186994	KANK3	chr19-8403811-8404051-8402678-8402740-8408108-8408146	chr19	-	8403811	8404051	8402678	8402740	8408108	8408146	130185	0,0,1,6,1,9,1,1,1,0	4,2,7,5,5,1,2,1,1,0	1,12,7,15,3,9,6,18,16,7	1,4,0,1,4,0,0,2,0,4	166	83	5.6337e-05	0.0034834	0.0,0.0,0.067,0.375,0.091,0.818,0.2,0.333,0.333,NA	0.333,0.6,1.0,0.882,0.273,1.0,1.0,0.818,1.0,0.467	-0.491	0.491
122996	ENSG00000186439	TRDN	chr6-123696759-123696776-123687279-123687327-123698860-123698887	chr6	-	123696759	123696776	123687279	123687327	123698860	123698887	122996	34,28,17,11,16,25,21,24,42,32	6,98,27,28,246,45,35,192,37,76	123,132,89,114,103,136,111,76,104,97	34,28,7,8,27,27,10,18,28,41	100	83	1.41085e-07	3.88313e-05	0.825,0.192,0.343,0.246,0.051,0.316,0.332,0.094,0.485,0.259	0.75,0.796,0.913,0.922,0.76,0.807,0.902,0.778,0.755,0.663	-0.49	0.49
91379	ENSG00000130595	TNNT3	chr11-1944331-1944802-1944104-1944121-1953698-1953744	chr11	+	1944331	1944802	1944104	1944121	1953698	1953744	91379	2,7,2,6,1,13,5,4,2,6	0,0,0,0,0,0,0,0,0,0	5,7,15,20,2,13,8,0,3,3	4,4,9,1,0,4,2,5,3,4	166	83	6.81899e-08	2.18178e-05	1.0,1.0,1.0,1.0,1.0,1.0,1.0,1.0,1.0,1.0	0.385,0.467,0.455,0.909,1.0,0.619,0.667,0.0,0.333,0.273	0.489	0.489
125197	ENSG00000167965	MLST8	chr16-2257971-2258335-2257197-2257346-2258450-2258539	chr16	+	2257971	2258335	2257197	2257346	2258450	2258539	125197	15,6,9,7,14,15,7,12,12,28	4,1,1,0,0,1,0,0,1,1	36,21,27,25,48,27,21,49,32,42	34,23,8,27,56,22,17,10,39,36	166	83	1.55045e-07	4.17847e-05	0.652,0.75,0.818,1.0,1.0,0.882,1.0,1.0,0.857,0.933	0.346,0.313,0.628,0.316,0.3,0.38,0.382,0.71,0.291,0.368	0.486	0.486
100055	ENSG00000122203	KIAA1191	chr5-175786848-175786921-175786527-175786570-175788604-175788738	chr5	-	175786848	175786921	175786527	175786570	175788604	175788738	100055	25,20,10,17,32,28,25,43,18,24	7,4,3,3,0,17,7,2,4,4	30,31,37,11,63,9,20,3,29,18	37,31,52,25,37,42,27,23,61,36	156	83	2.25987e-07	5.5551e-05	0.655,0.727,0.639,0.751,1.0,0.467,0.655,0.92,0.705,0.761	0.301,0.347,0.275,0.19,0.475,0.102,0.283,0.065,0.202,0.21	0.483	0.483
78729	ENSG00000153956	CACNA2D1	chr7-81630974-81631555-81626494-81626566-81634738-81634813	chr7	-	81630974	81631555	81626494	81626566	81634738	81634813	78729	62,69,39,58,17,98,83,61,101,84	32,99,47,25,162,30,37,200,57,78	227,185,216,155,174,233,106,161,167,227	16,19,12,13,11,16,8,17,23,21	166	83	7.02054e-11	1.86293e-07	0.492,0.258,0.293,0.537,0.05,0.62,0.529,0.132,0.47,0.35	0.876,0.83,0.9,0.856,0.888,0.879,0.869,0.826,0.784,0.844	-0.482	0.482
78731	ENSG00000153956	CACNA2D1	chr7-81630974-81631749-81626494-81626566-81634738-81634813	chr7	-	81630974	81631749	81626494	81626566	81634738	81634813	78731	62,69,39,58,17,98,83,61,101,84	32,99,47,25,162,30,37,200,57,78	227,186,216,155,174,233,106,161,165,227	16,19,12,13,11,16,8,17,23,21	166	83	7.60929e-11	1.96868e-07	0.492,0.258,0.293,0.537,0.05,0.62,0.529,0.132,0.47,0.35	0.876,0.83,0.9,0.856,0.888,0.879,0.869,0.826,0.782,0.844	-0.482	0.482
99449	ENSG00000163126	ANKRD23	chr2-97506563-97506655-97506152-97506251-97507796-97507922	chr2	-	97506563	97506655	97506152	97506251	97507796	97507922	99449	24,12,12,17,14,31,33,10,19,20	5,21,14,16,28,19,29,23,16,17	156,172,135,125,127,93,81,184,117,185	20,8,24,11,4,10,6,23,24,14	166	83	2.95793e-08	1.1422e-05	0.706,0.222,0.3,0.347,0.2,0.449,0.363,0.179,0.373,0.37	0.796,0.915,0.738,0.85,0.941,0.823,0.871,0.8,0.709,0.869	-0.48	0.48
121268	ENSG00000231607	DLEU2	chr13-50645651-50645765-50644717-50644777-50649694-50649789	chr13	-	50645651	50645765	50644717	50644777	50649694	50649789	121268	1,3,3,1,0,6,14,5,3,0	4,5,6,2,5,7,5,5,4,2	12,22,12,17,20,9,20,18,15,52	3,4,4,2,5,0,4,9,8,5	166	83	3.7626e-06	0.000442482	0.111,0.231,0.2,0.2,0.0,0.3,0.583,0.333,0.273,0.0	0.667,0.733,0.6,0.81,0.667,1.0,0.714,0.5,0.484,0.839	-0.478	0.478
52583	ENSG00000174111	SOCS7	chr17-36521190-36521292-36520634-36520739-36522169-36522300	chr17	+	36521190	36521292	36520634	36520739	36522169	36522300	52583	2,10,3,2,15,12,15,4,1,13	3,0,2,2,1,1,0,0,3,2	12,2,5,1,0,8,3,2,5,20	15,4,9,9,32,10,4,6,14,23	166	83	6.38423e-05	0.00385018	0.25,1.0,0.429,0.333,0.882,0.857,1.0,1.0,0.143,0.765	0.286,0.2,0.217,0.053,0.0,0.286,0.273,0.143,0.152,0.303	0.475	0.475
99448	ENSG00000163126	ANKRD23	chr2-97506563-97506643-97506152-97506251-97507796-97507922	chr2	-	97506563	97506643	97506152	97506251	97507796	97507922	99448	20,12,11,18,14,30,30,9,20,20	5,21,14,16,28,19,29,23,16,17	134,173,115,125,112,89,71,180,107,171	20,8,24,11,4,10,6,23,24,14	163	83	5.18023e-08	1.74735e-05	0.671,0.225,0.286,0.364,0.203,0.446,0.345,0.166,0.389,0.375	0.773,0.917,0.709,0.853,0.934,0.819,0.858,0.799,0.694,0.861	-0.475	0.475
87693	ENSG00000101892	ATP1B4	chrX-119504657-119504698-119500379-119500644-119509226-119509423	chrX	+	119504657	119504698	119500379	119500644	119509226	119509423	87693	0,2,5,0,5,3,0,0,6,3	0,0,0,1,3,1,2,1,0,1	0,0,0,0,7,0,0,0,1,3	3,7,4,2,7,1,2,2,4,15	124	83	0.000121563	0.00618361	NA,1.0,1.0,0.0,0.527,0.668,0.0,0.0,1.0,0.668	0.0,0.0,0.0,0.0,0.401,0.0,0.0,0.0,0.143,0.118	0.474	0.474
25129	ENSG00000152133	GPATCH11	chr2-37317823-37317865-37315511-37315583-37319058-37319179	chr2	+	37317823	37317865	37315511	37315583	37319058	37319179	25129	4,2,0,0,3,3,1,9,1,5	2,1,1,0,3,0,2,1,0,0	4,5,3,3,19,0,1,3,0,8	13,27,24,8,23,15,18,8,15,8	125	83	0.000141378	0.006853	0.57,0.57,0.0,NA,0.399,1.0,0.249,0.857,1.0,1.0	0.17,0.109,0.077,0.199,0.354,0.0,0.036,0.199,0.0,0.399	0.473	0.473
68437	ENSG00000122367	LDB3	chr10-88466287-88466476-88452291-88452328-88469661-88469807	chr10	+	88466287	88466476	88452291	88452328	88469661	88469807	68437	92,195,113,74,176,73,142,147,135,171	86,36,46,81,5,174,70,11,158,100	18,10,39,11,21,37,9,22,33,47	310,122,382,162,182,288,145,174,319,335	166	83	2.97407e-12	4.60599e-08	0.348,0.73,0.551,0.314,0.946,0.173,0.504,0.87,0.299,0.461	0.028,0.039,0.049,0.033,0.055,0.06,0.03,0.059,0.049,0.066	0.473	0.473
68043	ENSG00000205937	RNPS1	chr16-2317175-2317219-2314573-2314761-2318055-2318095	chr16	-	2317175	2317219	2314573	2314761	2318055	2318095	68043	3,6,5,8,3,18,8,2,17,10	50,50,49,42,68,66,47,75,61,65	111,174,184,157,205,135,97,123,157,143	99,66,127,60,124,74,39,88,97,43	127	83	2.81423e-11	1.21349e-07	0.038,0.073,0.063,0.111,0.028,0.151,0.1,0.017,0.154,0.091	0.423,0.633,0.486,0.631,0.519,0.544,0.619,0.477,0.514,0.685	-0.471	0.471
93785	ENSG00000171055	FEZ2	chr2-36810424-36810581-36808432-36808574-36818045-36818154	chr2	-	36810424	36810581	36808432	36808574	36818045	36818154	93785	0,1,2,0,0,2,0,1,1,1	0,0,0,0,0,0,0,0,0,0	3,3,2,7,1,0,0,4,0,1	4,4,2,7,0,0,0,2,0,0	166	83	0.000186683	0.00825354	NA,1.0,1.0,NA,NA,1.0,NA,1.0,1.0,1.0	0.273,0.273,0.333,0.333,1.0,NA,NA,0.5,NA,1.0	0.47	0.47
25097	ENSG00000186314	PRELID2	chr5-145205560-145205763-145202639-145202697-145214739-145214899	chr5	-	145205560	145205763	145202639	145202697	145214739	145214899	25097	1,5,8,9,11,3,13,15,10,4	4,1,5,3,5,1,0,0,2,6	4,22,3,11,5,2,5,1,3,4	17,21,16,36,13,11,8,23,30,39	166	83	5.00829e-06	0.000550795	0.111,0.714,0.444,0.6,0.524,0.6,1.0,1.0,0.714,0.25	0.105,0.344,0.086,0.133,0.161,0.083,0.238,0.021,0.048,0.049	0.469	0.469
16867	ENSG00000134851	TMEM165	chr4-56277780-56278006-56262123-56262563-56290704-56290810	chr4	+	56277780	56278006	56262123	56262563	56290704	56290810	16867	4,14,3,7,21,9,3,21,8,15	0,0,0,1,1,2,2,2,3,0	7,6,20,19,1,17,7,6,8,17	4,11,19,9,16,14,4,4,15,9	166	83	1.07659e-05	0.00100102	1.0,1.0,1.0,0.778,0.913,0.692,0.429,0.84,0.571,1.0	0.467,0.214,0.345,0.514,0.03,0.378,0.467,0.429,0.211,0.486	0.468	0.468
125193	ENSG00000167965	MLST8	chr16-2257923-2258335-2257197-2257346-2258450-2258539	chr16	+	2257923	2258335	2257197	2257346	2258450	2258539	125193	15,6,11,7,15,15,7,14,13,30	4,1,1,0,0,1,0,0,1,1	38,22,26,31,56,31,26,53,32,50	34,23,8,27,56,22,17,10,39,36	166	83	9.96493e-08	2.96337e-05	0.652,0.75,0.846,1.0,1.0,0.882,1.0,1.0,0.867,0.938	0.358,0.324,0.619,0.365,0.333,0.413,0.433,0.726,0.291,0.41	0.466	0.466
95355	ENSG00000215910	C1orf167	chr1-11848626-11848819-11848299-11848435-11849326-11849642	chr1	+	11848626	11848819	11848299	11848435	11849326	11849642	95355	1,6,8,1,5,13,0,7,3,5	0,3,0,0,20,7,8,17,0,19	3,6,11,24,21,0,9,0,0,31	0,0,0,0,0,0,0,0,0,0	166	83	1.43318e-05	0.00123186	1.0,0.5,1.0,1.0,0.111,0.481,0.0,0.171,1.0,0.116	1.0,1.0,1.0,1.0,1.0,NA,1.0,NA,NA,1.0	-0.462	0.462
98063	ENSG00000174407	C20orf166	chr20-61162236-61162307-61150767-61150872-61167650-61167971	chr20	+	61162236	61162307	61150767	61150872	61167650	61167971	98063	18,22,14,24,6,37,17,9,49,25	8,15,26,34,8,21,15,3,25,26	198,340,198,351,243,243,83,341,182,140	5,14,27,24,12,27,7,25,21,13	154	83	7.24028e-09	4.0474e-06	0.548,0.441,0.225,0.276,0.288,0.487,0.379,0.618,0.514,0.341	0.955,0.929,0.798,0.887,0.916,0.829,0.865,0.88,0.824,0.853	-0.462	0.462
89372	ENSG00000081248	CACNA1S	chr1-201023635-201023689-201022586-201022715-201027535-201027619	chr1	-	201023635	201023689	201022586	201022715	201027535	201027619	89372	33,45,46,42,49,73,54,38,84,44	7,54,17,22,115,21,29,91,25,37	325,232,385,249,281,360,166,203,430,405	1,10,6,9,18,8,9,3,12,10	137	83	4.5636e-09	3.12767e-06	0.741,0.335,0.621,0.536,0.205,0.678,0.53,0.202,0.671,0.419	0.995,0.934,0.975,0.944,0.904,0.965,0.918,0.976,0.956,0.961	-0.459	0.459
92240	ENSG00000248592	TMEM110-MUSTN1	chr3-52869804-52870651-52868955-52869019-52874515-52874626	chr3	-	52869804	52870651	52868955	52869019	52874515	52874626	92240	0,0,1,1,2,1,0,1,4,1	0,1,0,3,0,1,0,0,3,1	0,1,11,3,11,0,1,5,8,2	14,27,53,27,20,8,12,17,55,18	166	83	7.11158e-05	0.00414627	NA,0.0,1.0,0.143,1.0,0.333,NA,1.0,0.4,0.333	0.0,0.018,0.094,0.053,0.216,0.0,0.04,0.128,0.068,0.053	0.459	0.459
95348	ENSG00000215910	C1orf167	chr1-11848604-11848819-11848299-11848435-11849326-11849642	chr1	+	11848604	11848819	11848299	11848435	11849326	11849642	95348	1,6,8,1,5,13,0,8,3,6	0,3,0,0,20,7,8,17,0,19	3,6,15,24,21,0,9,0,0,29	0,0,0,0,0,0,0,0,0,0	166	83	1.39999e-05	0.00121241	1.0,0.5,1.0,1.0,0.111,0.481,0.0,0.19,1.0,0.136	1.0,1.0,1.0,1.0,1.0,NA,1.0,NA,NA,1.0	-0.458	0.458
125266	ENSG00000205937	RNPS1	chr16-2317175-2317234-2314573-2314761-2318055-2318413	chr16	-	2317175	2317234	2314573	2314761	2318055	2318413	125266	0,5,4,5,3,12,2,2,15,7	50,50,49,42,68,66,47,75,61,65	106,163,154,162,174,134,86,116,138,153	99,66,127,60,124,74,39,88,97,43	142	83	4.17689e-11	1.48406e-07	0.0,0.055,0.046,0.065,0.025,0.096,0.024,0.015,0.126,0.059	0.385,0.591,0.415,0.612,0.451,0.514,0.563,0.435,0.454,0.675	-0.458	0.458
35225	ENSG00000136717	BIN1	chr2-127809830-127809938-127808729-127808819-127815048-127815177	chr2	-	127809830	127809938	127808729	127808819	127815048	127815177	35225	12,48,9,34,314,44,29,58,32,32	5,6,11,20,19,11,15,17,26,11	10,2,8,18,21,5,16,7,11,22	48,29,53,96,33,22,35,30,67,49	166	83	1.15157e-08	5.56885e-06	0.545,0.8,0.29,0.459,0.892,0.667,0.492,0.63,0.381,0.593	0.094,0.033,0.07,0.086,0.241,0.102,0.186,0.104,0.076,0.183	0.457	0.457
53398	ENSG00000151150	ANK3	chr10-61803831-61803891-61802429-61802517-61815415-61815796	chr10	-	61803831	61803891	61802429	61802517	61815415	61815796	53398	31,49,23,13,22,53,32,67,57,32	7,38,15,13,90,19,8,77,27,39	68,115,32,51,70,29,74,41,52,55	0,4,2,0,2,9,1,0,2,6	143	83	4.95722e-05	0.00318642	0.72,0.428,0.471,0.367,0.124,0.618,0.699,0.336,0.551,0.323	1.0,0.943,0.903,1.0,0.953,0.652,0.977,1.0,0.938,0.842	-0.457	0.457
125267	ENSG00000205937	RNPS1	chr16-2317175-2317237-2314573-2314761-2318055-2318413	chr16	-	2317175	2317237	2314573	2314761	2318055	2318413	125267	0,5,4,5,3,12,2,3,19,7	50,50,49,42,68,66,47,75,61,65	107,163,153,165,174,139,89,128,143,159	99,66,127,60,124,74,39,88,97,43	145	83	5.57451e-11	1.60249e-07	0.0,0.054,0.045,0.064,0.025,0.094,0.024,0.022,0.151,0.058	0.382,0.586,0.408,0.612,0.445,0.518,0.566,0.454,0.458,0.679	-0.457	0.457
95337	ENSG00000215910	C1orf167	chr1-11848552-11848819-11848299-11848435-11849326-11849642	chr1	+	11848552	11848819	11848299	11848435	11849326	11849642	95337	1,7,8,1,5,13,0,8,6,5	0,3,0,0,20,7,8,17,0,19	3,6,11,24,22,1,9,0,0,29	0,0,0,0,0,0,0,0,0,0	166	83	5.22048e-06	0.000569891	1.0,0.538,1.0,1.0,0.111,0.481,0.0,0.19,1.0,0.116	1.0,1.0,1.0,1.0,1.0,1.0,1.0,NA,NA,1.0	-0.456	0.456
106317	ENSG00000163386	NBPF10	chr1-145290780-145290850-145290428-145290511-145293113-145293268	chr1	+	145290780	145290850	145290428	145290511	145293113	145293268	106317	1,0,5,0,4,0,4,3,6,2	2,5,12,3,11,3,0,3,4,4	6,10,11,14,9,16,6,27,12,2	1,0,6,6,2,1,6,3,0,1	153	83	9.2942e-05	0.0051053	0.213,0.0,0.184,0.0,0.165,0.0,1.0,0.352,0.449,0.213	0.765,1.0,0.499,0.559,0.709,0.897,0.352,0.83,1.0,0.52	-0.456	0.456
2343	ENSG00000100373	UPK3A	chr22-45683052-45683332-45681821-45681977-45689061-45689194	chr22	+	45683052	45683332	45681821	45681977	45689061	45689194	2343	6,4,5,2,0,1,5,0,5,2	2,0,6,14,0,10,5,0,6,9	76,61,170,86,124,142,44,150,231,119	16,5,11,14,18,18,8,11,5,35	166	83	1.90673e-05	0.00152846	0.6,1.0,0.294,0.067,NA,0.048,0.333,NA,0.294,0.1	0.704,0.859,0.885,0.754,0.775,0.798,0.733,0.872,0.959,0.63	-0.455	0.455
53649	ENSG00000166348	USP54	chr10-75279554-75279750-75276132-75277505-75283340-75283432	chr10	-	75279554	75279750	75276132	75277505	75283340	75283432	53649	1,4,6,2,5,1,5,6,8,2	0,0,0,0,0,0,0,0,0,0	5,3,8,6,12,16,2,2,12,0	4,2,2,1,0,2,1,13,1,1	166	83	9.17816e-07	0.000155965	1.0,1.0,1.0,1.0,1.0,1.0,1.0,1.0,1.0,1.0	0.385,0.429,0.667,0.75,1.0,0.8,0.5,0.071,0.857,0.0	0.454	0.454
59422	ENSG00000165912	PACSIN3	chr11-47205870-47206048-47204554-47204616-47207899-47207964	chr11	-	47205870	47206048	47204554	47204616	47207899	47207964	59422	3,0,2,4,6,65,2,0,4,1	19,9,6,10,10,32,19,5,9,21	48,41,66,61,67,43,28,18,160,78	15,15,39,10,34,12,21,13,11,20	166	83	1.59687e-07	4.2592e-05	0.073,0.0,0.143,0.167,0.231,0.504,0.05,0.0,0.182,0.023	0.615,0.577,0.458,0.753,0.496,0.642,0.4,0.409,0.879,0.661	-0.452	0.452
63904	ENSG00000184304	PRKD1	chr14-30125681-30125705-30107899-30108110-30132904-30133065	chr14	-	30125681	30125705	30107899	30108110	30132904	30133065	63904	0,2,2,1,8,8,1,7,1,1	1,0,4,2,4,1,1,2,4,4	0,0,0,0,0,0,0,0,0,0	3,10,9,9,5,3,1,2,6,1	107	83	6.61865e-07	0.000123415	0.0,1.0,0.279,0.279,0.608,0.861,0.437,0.731,0.162,0.162	0.0,0.0,0.0,0.0,0.0,0.0,0.0,0.0,0.0,0.0	0.452	0.452
119033	ENSG00000165912	PACSIN3	chr11-47205851-47206048-47204554-47204616-47207899-47207964	chr11	-	47205851	47206048	47204554	47204616	47207899	47207964	119033	3,0,2,4,6,65,2,0,4,2	19,9,6,10,10,32,19,5,9,21	48,41,66,62,67,44,28,18,159,78	15,15,39,10,34,12,21,13,11,20	166	83	2.00031e-07	5.06132e-05	0.073,0.0,0.143,0.167,0.231,0.504,0.05,0.0,0.182,0.045	0.615,0.577,0.458,0.756,0.496,0.647,0.4,0.409,0.878,0.661	-0.45	0.45
32173	ENSG00000178035	IMPDH2	chr3-49063427-49063499-49062558-49062702-49063756-49063852	chr3	-	49063427	49063499	49062558	49062702	49063756	49063852	32173	32,33,27,26,17,130,57,19,60,47	34,85,37,45,178,79,48,166,76,117	227,134,303,148,173,130,140,168,165,254	51,37,61,22,40,40,23,51,55,50	155	83	1.3892e-10	3.19479e-07	0.335,0.172,0.281,0.236,0.049,0.468,0.389,0.058,0.297,0.177	0.704,0.66,0.727,0.783,0.698,0.635,0.765,0.638,0.616,0.731	-0.449	0.449
89586	ENSG00000266714	MYO15B	chr17-73588544-73588683-73588318-73588382-73588759-73589112	chr17	+	73588544	73588683	73588318	73588382	73588759	73589112	89586	0,2,10,0,7,6,2,8,3,1	1,0,0,1,2,2,0,0,10,3	5,10,4,4,2,14,9,8,13,15	0,0,0,0,0,0,0,0,0,0	166	83	1.80218e-06	0.000254019	0.0,1.0,1.0,0.0,0.636,0.6,1.0,1.0,0.13,0.143	1.0,1.0,1.0,1.0,1.0,1.0,1.0,1.0,1.0,1.0	-0.449	0.449
100610	ENSG00000136717	BIN1	chr2-127817546-127818216-127816586-127816731-127819690-127819773	chr2	-	127817546	127818216	127816586	127816731	127819690	127819773	100610	161,83,66,109,75,174,145,110,179,183	26,127,54,58,354,73,30,148,73,86	367,323,483,454,451,360,258,230,439,406	9,20,26,17,27,18,5,36,38,3	166	83	7.14055e-08	2.24608e-05	0.756,0.246,0.379,0.484,0.096,0.544,0.707,0.271,0.551,0.515	0.953,0.89,0.903,0.93,0.893,0.909,0.963,0.762,0.852,0.985	-0.449	0.449
91789	ENSG00000055917	PUM2	chr2-20550666-20551633-20527070-20527139-20551926-20551995	chr2	-	20550666	20551633	20527070	20527139	20551926	20551995	91789	1,2,0,0,3,1,1,1,2,3	5,2,2,0,0,0,0,4,0,2	1,0,9,0,0,0,3,2,3,1	0,0,0,0,0,0,0,0,0,0	166	83	0.00017125	0.00780718	0.091,0.333,0.0,NA,1.0,1.0,1.0,0.111,1.0,0.429	1.0,NA,1.0,NA,NA,NA,1.0,1.0,1.0,1.0	-0.448	0.448
100611	ENSG00000136717	BIN1	chr2-127818088-127818216-127816586-127816731-127819690-127819773	chr2	-	127818088	127818216	127816586	127816731	127819690	127819773	100611	161,83,66,111,75,178,145,110,179,183	26,127,54,58,354,73,30,148,73,86	367,323,483,454,451,360,258,230,438,406	9,20,26,17,27,18,5,36,38,3	166	83	7.28944e-08	2.27906e-05	0.756,0.246,0.379,0.489,0.096,0.549,0.707,0.271,0.551,0.515	0.953,0.89,0.903,0.93,0.893,0.909,0.963,0.762,0.852,0.985	-0.448	0.448
125269	ENSG00000205937	RNPS1	chr16-2317175-2317241-2314573-2314761-2318055-2318413	chr16	-	2317175	2317241	2314573	2314761	2318055	2318413	125269	1,5,4,9,3,12,5,3,19,7	50,50,49,42,68,66,47,75,61,65	110,165,157,165,174,141,94,128,146,170	99,66,127,60,124,74,39,88,97,43	149	83	9.68852e-11	2.44548e-07	0.011,0.053,0.043,0.107,0.024,0.092,0.056,0.022,0.148,0.057	0.382,0.582,0.408,0.605,0.439,0.515,0.573,0.448,0.456,0.688	-0.448	0.448
24774	ENSG00000071054	MAP4K4	chr2-102480282-102480513-102477286-102477448-102481391-102481465	chr2	+	102480282	102480513	102477286	102477448	102481391	102481465	24774	3,4,1,6,17,6,4,15,1,7	0,3,0,0,2,3,2,1,0,1	5,5,12,7,14,4,6,7,0,5	3,7,6,9,9,2,6,7,6,6	166	83	2.06221e-05	0.00162787	1.0,0.4,1.0,1.0,0.81,0.5,0.5,0.882,1.0,0.778	0.455,0.263,0.5,0.28,0.437,0.5,0.333,0.333,0.0,0.294	0.447	0.447
28336	ENSG00000215910	C1orf167	chr1-11848205-11848435-11847929-11848104-11849326-11849535	chr1	+	11848205	11848435	11847929	11848104	11849326	11849535	28336	4,15,8,3,40,33,16,27,14,59	13,21,18,15,0,0,0,0,30,0	7,7,7,1,17,0,8,6,1,15	80,93,103,121,124,14,0,34,7,106	166	83	0.000167525	0.00768635	0.133,0.263,0.182,0.091,1.0,1.0,1.0,1.0,0.189,1.0	0.042,0.036,0.033,0.004,0.064,0.0,1.0,0.081,0.067,0.066	0.447	0.447
85720	ENSG00000111907	TPD52L1	chr6-125574862-125575259-125569427-125569529-125578243-125578326	chr6	+	125574862	125575259	125569427	125569529	125578243	125578326	85720	9,42,30,11,75,38,24,72,31,37	8,0,1,4,3,9,2,5,2,6	23,14,34,11,26,15,21,25,27,57	19,24,26,26,30,26,17,19,29,18	166	83	3.08604e-07	6.98296e-05	0.36,1.0,0.938,0.579,0.926,0.679,0.857,0.878,0.886,0.755	0.377,0.226,0.395,0.175,0.302,0.224,0.382,0.397,0.318,0.613	0.445	0.445
95352	ENSG00000215910	C1orf167	chr1-11848623-11848819-11848299-11848435-11849326-11849642	chr1	+	11848623	11848819	11848299	11848435	11849326	11849642	95352	1,8,8,2,5,13,1,7,4,7	0,3,0,0,20,7,8,17,0,19	3,12,11,25,24,0,9,0,0,29	0,0,0,0,0,0,0,0,0,0	166	83	1.71002e-05	0.00140561	1.0,0.571,1.0,1.0,0.111,0.481,0.059,0.171,1.0,0.156	1.0,1.0,1.0,1.0,1.0,NA,1.0,NA,NA,1.0	-0.445	0.445
125270	ENSG00000205937	RNPS1	chr16-2317175-2317244-2314573-2314761-2318055-2318413	chr16	-	2317175	2317244	2314573	2314761	2318055	2318413	125270	2,5,4,9,3,12,5,3,19,7	50,50,49,42,68,66,47,75,61,65	111,165,159,169,176,143,92,128,150,170	99,66,127,60,124,74,39,88,97,43	152	83	1.05216e-10	2.59252e-07	0.021,0.052,0.043,0.105,0.024,0.09,0.055,0.021,0.145,0.056	0.38,0.577,0.406,0.606,0.437,0.513,0.563,0.443,0.458,0.683	-0.445	0.445
58571	ENSG00000150433	TMEM218	chr11-124980386-124980445-124972629-124972705-124980539-124980642	chr11	-	124980386	124980445	124972629	124972705	124980539	124980642	58571	1,2,0,0,0,0,0,1,2,1	0,0,0,0,2,0,1,0,1,1	11,15,2,3,5,0,1,3,1,13	0,0,0,0,0,0,0,0,0,0	142	83	6.94208e-05	0.00407376	1.0,1.0,NA,NA,0.0,NA,0.0,1.0,0.539,0.369	1.0,1.0,1.0,1.0,1.0,NA,1.0,1.0,1.0,1.0	-0.442	0.442
68044	ENSG00000205937	RNPS1	chr16-2317175-2317238-2314573-2314761-2318055-2318115	chr16	-	2317175	2317238	2314573	2314761	2318055	2318115	68044	10,6,8,10,4,21,10,4,31,9	50,50,49,42,68,66,47,75,61,65	126,181,185,178,193,158,101,134,161,195	99,66,127,60,124,74,39,88,97,43	146	83	7.39446e-10	9.63918e-07	0.102,0.064,0.085,0.119,0.032,0.153,0.108,0.029,0.224,0.073	0.42,0.609,0.453,0.628,0.469,0.548,0.596,0.464,0.485,0.721	-0.44	0.44
24645	ENSG00000006282	SPATA20	chr17-48625080-48625315-48624489-48624646-48625643-48625814	chr17	+	48625080	48625315	48624489	48624646	48625643	48625814	24645	2,2,2,6,9,8,3,4,2,2	0,2,1,3,2,2,13,3,3,0	8,1,3,3,1,3,2,1,5,1	14,20,17,6,15,12,9,11,11,9	166	83	1.49827e-05	0.00127197	1.0,0.333,0.5,0.5,0.692,0.667,0.103,0.4,0.25,1.0	0.222,0.024,0.081,0.2,0.032,0.111,0.1,0.043,0.185,0.053	0.439	0.439
17381	ENSG00000112983	BRD8	chr5-137495243-137495288-137492570-137492956-137495757-137495818	chr5	-	137495243	137495288	137492570	137492956	137495757	137495818	17381	12,27,28,19,31,22,18,26,19,31	0,1,5,1,1,4,2,8,1,1	14,16,18,13,3,20,12,10,7,19	9,18,14,15,0,25,11,7,30,20	128	83	6.9335e-07	0.000126773	1.0,0.946,0.784,0.925,0.953,0.781,0.854,0.678,0.925,0.953	0.502,0.366,0.455,0.36,1.0,0.342,0.414,0.481,0.131,0.381	0.437	0.437
83174	ENSG00000022267	FHL1	chrX-135290643-135291601-135289950-135290120-135292029-135293518	chrX	+	135290643	135291601	135289950	135290120	135292029	135293518	83174	25,63,43,26,119,64,89,208,68,82	8,30,13,17,30,33,25,44,45,45	45,12,64,3,38,15,19,20,20,34	149,170,74,96,139,109,53,178,43,92	166	83	3.78335e-06	0.000443913	0.61,0.512,0.623,0.433,0.665,0.492,0.64,0.703,0.43,0.477	0.131,0.034,0.302,0.015,0.12,0.064,0.152,0.053,0.189,0.156	0.437	0.437
35231	ENSG00000136717	BIN1	chr2-127815048-127815177-127809830-127809938-127816586-127816731	chr2	-	127815048	127815177	127809830	127809938	127816586	127816731	35231	19,24,11,14,86,58,28,45,40,25	3,30,10,12,98,7,11,15,3,9	55,61,143,87,122,53,73,72,118,51	2,0,0,0,0,0,1,0,1,1	166	83	9.6955e-06	0.000916318	0.76,0.286,0.355,0.368,0.305,0.806,0.56,0.6,0.87,0.581	0.932,1.0,1.0,1.0,1.0,1.0,0.973,1.0,0.983,0.962	-0.436	0.436
83181	ENSG00000022267	FHL1	chrX-135290691-135291601-135289950-135290120-135292029-135293518	chrX	+	135290691	135291601	135289950	135290120	135292029	135293518	83181	25,63,41,26,119,68,89,208,68,81	8,30,13,17,30,33,25,44,45,45	51,15,63,3,38,15,19,21,20,34	149,170,74,96,139,109,53,178,43,92	166	83	3.46609e-06	0.000416824	0.61,0.512,0.612,0.433,0.665,0.507,0.64,0.703,0.43,0.474	0.146,0.042,0.299,0.015,0.12,0.064,0.152,0.056,0.189,0.156	0.435	0.435
83188	ENSG00000022267	FHL1	chrX-135290694-135291601-135289950-135290120-135292029-135293518	chrX	+	135290694	135291601	135289950	135290120	135292029	135293518	83188	25,63,41,26,119,64,89,208,68,81	8,30,13,17,30,33,25,44,45,45	45,12,68,3,38,15,19,20,20,34	149,170,74,96,139,109,53,178,43,92	166	83	4.53203e-06	0.000514831	0.61,0.512,0.612,0.433,0.665,0.492,0.64,0.703,0.43,0.474	0.131,0.034,0.315,0.015,0.12,0.064,0.152,0.053,0.189,0.156	0.434	0.434
96576	ENSG00000151726	ACSL1	chr4-185735066-185735131-185709770-185709885-185747069-185747273	chr4	-	185735066	185735131	185709770	185709885	185747069	185747273	96576	0,1,0,6,1,5,2,2,1,1	0,2,2,0,2,1,4,1,0,2	11,20,15,4,20,8,7,11,8,2	1,3,0,1,1,0,0,1,1,0	148	83	4.26634e-05	0.00282253	NA,0.219,0.0,1.0,0.219,0.737,0.219,0.529,1.0,0.219	0.861,0.789,1.0,0.692,0.918,1.0,1.0,0.861,0.818,1.0	-0.434	0.434
33704	ENSG00000074054	CLASP1	chr2-122203024-122203072-122187648-122187753-122204912-122205083	chr2	-	122203024	122203072	122187648	122187753	122204912	122205083	33704	51,33,35,34,11,81,36,12,58,45	11,32,16,20,91,10,15,58,30,32	194,178,233,195,166,166,170,146,178,244	16,5,10,3,2,7,5,12,30,15	131	83	0.000101721	0.00544587	0.746,0.395,0.581,0.519,0.071,0.837,0.603,0.116,0.551,0.471	0.885,0.958,0.937,0.976,0.981,0.938,0.956,0.885,0.79,0.912	-0.433	0.433
100054	ENSG00000122203	KIAA1191	chr5-175786808-175786921-175786527-175786570-175788604-175788738	chr5	-	175786808	175786921	175786527	175786570	175788604	175788738	100054	26,35,23,25,42,48,32,57,27,44	7,4,3,3,0,17,7,2,4,4	41,47,54,21,88,22,34,20,65,41	37,31,52,25,37,42,27,23,61,36	166	83	1.17544e-09	1.26713e-06	0.65,0.814,0.793,0.806,1.0,0.585,0.696,0.934,0.771,0.846	0.357,0.431,0.342,0.296,0.543,0.208,0.386,0.303,0.348,0.363	0.432	0.432
9959	ENSG00000058404	CAMK2B	chr7-44279187-44279262-44274237-44274275-44280305-44280348	chr7	-	44279187	44279262	44274237	44274275	44280305	44280348	9959	27,21,31,22,9,63,9,3,50,21	11,30,14,14,40,8,22,60,20,38	128,92,192,132,180,161,98,125,214,193	21,13,19,16,32,32,8,23,7,23	158	83	2.49907e-07	5.93975e-05	0.563,0.269,0.538,0.452,0.106,0.805,0.177,0.026,0.568,0.225	0.762,0.788,0.841,0.813,0.747,0.726,0.866,0.741,0.941,0.815	-0.431	0.431
12788	ENSG00000123179	EBPL	chr13-50243912-50243982-50237192-50237331-50265389-50265599	chr13	-	50243912	50243982	50237192	50237331	50265389	50265599	12788	1,3,2,2,5,3,5,5,1,6	0,0,0,0,1,1,0,0,0,0	2,15,7,0,4,6,3,5,5,10	4,2,3,0,1,4,2,3,4,5	153	83	0.000125519	0.00631569	1.0,1.0,1.0,1.0,0.731,0.619,1.0,1.0,1.0,1.0	0.213,0.803,0.559,NA,0.685,0.449,0.449,0.475,0.404,0.52	0.429	0.429
38660	ENSG00000118194	TNNT2	chr1-201338943-201338973-201337289-201337355-201341154-201341169	chr1	-	201338943	201338973	201337289	201337355	201341154	201341169	38660	2,6,0,1,13,5,3,9,3,0	3,0,1,2,6,4,2,1,1,0	0,0,6,0,2,12,2,3,0,1	9,5,58,3,7,38,2,17,7,17	113	83	1.86107e-05	0.00150468	0.329,1.0,0.0,0.269,0.614,0.479,0.524,0.869,0.688,NA	0.0,0.0,0.071,0.0,0.173,0.188,0.423,0.115,0.0,0.041	0.429	0.429
83120	ENSG00000022267	FHL1	chrX-135289953-135290782-135279221-135279293-135292029-135293518	chrX	+	135289953	135290782	135279221	135279293	135292029	135293518	83120	2,0,1,0,0,0,0,0,0,1	0,2,0,0,1,0,3,0,11,0	0,0,0,0,0,0,0,0,0,0	3,8,7,0,30,12,0,10,22,12	166	83	0.000100067	0.00538241	1.0,0.0,1.0,NA,0.0,NA,0.0,NA,0.0,1.0	0.0,0.0,0.0,NA,0.0,0.0,NA,0.0,0.0,0.0	0.429	0.429
108802	ENSG00000120729	MYOT	chr5-137206199-137206214-137203564-137203642-137211517-137211692	chr5	+	137206199	137206214	137203564	137203642	137211517	137211692	108802	13,8,15,8,4,30,15,4,4,11	8,6,3,4,2,29,10,4,10,10	52,46,46,49,53,11,29,47,51,49	362,552,202,429,280,143,218,287,276,292	98	83	3.75156e-10	5.88245e-07	0.579,0.53,0.809,0.629,0.629,0.467,0.56,0.459,0.253,0.482	0.108,0.066,0.162,0.088,0.138,0.061,0.101,0.122,0.135,0.124	0.429	0.429
31758	ENSG00000259431	THTPA	chr14-24025951-24026248-24025479-24025552-24027903-24028068	chr14	+	24025951	24026248	24025479	24025552	24027903	24028068	31758	2,3,0,2,7,4,4,3,2,13	5,10,2,3,20,2,7,13,8,8	14,25,15,7,25,12,30,21,16,19	6,4,6,1,3,7,3,9,6,9	166	83	7.91463e-07	0.000139773	0.167,0.13,0.0,0.25,0.149,0.5,0.222,0.103,0.111,0.448	0.538,0.758,0.556,0.778,0.806,0.462,0.833,0.538,0.571,0.514	-0.427	0.427
83671	ENSG00000088298	EDEM2	chr20-33865192-33865735-33859807-33859948-33865848-33865928	chr20	-	33865192	33865735	33859807	33859948	33865848	33865928	83671	0,0,0,3,5,7,0,0,6,0	8,4,3,6,13,10,4,16,4,6	12,14,3,8,12,7,16,7,18,21	2,2,7,4,8,7,11,3,2,8	166	83	6.13447e-06	0.000645793	0.0,0.0,0.0,0.2,0.161,0.259,0.0,0.0,0.429,0.0	0.75,0.778,0.176,0.5,0.429,0.333,0.421,0.538,0.818,0.568	-0.426	0.426
52771	ENSG00000005379	BZRAP1	chr17-56381698-56381760-56378591-56379808-56382421-56382532	chr17	-	56381698	56381760	56378591	56379808	56382421	56382532	52771	6,1,2,2,0,0,1,4,1,8	0,3,0,1,1,2,0,1,1,0	10,7,20,6,21,17,15,32,14,18	0,0,0,0,0,0,0,0,0,0	145	83	4.61507e-07	9.28432e-05	1.0,0.16,1.0,0.534,0.0,0.0,1.0,0.696,0.364,1.0	1.0,1.0,1.0,1.0,1.0,1.0,1.0,1.0,1.0,1.0	-0.425	0.425
124405	ENSG00000066933	MYO9A	chr15-72185305-72185521-72180344-72180457-72186019-72186119	chr15	-	72185305	72185521	72180344	72180457	72186019	72186119	124405	7,7,1,5,13,13,6,14,13,5	6,13,11,13,33,12,8,36,8,11	9,12,22,15,34,25,6,24,39,21	2,4,5,4,14,6,0,6,9,15	166	83	1.69315e-07	4.45854e-05	0.368,0.212,0.043,0.161,0.165,0.351,0.273,0.163,0.448,0.185	0.692,0.6,0.688,0.652,0.548,0.676,1.0,0.667,0.684,0.412	-0.425	0.425
77327	ENSG00000126777	KTN1	chr14-56117298-56118093-56117045-56117136-56118607-56118645	chr14	+	56117298	56118093	56117045	56117136	56118607	56118645	77327	14,15,7,4,6,8,5,6,9,4	2,12,4,7,21,3,5,15,1,8	15,4,48,21,39,10,4,13,10,24	0,0,1,0,18,0,5,3,0,2	166	83	0.000102317	0.00547011	0.778,0.385,0.467,0.222,0.125,0.571,0.333,0.167,0.818,0.2	1.0,1.0,0.96,1.0,0.52,1.0,0.286,0.684,1.0,0.857	-0.424	0.424
65438	ENSG00000126214	KLC1	chr14-104158695-104158762-104145734-104145882-104159889-104159971	chr14	+	104158695	104158762	104145734	104145882	104159889	104159971	65438	0,5,1,6,1,3,3,2,1,0	0,0,0,0,0,0,0,0,0,0	1,0,2,3,1,2,1,2,0,1	0,1,6,3,3,1,0,0,0,0	150	83	5.23593e-05	0.00330474	NA,1.0,1.0,1.0,1.0,1.0,1.0,1.0,1.0,NA	1.0,0.0,0.156,0.356,0.156,0.525,1.0,1.0,NA,1.0	0.423	0.423
127616	ENSG00000230148	HOXB-AS1	chr17-46621847-46622719-46620912-46620999-46622856-46622926	chr17	+	46621847	46622719	46620912	46620999	46622856	46622926	127616	1,2,0,1,3,3,0,1,1,3	0,2,0,1,0,0,3,1,1,4	0,0,5,1,2,1,1,0,5,5	8,9,12,7,10,6,5,6,9,12	166	83	0.00017711	0.00798293	1.0,0.333,NA,0.333,1.0,1.0,0.0,0.333,0.333,0.273	0.0,0.0,0.172,0.067,0.091,0.077,0.091,0.0,0.217,0.172	0.423	0.423
36224	ENSG00000135926	TMBIM1	chr2-219150485-219150657-219146662-219146904-219151929-219152026	chr2	-	219150485	219150657	219146662	219146904	219151929	219152026	36224	16,13,14,9,15,10,11,22,10,16	33,0,56,18,13,0,0,11,0,69	34,24,37,9,22,34,26,25,21,32	194,182,381,245,320,99,286,376,4,222	166	83	0.000102312	0.00547011	0.195,1.0,0.111,0.2,0.366,1.0,1.0,0.5,1.0,0.104	0.081,0.062,0.046,0.018,0.033,0.147,0.043,0.032,0.724,0.067	0.422	0.422
100612	ENSG00000136717	BIN1	chr2-127818162-127818216-127816586-127816731-127819690-127819773	chr2	-	127818162	127818216	127816586	127816731	127819690	127819773	100612	173,89,67,118,77,183,153,111,194,192	26,127,54,58,354,73,30,148,73,86	422,346,527,489,505,379,265,244,495,440	9,20,26,17,27,18,5,36,38,3	137	83	6.3248e-08	2.0583e-05	0.801,0.298,0.429,0.552,0.116,0.603,0.755,0.312,0.617,0.575	0.966,0.913,0.925,0.946,0.919,0.927,0.97,0.804,0.888,0.989	-0.419	0.419
46476	ENSG00000070808	CAMK2A	chr5-149619266-149619299-149617851-149618311-149624723-149624764	chr5	-	149619266	149619299	149617851	149618311	149624723	149624764	46476	71,38,57,62,16,138,82,30,124,110	59,92,75,40,85,81,89,90,84,104	939,928,1252,1302,1098,703,557,552,1120,746	132,224,283,304,189,103,102,100,204,111	116	83	4.95293e-12	5.12569e-08	0.463,0.228,0.352,0.526,0.119,0.549,0.397,0.193,0.514,0.431	0.836,0.748,0.76,0.754,0.806,0.83,0.796,0.798,0.797,0.828	-0.418	0.418
40320	ENSG00000127241	MASP1	chr3-187003612-187003865-186980330-186980508-187009415-187009768	chr3	-	187003612	187003865	186980330	186980508	187009415	187009768	40320	7,27,17,16,7,8,14,18,18,36	4,10,2,10,0,5,11,4,19,19	50,48,12,54,71,31,54,65,53,37	106,287,54,146,274,40,166,295,97,194	166	83	8.09583e-08	2.47876e-05	0.467,0.574,0.81,0.444,1.0,0.444,0.389,0.692,0.321,0.486	0.191,0.077,0.1,0.156,0.115,0.279,0.14,0.099,0.215,0.087	0.417	0.417
12443	ENSG00000169981	ZNF35	chr3-44694048-44694193-44692432-44692751-44700192-44700257	chr3	+	44694048	44694193	44692432	44692751	44700192	44700257	12443	1,3,4,11,14,2,6,9,10,8	0,1,0,4,1,0,0,2,4,1	9,11,17,16,8,11,4,5,8,12	4,10,12,7,10,5,5,7,10,7	166	83	9.93842e-06	0.000935007	1.0,0.6,1.0,0.579,0.875,1.0,1.0,0.692,0.556,0.8	0.529,0.355,0.415,0.533,0.286,0.524,0.286,0.263,0.286,0.462	0.416	0.416
67625	ENSG00000101019	UQCC1	chr20-33974079-33974192-33969720-33969828-33981894-33981999	chr20	-	33974079	33974192	33969720	33969828	33981894	33981999	67625	5,20,6,4,4,7,10,7,7,9	0,2,4,8,4,3,3,2,8,2	5,8,18,1,3,9,5,4,12,8	15,15,38,10,15,23,15,19,34,16	166	83	3.75454e-08	1.35383e-05	1.0,0.833,0.429,0.2,0.333,0.538,0.625,0.636,0.304,0.692	0.143,0.211,0.191,0.048,0.091,0.164,0.143,0.095,0.15,0.2	0.415	0.415
17184	ENSG00000064042	LIMCH1	chr4-41628724-41629027-41621204-41621457-41633164-41633494	chr4	+	41628724	41629027	41621204	41621457	41633164	41633494	17184	0,0,4,0,0,2,4,0,10,2	0,1,0,0,3,3,0,1,0,0	15,20,14,29,16,10,24,2,13,0	0,0,0,0,0,0,0,1,0,0	166	83	0.000137174	0.006715	NA,0.0,1.0,NA,0.0,0.25,1.0,0.0,1.0,1.0	1.0,1.0,1.0,1.0,1.0,1.0,1.0,0.5,1.0,NA	-0.413	0.413
40297	ENSG00000213199	ASIC3	chr7-150749502-150749561-150749252-150749324-150749660-150749840	chr7	+	150749502	150749561	150749252	150749324	150749660	150749840	40297	8,0,0,0,1,0,0,0,1,0	0,0,0,0,0,0,0,0,0,0	3,0,1,2,1,2,0,0,3,3	4,0,0,0,1,1,0,0,5,1	142	83	6.8184e-05	0.00402804	1.0,NA,NA,NA,1.0,NA,NA,NA,1.0,NA	0.305,NA,1.0,1.0,0.369,0.539,NA,NA,0.26,0.637	0.413	0.413
95342	ENSG00000215910	C1orf167	chr1-11848584-11848819-11848299-11848435-11849326-11849642	chr1	+	11848584	11848819	11848299	11848435	11849326	11849642	95342	2,9,10,1,6,16,5,8,3,8	0,3,0,0,20,7,8,17,0,19	3,14,12,24,22,0,9,0,0,31	0,0,0,0,0,0,0,0,0,0	166	83	2.01069e-05	0.00159941	1.0,0.6,1.0,1.0,0.13,0.533,0.238,0.19,1.0,0.174	1.0,1.0,1.0,1.0,1.0,NA,1.0,NA,NA,1.0	-0.413	0.413
103134	ENSG00000145723	GIN1	chr5-102442423-102442951-102440244-102440550-102444272-102444418	chr5	-	102442423	102442951	102440244	102440550	102444272	102444418	103134	0,4,0,0,2,0,2,3,0,0	2,1,4,0,3,2,6,6,4,6	5,7,4,2,0,0,0,4,5,5	1,2,2,5,0,0,0,3,0,3	166	83	0.000192233	0.00843315	0.0,0.667,0.0,NA,0.25,0.0,0.143,0.2,0.0,0.0	0.714,0.636,0.5,0.167,NA,NA,NA,0.4,1.0,0.455	-0.413	0.413
98062	ENSG00000174407	C20orf166	chr20-61162201-61162307-61150767-61150872-61167650-61167971	chr20	+	61162201	61162307	61150767	61150872	61167650	61167971	98062	32,28,19,34,10,50,22,12,70,26	8,15,26,34,8,21,15,3,25,26	240,372,232,366,262,268,101,389,192,181	5,14,27,24,12,27,7,25,21,13	166	83	1.37615e-08	6.19814e-06	0.667,0.483,0.268,0.333,0.385,0.543,0.423,0.667,0.583,0.333	0.96,0.93,0.811,0.884,0.916,0.832,0.878,0.886,0.821,0.874	-0.411	0.411
31757	ENSG00000259431	THTPA	chr14-24025951-24026243-24025479-24025552-24027903-24028107	chr14	+	24025951	24026243	24025479	24025552	24027903	24028107	31757	2,3,0,2,6,3,4,6,2,13	5,10,2,3,20,2,7,13,8,8	12,19,15,6,20,15,28,20,16,15	6,4,6,1,3,7,3,9,6,9	166	83	6.92571e-07	0.000126773	0.167,0.13,0.0,0.25,0.13,0.429,0.222,0.187,0.111,0.448	0.5,0.704,0.556,0.75,0.769,0.517,0.824,0.526,0.571,0.455	-0.41	0.41
32684	ENSG00000123562	MORF4L2	chrX-102939608-102939657-102933426-102933579-102940098-102940188	chrX	-	102939608	102939657	102933426	102933579	102940098	102940188	32684	37,19,31,33,24,48,34,38,46,43	18,24,31,14,67,42,23,42,18,26	207,390,272,281,445,208,199,325,273,320	40,26,50,23,28,35,12,30,29,28	132	83	1.0482e-08	5.2915e-06	0.564,0.332,0.386,0.597,0.184,0.418,0.482,0.363,0.616,0.51	0.765,0.904,0.774,0.885,0.909,0.789,0.912,0.872,0.855,0.878	-0.409	0.409
100525	ENSG00000152061	RABGAP1L	chr1-174927027-174927205-174926593-174926686-174938413-174938524	chr1	+	174927027	174927205	174926593	174926686	174938413	174938524	100525	0,6,3,2,7,3,4,6,4,7	5,3,4,4,11,8,4,10,0,4	50,58,47,28,61,44,42,65,31,59	5,6,15,9,15,11,8,0,8,4	166	83	1.32808e-05	0.00115983	0.0,0.5,0.273,0.2,0.241,0.158,0.333,0.231,1.0,0.467	0.833,0.829,0.61,0.609,0.67,0.667,0.724,1.0,0.66,0.881	-0.408	0.408
28338	ENSG00000215910	C1orf167	chr1-11848220-11848435-11847929-11848104-11849326-11849642	chr1	+	11848220	11848435	11847929	11848104	11849326	11849642	28338	0,3,0,0,20,7,8,18,0,20	13,21,18,15,0,0,0,0,30,0	0,0,0,0,0,0,2,0,0,0	80,93,103,121,124,14,0,34,7,106	166	83	4.36485e-06	0.000499679	0.0,0.067,0.0,0.0,1.0,1.0,1.0,1.0,0.0,1.0	0.0,0.0,0.0,0.0,0.0,0.0,1.0,0.0,0.0,0.0	0.407	0.407
34198	ENSG00000149187	CELF1	chr11-47528409-47528449-47510388-47510576-47546075-47546226	chr11	-	47528409	47528449	47510388	47510576	47546075	47546226	34198	7,3,0,5,7,6,2,5,6,2	2,5,1,2,10,3,3,6,3,4	19,6,32,14,26,5,19,4,3,12	10,0,8,2,2,0,2,0,1,7	123	83	0.000173086	0.00785737	0.703,0.288,0.0,0.628,0.321,0.574,0.31,0.36,0.574,0.252	0.562,1.0,0.73,0.825,0.898,1.0,0.865,1.0,0.669,0.536	-0.407	0.407
66896	ENSG00000066933	MYO9A	chr15-72185305-72185518-72180344-72180457-72186019-72186119	chr15	-	72185305	72185518	72180344	72180457	72186019	72186119	66896	15,14,7,14,30,22,13,31,27,15	6,13,11,13,33,12,8,36,8,11	33,30,56,39,53,59,17,41,79,68	2,4,5,4,14,6,0,6,9,15	166	83	1.38886e-07	3.85745e-05	0.556,0.35,0.241,0.35,0.312,0.478,0.448,0.301,0.628,0.405	0.892,0.789,0.848,0.83,0.654,0.831,1.0,0.774,0.814,0.694	-0.406	0.406
97973	ENSG00000259431	THTPA	chr14-24025951-24026437-24025215-24025552-24027903-24029480	chr14	+	24025951	24026437	24025215	24025552	24027903	24029480	97973	2,3,0,2,6,3,5,2,2,13	5,10,2,3,20,2,7,13,8,8	11,19,15,6,20,12,28,17,16,15	6,4,6,1,3,7,3,9,6,9	166	83	1.99302e-06	0.000275372	0.167,0.13,0.0,0.25,0.13,0.429,0.263,0.071,0.111,0.448	0.478,0.704,0.556,0.75,0.769,0.462,0.824,0.486,0.571,0.455	-0.406	0.406
35103	ENSG00000152061	RABGAP1L	chr1-174927027-174927310-174926593-174926686-174938413-174938524	chr1	+	174927027	174927310	174926593	174926686	174938413	174938524	35103	0,6,3,2,7,3,4,8,4,7	5,3,4,4,11,8,4,10,0,4	50,58,46,28,61,44,42,65,31,59	5,6,15,9,15,11,8,0,8,4	166	83	1.47844e-05	0.00126272	0.0,0.5,0.273,0.2,0.241,0.158,0.333,0.286,1.0,0.467	0.833,0.829,0.605,0.609,0.67,0.667,0.724,1.0,0.66,0.881	-0.402	0.402
120674	ENSG00000188026	RILPL1	chr12-123959910-123959929-123956713-123957229-123968726-123968819	chr12	-	123959910	123959929	123956713	123957229	123968726	123968819	120674	2,0,0,0,0,4,3,0,1,2	14,5,2,2,9,5,5,7,7,10	10,16,10,13,12,16,8,15,22,11	10,4,15,5,26,5,9,15,23,8	102	83	2.26878e-06	0.000303349	0.104,0.0,0.0,0.0,0.0,0.394,0.328,0.0,0.104,0.14	0.449,0.765,0.352,0.679,0.273,0.723,0.42,0.449,0.438,0.528	-0.401	0.401
13718	ENSG00000104852	SNRNP70	chr19-49605370-49606844-49604646-49604728-49607890-49607992	chr19	+	49605370	49606844	49604646	49604728	49607890	49607992	13718	27,45,28,29,74,30,41,39,30,29	4,14,11,22,46,25,15,24,20,20	25,43,58,41,53,34,25,35,28,44	122,223,169,174,214,149,143,157,201,123	166	83	1.3532e-10	3.18273e-07	0.771,0.616,0.56,0.397,0.446,0.375,0.577,0.448,0.429,0.42	0.093,0.088,0.146,0.105,0.11,0.102,0.08,0.1,0.065,0.152	0.4	0.4
51445	ENSG00000225278	RP11-782C8.5	chr1-143227880-143228076-143226313-143226395-143230341-143230411	chr1	-	143227880	143228076	143226313	143226395	143230341	143230411	51445	0,1,0,2,1,1,0,0,0,0	2,2,0,0,0,0,1,2,0,4	0,0,0,0,0,0,0,0,0,0	8,0,10,14,3,5,9,3,5,6	166	83	9.95476e-05	0.00536003	0.0,0.2,NA,1.0,1.0,1.0,0.0,0.0,NA,0.0	0.0,NA,0.0,0.0,0.0,0.0,0.0,0.0,0.0,0.0	0.4	0.4
31192	ENSG00000127325	BEST3	chr12-70088149-70088244-70087453-70087687-70092984-70093124	chr12	-	70088149	70088244	70087453	70087687	70092984	70093124	31192	30,32,31,38,16,50,30,24,39,24	3,86,12,62,117,52,27,46,19,29	125,107,72,142,105,66,82,56,170,71	15,12,13,26,25,15,26,6,32,4	166	83	2.45216e-07	5.86073e-05	0.833,0.157,0.564,0.235,0.064,0.325,0.357,0.207,0.506,0.293	0.806,0.817,0.735,0.732,0.677,0.688,0.612,0.824,0.726,0.899	-0.398	0.398
15847	ENSG00000111907	TPD52L1	chr6-125574862-125574901-125569427-125569529-125583979-125584643	chr6	+	125574862	125574901	125569427	125569529	125583979	125584643	15847	21,70,50,36,122,68,49,123,54,92	6,8,9,0,7,11,8,7,13,13	85,91,108,44,84,69,63,134,68,119	43,51,84,76,132,73,63,87,69,75	122	83	1.0303e-08	5.29101e-06	0.704,0.856,0.791,1.0,0.922,0.808,0.806,0.923,0.739,0.828	0.574,0.548,0.467,0.283,0.302,0.391,0.405,0.512,0.401,0.519	0.397	0.397
24643	ENSG00000006282	SPATA20	chr17-48625025-48625315-48624565-48624646-48625643-48625814	chr17	+	48625025	48625315	48624565	48624646	48625643	48625814	24643	2,3,0,5,11,5,7,1,7,3	0,2,1,3,2,2,13,3,3,0	2,5,1,3,1,1,3,2,2,8	14,20,17,6,15,12,9,11,11,9	166	83	1.48892e-05	0.00126732	1.0,0.429,0.0,0.455,0.733,0.556,0.212,0.143,0.538,1.0	0.067,0.111,0.029,0.2,0.032,0.04,0.143,0.083,0.083,0.308	0.397	0.397
85717	ENSG00000111907	TPD52L1	chr6-125574433-125574901-125569427-125569529-125578243-125578304	chr6	+	125574433	125574901	125569427	125569529	125578243	125578304	85717	3,9,12,10,16,14,7,16,21,21	8,0,1,4,3,9,2,5,2,6	20,8,12,6,22,7,14,28,23,20	19,24,26,26,30,26,17,19,29,18	166	83	1.00359e-05	0.000941607	0.158,1.0,0.857,0.556,0.727,0.437,0.636,0.615,0.84,0.636	0.345,0.143,0.187,0.103,0.268,0.119,0.292,0.424,0.284,0.357	0.394	0.394
101913	ENSG00000100266	PACSIN2	chr22-43272889-43273016-43272142-43272339-43275053-43275175	chr22	-	43272889	43273016	43272142	43272339	43275053	43275175	101913	5,11,7,4,9,16,6,10,8,6	9,10,0,4,7,18,12,11,12,14	52,57,43,53,33,31,31,35,35,58	10,2,4,3,14,8,2,7,11,14	166	83	3.60278e-06	0.000426108	0.217,0.355,1.0,0.333,0.391,0.308,0.2,0.312,0.25,0.176	0.722,0.934,0.843,0.898,0.541,0.66,0.886,0.714,0.614,0.674	-0.394	0.394
25128	ENSG00000152133	GPATCH11	chr2-37316782-37317009-37315511-37315583-37319058-37319179	chr2	+	37316782	37317009	37315511	37315583	37319058	37319179	25128	17,19,4,9,15,7,9,5,2,14	2,1,1,0,3,0,2,1,0,0	26,28,15,15,29,23,35,22,30,28	13,27,24,8,23,15,18,8,15,8	166	83	8.93624e-07	0.000153112	0.81,0.905,0.667,1.0,0.714,1.0,0.692,0.714,1.0,1.0	0.5,0.341,0.238,0.484,0.387,0.434,0.493,0.579,0.5,0.636	0.391	0.391
105309	ENSG00000127241	MASP1	chr3-186964684-186965173-186961271-186961409-186968038-186968117	chr3	-	186964684	186965173	186961271	186961409	186968038	186968117	105309	3,14,0,10,0,1,20,2,17,17	17,17,16,6,9,23,5,11,16,11	57,116,25,96,90,16,85,118,40,144	24,22,15,24,18,7,15,42,15,23	166	83	4.29461e-07	8.78341e-05	0.081,0.292,0.0,0.455,0.0,0.021,0.667,0.083,0.347,0.436	0.543,0.725,0.455,0.667,0.714,0.533,0.739,0.584,0.571,0.758	-0.391	0.391
120676	ENSG00000188026	RILPL1	chr12-123959910-123960297-123956713-123957229-123968726-123968819	chr12	-	123959910	123960297	123956713	123957229	123968726	123968819	120676	4,5,5,2,1,12,8,0,5,12	14,5,2,2,9,5,5,7,7,10	46,53,35,50,70,43,28,59,56,63	10,4,15,5,26,5,9,15,23,8	166	83	3.41778e-06	0.000412237	0.125,0.333,0.556,0.333,0.053,0.545,0.444,0.0,0.263,0.375	0.697,0.869,0.538,0.833,0.574,0.811,0.609,0.663,0.549,0.797	-0.391	0.391
28592	ENSG00000136856	SLC2A8	chr9-130164835-130165032-130162185-130162285-130165938-130166082	chr9	+	130164835	130165032	130162185	130162285	130165938	130166082	28592	3,5,12,5,15,11,16,17,4,22	1,2,3,1,2,7,2,0,4,2	15,19,25,30,28,5,10,1,36,37	45,9,46,35,19,16,22,11,41,13	166	83	5.00446e-05	0.00320682	0.6,0.556,0.667,0.714,0.789,0.44,0.8,1.0,0.333,0.846	0.143,0.514,0.214,0.3,0.424,0.135,0.185,0.043,0.305,0.587	0.39	0.39
95678	ENSG00000035664	DAPK2	chr15-64215234-64215542-64204306-64204396-64217014-64217060	chr15	-	64215234	64215542	64204306	64204396	64217014	64217060	95678	8,14,7,5,1,30,3,5,26,27	8,21,7,10,17,15,15,22,13,20	84,44,71,49,65,50,41,75,45,61	13,15,17,6,47,10,6,25,5,32	166	83	2.63698e-06	0.000342404	0.333,0.25,0.333,0.2,0.029,0.5,0.091,0.102,0.5,0.403	0.764,0.595,0.676,0.803,0.409,0.714,0.774,0.6,0.818,0.488	-0.39	0.39
55138	ENSG00000177697	CD151	chr11-834457-834591-832985-833026-836062-836153	chr11	+	834457	834591	832985	833026	836062	836153	55138	56,29,30,70,96,46,74,74,54,84	24,30,38,32,92,29,42,63,23,64	82,170,174,119,223,73,72,72,118,215	14,19,22,5,12,6,9,17,23,18	166	83	2.40394e-07	5.78555e-05	0.538,0.326,0.283,0.522,0.343,0.442,0.468,0.37,0.54,0.396	0.745,0.817,0.798,0.922,0.903,0.859,0.8,0.679,0.72,0.857	-0.387	0.387
125192	ENSG00000167965	MLST8	chr16-2257923-2258057-2257197-2257346-2258450-2259413	chr16	+	2257923	2258057	2257197	2257346	2258450	2259413	125192	0,0,2,0,1,1,0,2,1,2	4,1,1,0,0,1,0,0,1,1	3,1,0,6,8,4,5,4,0,8	34,23,8,27,56,22,17,10,39,36	166	83	0.000134787	0.00662051	0.0,0.0,0.5,NA,1.0,0.333,NA,1.0,0.333,0.5	0.042,0.021,0.0,0.1,0.067,0.083,0.128,0.167,0.0,0.1	0.387	0.387
46938	ENSG00000158863	FAM160B2	chr8-21947271-21947365-21946694-21946809-21951950-21952029	chr8	+	21947271	21947365	21946694	21946809	21951950	21952029	46938	0,0,0,3,5,0,3,0,0,3	4,4,7,16,12,2,8,3,3,6	5,21,4,20,13,21,8,17,7,19	22,6,7,7,6,5,9,4,10,10	166	83	0.000100173	0.00538529	0.0,0.0,0.0,0.086,0.172,0.0,0.158,0.0,0.0,0.2	0.102,0.636,0.222,0.588,0.52,0.677,0.308,0.68,0.259,0.487	-0.386	0.386
48895	ENSG00000103852	TTC23	chr15-99781569-99781764-99768737-99768937-99789621-99789736	chr15	-	99781569	99781764	99768737	99768937	99789621	99789736	48895	2,5,2,4,8,11,8,25,9,2	0,1,2,0,3,0,2,11,1,2	5,7,3,2,4,4,4,9,4,10	4,8,6,1,13,6,1,18,22,8	166	83	0.000188964	0.00832148	1.0,0.714,0.333,1.0,0.571,1.0,0.667,0.532,0.818,0.333	0.385,0.304,0.2,0.5,0.133,0.25,0.667,0.2,0.083,0.385	0.386	0.386
16105	ENSG00000240344	PPIL3	chr2-201749984-201750090-201746143-201746211-201750420-201750495	chr2	-	201749984	201750090	201746143	201746211	201750420	201750495	16105	3,7,3,4,12,5,4,7,7,5	1,2,3,1,0,0,0,2,3,0	0,12,9,6,7,2,8,5,4,9	0,2,10,7,8,2,5,8,10,8	166	83	0.000185669	0.00822185	0.6,0.636,0.333,0.667,1.0,1.0,1.0,0.636,0.538,1.0	NA,0.75,0.31,0.3,0.304,0.333,0.444,0.238,0.167,0.36	0.385	0.385
63924	ENSG00000141258	SGSM2	chr17-2270564-2270699-2268508-2268635-2274555-2274709	chr17	+	2270564	2270699	2268508	2268635	2274555	2274709	63924	4,3,1,5,1,2,1,6,9,9	10,13,7,2,10,7,4,7,8,6	8,27,19,15,10,22,16,30,18,26	7,7,19,6,10,6,3,5,3,0	166	83	1.28325e-05	0.00113895	0.167,0.103,0.067,0.556,0.048,0.125,0.111,0.3,0.36,0.429	0.364,0.659,0.333,0.556,0.333,0.647,0.727,0.75,0.75,1.0	-0.385	0.385
95495	ENSG00000127914	AKAP9	chr7-91692784-91692814-91691587-91691800-91694544-91694777	chr7	+	91692784	91692814	91691587	91691800	91694544	91694777	95495	20,14,19,12,20,21,17,34,18,22	6,12,12,10,13,11,7,16,8,8	25,15,9,13,10,13,9,10,25,32	34,36,68,32,28,68,38,68,59,63	113	83	6.9262e-07	0.000126773	0.71,0.461,0.538,0.468,0.531,0.584,0.641,0.61,0.623,0.669	0.351,0.234,0.089,0.23,0.208,0.123,0.148,0.097,0.237,0.272	0.385	0.385
95676	ENSG00000035664	DAPK2	chr15-64214899-64215542-64204306-64204396-64217014-64217060	chr15	-	64214899	64215542	64204306	64204396	64217014	64217060	95676	10,11,7,5,3,33,9,5,20,17	8,21,7,10,17,15,15,22,13,20	74,58,63,53,55,62,39,72,44,62	13,15,17,6,47,10,6,25,5,32	166	83	6.64645e-07	0.00012371	0.385,0.208,0.333,0.2,0.081,0.524,0.231,0.102,0.435,0.298	0.74,0.659,0.649,0.815,0.369,0.756,0.765,0.59,0.815,0.492	-0.385	0.385
76549	ENSG00000068903	SIRT2	chr19-39389433-39389887-39389018-39389065-39390145-39390502	chr19	-	39389433	39389887	39389018	39389065	39390145	39390502	76549	25,22,10,10,8,48,11,9,26,29	11,26,20,13,34,44,34,24,15,49	272,281,186,324,336,114,193,290,105,215	52,42,69,79,93,29,46,37,97,41	166	83	1.26002e-06	0.000192609	0.532,0.297,0.2,0.278,0.105,0.353,0.139,0.158,0.464,0.228	0.723,0.77,0.574,0.672,0.644,0.663,0.677,0.797,0.351,0.724	-0.384	0.384
26736	ENSG00000120942	UBIAD1	chr1-11353523-11353683-11345700-11345789-11354929-11355240	chr1	+	11353523	11353683	11345700	11345789	11354929	11355240	26736	0,0,0,0,0,0,0,0,0,0	0,1,5,2,3,4,1,0,2,1	0,1,1,3,3,0,3,3,3,0	3,3,0,0,4,3,1,6,5,0	166	83	4.93924e-05	0.00317881	NA,0.0,0.0,0.0,0.0,0.0,0.0,NA,0.0,0.0	0.0,0.143,1.0,1.0,0.273,0.0,0.6,0.2,0.231,NA	-0.383	0.383
7324	ENSG00000153956	CACNA2D1	chr7-81630974-81631031-81626494-81626566-81634738-81634813	chr7	-	81630974	81631031	81626494	81626566	81634738	81634813	7324	147,133,110,103,40,219,201,130,232,166	32,99,47,25,162,30,37,200,57,78	635,498,528,388,537,716,305,484,595,645	16,19,12,13,11,16,8,17,23,21	140	83	4.46554e-12	5.12569e-08	0.731,0.443,0.581,0.71,0.128,0.812,0.763,0.278,0.707,0.558	0.959,0.94,0.963,0.947,0.967,0.964,0.958,0.944,0.939,0.948	-0.382	0.382
30834	ENSG00000147573	TRIM55	chr8-67066281-67066569-67064611-67064862-67086705-67087720	chr8	+	67066281	67066569	67064611	67064862	67086705	67087720	30834	11,26,14,18,36,38,8,35,29,26	15,31,13,14,67,17,16,44,15,28	56,38,42,29,38,31,78,46,42,51	8,7,11,3,10,22,5,6,13,7	166	83	4.15543e-06	0.000478351	0.268,0.295,0.35,0.391,0.212,0.528,0.2,0.285,0.492,0.317	0.778,0.731,0.656,0.829,0.655,0.413,0.886,0.793,0.618,0.785	-0.381	0.381
8589	ENSG00000196296	ATP2A1	chr16-28915020-28915062-28914643-28914761-28915500-28915785	chr16	+	28915020	28915062	28914643	28914761	28915500	28915785	8589	1566,818,894,1230,34,2748,1338,106,1968,855	66,427,375,88,436,106,348,805,314,433	6069,7784,8187,11216,4180,9113,5471,4178,9176,7979	11,5,11,9,8,9,4,8,12,7	125	83	7.87148e-14	8.14604e-09	0.94,0.56,0.613,0.903,0.049,0.945,0.719,0.08,0.806,0.567	0.997,0.999,0.998,0.999,0.997,0.999,0.999,0.997,0.998,0.999	-0.38	0.38
28850	ENSG00000232593	LINC01155	chrX-53128653-53128790-53123329-53123466-53171029-53171889	chrX	+	53128653	53128790	53123329	53123466	53171029	53171889	28850	3,0,7,0,0,6,3,5,3,10	3,7,1,3,1,5,1,4,1,3	11,14,8,11,7,26,5,14,6,29	2,2,2,2,0,3,2,2,1,7	166	83	2.55886e-05	0.0019231	0.333,0.0,0.778,0.0,0.0,0.375,0.6,0.385,0.6,0.625	0.733,0.778,0.667,0.733,1.0,0.812,0.556,0.778,0.75,0.674	-0.379	0.379
22037	ENSG00000164951	PDP1	chr8-94930138-94930173-94929174-94929446-94934243-94934517	chr8	+	94930138	94930173	94929174	94929446	94934243	94934517	22037	7,13,14,3,6,17,14,7,2,15	2,4,3,2,3,9,5,2,5,5	5,1,3,6,1,1,8,11,2,9	7,9,10,14,1,8,9,17,14,20	118	83	3.69528e-06	0.000436052	0.711,0.696,0.766,0.513,0.585,0.571,0.663,0.711,0.22,0.678	0.334,0.072,0.174,0.232,0.413,0.081,0.385,0.313,0.091,0.24	0.378	0.378
95492	ENSG00000127914	AKAP9	chr7-91692767-91692814-91691587-91691800-91694544-91694777	chr7	+	91692767	91692814	91691587	91691800	91694544	91694777	95492	21,23,23,16,26,26,25,35,28,26	6,12,12,10,13,11,7,16,8,8	28,21,13,20,13,19,14,24,33,42	34,36,68,32,28,68,38,68,59,63	130	83	1.56307e-07	4.20153e-05	0.691,0.55,0.55,0.505,0.561,0.601,0.695,0.583,0.691,0.675	0.345,0.271,0.109,0.285,0.229,0.151,0.19,0.184,0.263,0.299	0.378	0.378
112176	ENSG00000135723	FHOD1	chr16-67269918-67269972-67268259-67268375-67270313-67270337	chr16	-	67269918	67269972	67268259	67268375	67270313	67270337	112176	8,2,7,11,0,15,6,2,16,7	3,2,0,0,8,2,1,7,2,4	97,73,100,153,170,111,91,96,200,119	0,0,1,4,0,0,4,0,0,0	137	83	0.000124034	0.00626015	0.618,0.377,1.0,1.0,0.0,0.82,0.784,0.148,0.829,0.515	1.0,1.0,0.984,0.959,1.0,1.0,0.932,1.0,1.0,1.0	-0.378	0.378
82208	ENSG00000129691	ASH2L	chr8-37974969-37974987-37974167-37974243-37976787-37976881	chr8	+	37974969	37974987	37974167	37974243	37976787	37976881	82208	4,8,7,3,0,11,5,2,11,9	14,6,21,10,14,15,12,24,18,15	65,62,95,65,67,67,44,77,62,71	37,33,31,14,36,38,44,44,40,19	101	83	2.43112e-07	5.82389e-05	0.19,0.523,0.215,0.198,0.0,0.376,0.255,0.064,0.334,0.33	0.591,0.607,0.716,0.792,0.605,0.592,0.451,0.59,0.56,0.754	-0.377	0.377
95494	ENSG00000127914	AKAP9	chr7-91692781-91692814-91691587-91691800-91694544-91694777	chr7	+	91692781	91692814	91691587	91691800	91694544	91694777	95494	20,14,19,12,20,23,17,34,19,22	6,12,12,10,13,11,7,16,8,8	27,15,10,14,10,17,9,10,27,32	34,36,68,32,28,68,38,68,59,63	116	83	6.71146e-07	0.000123807	0.705,0.455,0.531,0.462,0.524,0.599,0.635,0.603,0.63,0.663	0.362,0.23,0.095,0.238,0.204,0.152,0.145,0.095,0.247,0.267	0.377	0.377
116555	ENSG00000110693	SOX6	chr11-16625177-16625308-16362557-16362798-16627447-16627538	chr11	-	16625177	16625308	16362557	16362798	16627447	16627538	116555	1,0,1,1,0,0,0,0,2,3	0,0,0,0,0,0,2,1,0,0	0,0,5,0,2,3,0,0,0,2	2,2,6,0,0,0,0,0,2,13	166	83	0.000117598	0.00603337	1.0,NA,1.0,1.0,NA,NA,0.0,0.0,1.0,1.0	0.0,0.0,0.294,NA,1.0,1.0,NA,NA,0.0,0.071	0.376	0.376
37241	ENSG00000122678	POLM	chr7-44116107-44116228-44113381-44114129-44118354-44118410	chr7	-	44116107	44116228	44113381	44114129	44118354	44118410	37241	0,2,0,12,9,4,4,2,7,4	0,2,2,0,1,1,0,1,2,1	6,5,4,3,0,1,1,2,21,13	0,0,0,0,0,0,0,0,0,0	166	83	0.000190921	0.00838983	NA,0.333,0.0,1.0,0.818,0.667,1.0,0.5,0.636,0.667	1.0,1.0,1.0,1.0,NA,1.0,1.0,1.0,1.0,1.0	-0.375	0.375
41813	ENSG00000186566	GPATCH8	chr17-42544464-42544570-42541839-42541912-42551092-42551127	chr17	-	42544464	42544570	42541839	42541912	42551092	42551127	41813	0,3,1,3,2,2,6,0,2,5	2,0,1,2,0,0,0,2,1,0	5,5,4,5,0,4,0,10,5,10	0,0,0,0,0,0,0,0,0,0	166	83	1.61627e-05	0.0013454	0.0,1.0,0.333,0.429,1.0,1.0,1.0,0.0,0.5,1.0	1.0,1.0,1.0,1.0,NA,1.0,NA,1.0,1.0,1.0	-0.374	0.374
99522	ENSG00000074054	CLASP1	chr2-122148824-122148926-122145338-122145482-122154715-122154859	chr2	-	122148824	122148926	122145338	122145482	122154715	122154859	99522	14,36,30,15,72,18,16,52,23,33	12,15,28,12,10,26,14,20,33,15	14,1,13,4,1,8,5,3,13,28	60,62,51,42,51,65,36,47,72,77	166	83	1.05872e-06	0.000172208	0.368,0.545,0.349,0.385,0.783,0.257,0.364,0.565,0.258,0.524	0.104,0.008,0.113,0.045,0.01,0.058,0.065,0.031,0.083,0.154	0.373	0.373
7527	ENSG00000232559	GS1-124K5.12	chr7-66053498-66053567-66049331-66049453-66057243-66057373	chr7	-	66053498	66053567	66049331	66049453	66057243	66057373	7527	2,3,0,0,8,6,2,1,5,11	0,2,5,0,9,8,1,6,3,0	0,2,1,0,1,0,1,0,0,2	6,6,7,0,4,6,5,0,1,3	152	83	0.000148362	0.00709506	1.0,0.45,0.0,NA,0.327,0.291,0.522,0.083,0.476,1.0	0.0,0.154,0.072,NA,0.12,0.0,0.098,NA,0.0,0.267	0.372	0.372
40657	ENSG00000008294	SPAG9	chr17-49076836-49076848-49075804-49075978-49077021-49077078	chr17	-	49076836	49076848	49075804	49075978	49077021	49077078	40657	23,22,23,27,13,38,17,10,21,16	28,56,24,26,77,34,43,62,34,34	93,115,112,65,73,100,26,88,91,151	29,46,39,50,30,36,3,50,46,35	95	83	1.86691e-07	4.79737e-05	0.418,0.256,0.456,0.476,0.129,0.494,0.257,0.124,0.35,0.291	0.737,0.686,0.715,0.532,0.68,0.708,0.883,0.606,0.633,0.79	-0.372	0.372
97228	ENSG00000147573	TRIM55	chr8-67066376-67066569-67064611-67064862-67086705-67087720	chr8	+	67066376	67066569	67064611	67064862	67086705	67087720	97228	6,14,9,4,13,14,1,15,20,17	15,31,13,14,67,17,16,44,15,28	22,22,12,22,25,21,29,24,14,28	8,7,11,3,10,22,5,6,13,7	166	83	9.33114e-06	0.000893481	0.167,0.184,0.257,0.125,0.088,0.292,0.03,0.146,0.4,0.233	0.579,0.611,0.353,0.786,0.556,0.323,0.744,0.667,0.35,0.667	-0.371	0.371
79419	ENSG00000250938	RP11-679C8.2	chr4-121071697-121072159-121004439-121004486-121256792-121256886	chr4	+	121071697	121072159	121004439	121004486	121256792	121256886	79419	10,2,6,10,3,12,16,6,7,16	0,0,0,1,0,5,1,0,1,0	18,24,23,23,19,10,11,19,38,27	11,4,17,15,3,5,4,14,18,11	166	83	6.65104e-06	0.000686929	1.0,1.0,1.0,0.833,1.0,0.545,0.889,1.0,0.778,1.0	0.45,0.75,0.404,0.434,0.76,0.5,0.579,0.404,0.514,0.551	0.37	0.37
129249	ENSG00000077549	CAPZB	chr1-19669245-19669631-19665316-19666111-19670851-19670928	chr1	-	19669245	19669631	19665316	19666111	19670851	19670928	129249	22,17,18,7,6,25,16,7,28,21	12,34,42,26,71,29,16,74,33,30	122,130,81,157,125,148,91,144,168,123	24,45,84,24,46,37,36,32,81,50	166	83	1.21765e-06	0.000186962	0.478,0.2,0.176,0.119,0.041,0.301,0.333,0.045,0.298,0.259	0.718,0.591,0.325,0.766,0.576,0.667,0.558,0.692,0.509,0.552	-0.37	0.37
35222	ENSG00000136717	BIN1	chr2-127808729-127808819-127808377-127808488-127816586-127816731	chr2	-	127808729	127808819	127808377	127808488	127816586	127816731	35222	528,493,306,558,1176,780,911,666,621,755	345,134,206,252,56,471,248,111,384,299	533,491,886,585,818,447,576,334,617,634	918,1079,1391,1528,1340,912,792,709,1511,1025	166	83	1.52536e-10	3.35866e-07	0.433,0.648,0.426,0.525,0.913,0.453,0.647,0.75,0.447,0.558	0.225,0.185,0.242,0.161,0.234,0.197,0.267,0.191,0.17,0.236	0.369	0.369
39041	ENSG00000189350	FAM179A	chr2-29240657-29240822-29240019-29240170-29245023-29245174	chr2	+	29240657	29240822	29240019	29240170	29245023	29245174	39041	0,1,1,0,0,0,0,2,1,2	0,0,0,0,0,0,0,0,0,0	2,3,4,6,3,8,6,8,8,6	0,0,3,3,2,0,1,21,3,3	166	83	0.00014132	0.006853	NA,1.0,1.0,NA,NA,NA,NA,1.0,1.0,1.0	1.0,1.0,0.4,0.5,0.429,1.0,0.75,0.16,0.571,0.5	0.369	0.369
57327	ENSG00000008441	NFIX	chr19-13189426-13189549-13186348-13186485-13192493-13192649	chr19	+	13189426	13189549	13186348	13186485	13192493	13192649	57327	54,137,33,59,228,87,66,162,104,99	32,17,21,21,18,27,10,15,49,18	146,132,204,130,126,182,81,187,214,178	132,205,243,160,170,190,112,210,289,195	166	83	1.31304e-11	8.49273e-08	0.458,0.801,0.44,0.584,0.864,0.617,0.767,0.844,0.515,0.733	0.356,0.244,0.296,0.289,0.27,0.324,0.266,0.308,0.27,0.313	0.369	0.369
120368	ENSG00000154310	TNIK	chr3-170821006-170821035-170819237-170819422-170824971-170824995	chr3	-	170821006	170821035	170819237	170819422	170824971	170824995	120368	1,0,0,2,0,4,0,0,0,1	7,5,5,7,30,9,3,24,12,11	6,10,2,3,3,5,8,10,1,9	10,5,4,0,9,10,4,9,5,8	112	83	1.16199e-06	0.000183311	0.096,0.0,0.0,0.175,0.0,0.248,0.0,0.0,0.0,0.063	0.308,0.597,0.27,1.0,0.198,0.27,0.597,0.452,0.129,0.455	-0.369	0.369
62040	ENSG00000167840	ZNF232	chr17-5014370-5014514-5012220-5013163-5015094-5015110	chr17	-	5014370	5014514	5012220	5013163	5015094	5015110	62040	27,13,35,13,21,16,11,22,25,16	4,17,7,7,8,12,13,12,5,16	196,201,173,214,110,161,140,238,248,190	12,26,11,21,22,10,6,10,11,6	166	83	2.18111e-07	5.39998e-05	0.771,0.277,0.714,0.481,0.568,0.4,0.297,0.478,0.714,0.333	0.891,0.794,0.887,0.836,0.714,0.89,0.921,0.922,0.919,0.941	-0.368	0.368
118381	ENSG00000214331	RP11-252A24.2	chr16-74384510-74384636-74382764-74382913-74385937-74386101	chr16	-	74384510	74384636	74382764	74382913	74385937	74386101	118381	2,5,3,5,15,3,5,5,4,5	0,2,3,1,0,1,2,2,4,4	18,15,19,11,6,30,3,7,23,12	0,0,0,0,0,6,0,0,0,0	166	83	2.59048e-05	0.00193982	1.0,0.556,0.333,0.714,1.0,0.6,0.556,0.556,0.333,0.385	1.0,1.0,1.0,1.0,1.0,0.714,1.0,1.0,1.0,1.0	-0.368	0.368
71567	ENSG00000163444	TMEM183A	chr1-202986883-202987047-202984967-202985268-202987608-202987689	chr1	+	202986883	202987047	202984967	202985268	202987608	202987689	71567	4,3,7,4,4,10,5,5,10,4	6,17,21,10,54,21,25,48,16,18	24,28,38,28,18,49,20,45,26,36	18,20,15,20,16,13,10,26,10,8	166	83	7.93281e-09	4.29817e-06	0.25,0.081,0.143,0.167,0.036,0.192,0.091,0.05,0.238,0.1	0.4,0.412,0.559,0.412,0.36,0.653,0.5,0.464,0.565,0.692	-0.367	0.367
120677	ENSG00000188026	RILPL1	chr12-123960200-123960297-123956713-123957229-123968726-123968819	chr12	-	123960200	123960297	123956713	123957229	123968726	123968819	120677	3,2,5,2,1,7,4,0,3,6	14,5,2,2,9,5,5,7,7,10	28,38,22,35,45,20,15,47,34,48	10,4,15,5,26,5,9,15,23,8	166	83	4.95267e-06	0.000547003	0.097,0.167,0.556,0.333,0.053,0.412,0.286,0.0,0.176,0.231	0.583,0.826,0.423,0.778,0.464,0.667,0.455,0.61,0.425,0.75	-0.367	0.367
125352	ENSG00000008517	IL32	chr16-3117560-3117614-3117377-3117416-3117984-3118011	chr16	+	3117560	3117614	3117377	3117416	3117984	3118011	125352	50,68,63,95,315,113,75,204,106,75	20,36,24,60,190,32,26,153,28,46	24,34,90,14,100,41,13,42,17,70	84,86,315,43,391,172,13,93,19,202	137	83	7.94165e-08	2.44603e-05	0.602,0.534,0.614,0.49,0.501,0.681,0.636,0.447,0.696,0.497	0.148,0.193,0.148,0.165,0.134,0.126,0.377,0.215,0.352,0.174	0.367	0.367
54356	ENSG00000138162	TACC2	chr10-123792608-123792668-123781507-123781529-123809952-123810065	chr10	+	123792608	123792668	123781507	123781529	123809952	123810065	54356	87,44,42,50,8,51,27,13,64,62	82,113,54,62,51,88,54,114,81,129	844,564,529,638,765,662,795,775,721,831	198,262,287,145,200,397,175,282,587,384	143	83	3.09874e-07	6.98296e-05	0.381,0.184,0.311,0.319,0.083,0.252,0.225,0.062,0.314,0.218	0.712,0.555,0.517,0.719,0.689,0.492,0.725,0.615,0.416,0.557	-0.365	0.365
108171	ENSG00000151292	CSNK1G3	chr5-122885921-122885996-122881327-122881535-122888800-122888841	chr5	+	122885921	122885996	122881327	122881535	122888800	122888841	108171	7,3,6,1,5,19,14,4,4,5	10,26,10,9,26,20,7,18,19,15	20,43,37,16,35,27,23,34,19,51	7,18,20,8,27,6,8,14,17,9	158	83	2.57002e-07	6.04469e-05	0.269,0.057,0.24,0.055,0.092,0.333,0.512,0.105,0.1,0.149	0.6,0.557,0.493,0.512,0.405,0.703,0.602,0.561,0.37,0.749	-0.364	0.364
41401	ENSG00000040341	STAU2	chr8-74600888-74601048-74529526-74529686-74659017-74659075	chr8	-	74600888	74601048	74529526	74529686	74659017	74659075	41401	8,8,17,11,11,15,27,15,12,21	0,1,0,0,2,0,1,1,3,4	21,15,38,27,35,34,13,15,29,29	5,14,17,20,20,5,13,4,13,22	166	83	3.19022e-06	0.000391172	1.0,0.8,1.0,1.0,0.733,1.0,0.931,0.882,0.667,0.724	0.677,0.349,0.528,0.403,0.467,0.773,0.333,0.652,0.527,0.397	0.363	0.363
65533	ENSG00000132305	IMMT	chr2-86397871-86397964-86393630-86393767-86398330-86398435	chr2	-	86397871	86397964	86393630	86393767	86398330	86398435	65533	45,73,58,37,56,115,38,60,81,84	12,23,23,20,10,33,26,4,35,23	157,162,186,180,177,160,123,201,177,196	276,223,165,164,260,243,268,413,532,230	166	83	4.13374e-08	1.45508e-05	0.652,0.613,0.558,0.481,0.737,0.635,0.422,0.882,0.536,0.646	0.221,0.266,0.36,0.354,0.254,0.248,0.187,0.196,0.143,0.299	0.363	0.363
86450	ENSG00000124749	COL21A1	chr6-55956294-55956381-55942326-55942371-55966269-55966323	chr6	-	55956294	55956381	55942326	55942371	55966269	55966323	86450	15,30,0,2,17,1,5,9,2,3	12,26,6,8,61,28,6,51,21,34	14,38,9,20,21,7,44,25,16,6	8,3,19,12,13,6,4,7,4,17	166	83	1.29602e-05	0.00114065	0.385,0.366,0.0,0.111,0.122,0.018,0.294,0.081,0.045,0.042	0.467,0.864,0.191,0.455,0.447,0.368,0.846,0.641,0.667,0.15	-0.363	0.363
85718	ENSG00000111907	TPD52L1	chr6-125574433-125574901-125569427-125569529-125583979-125584643	chr6	+	125574433	125574901	125569427	125569529	125583979	125584643	85718	1,17,10,4,27,14,9,16,12,30	6,8,9,0,7,11,8,7,13,13	19,20,19,4,16,15,19,30,12,25	43,51,84,76,132,73,63,87,69,75	166	83	3.47971e-07	7.52512e-05	0.077,0.515,0.357,1.0,0.659,0.389,0.36,0.533,0.316,0.536	0.181,0.164,0.102,0.026,0.057,0.093,0.131,0.147,0.08,0.143	0.362	0.362
4346	ENSG00000196218	RYR1	chr19-39014554-39014569-39013856-39013949-39015971-39016142	chr19	+	39014554	39014569	39013856	39013949	39015971	39016142	4346	35,13,15,24,1,37,10,6,45,6	104,133,55,84,151,119,56,136,123,113	123,92,205,139,103,218,93,64,263,173	187,97,87,87,142,169,79,127,132,108	98	83	3.64683e-08	1.32888e-05	0.222,0.076,0.188,0.195,0.006,0.208,0.131,0.036,0.237,0.043	0.358,0.445,0.666,0.575,0.381,0.522,0.499,0.299,0.628,0.576	-0.361	0.361
19035	ENSG00000117543	DPH5	chr1-101479265-101479374-101467022-101467100-101487196-101487321	chr1	-	101479265	101479374	101467022	101467100	101487196	101487321	19035	12,13,13,17,20,25,9,27,8,19	0,0,0,0,0,0,1,0,0,1	12,14,16,6,9,9,8,13,5,40	4,3,4,2,3,5,2,2,8,5	166	83	6.06284e-07	0.000117058	1.0,1.0,1.0,1.0,1.0,1.0,0.818,1.0,1.0,0.905	0.6,0.7,0.667,0.6,0.6,0.474,0.667,0.765,0.238,0.8	0.361	0.361
46965	ENSG00000120910	PPP3CC	chr8-22388814-22388841-22386018-22386090-22389737-22389819	chr8	+	22388814	22388841	22386018	22386090	22389737	22389819	46965	16,12,16,11,3,38,22,5,37,35	2,34,12,12,19,1,13,32,14,11	75,72,63,85,111,93,66,101,121,73	8,8,12,13,6,16,2,14,9,9	110	83	2.82554e-06	0.000359667	0.858,0.21,0.502,0.409,0.106,0.966,0.561,0.105,0.666,0.706	0.876,0.872,0.798,0.831,0.933,0.814,0.961,0.845,0.91,0.86	-0.361	0.361
79086	ENSG00000154305	MIA3	chr1-222835799-222836373-222835594-222835674-222837339-222837392	chr1	+	222835799	222836373	222835594	222835674	222837339	222837392	79086	4,11,13,2,7,18,21,10,15,15	0,4,6,0,8,7,2,8,1,2	19,18,16,19,35,30,9,10,28,16	31,21,21,20,18,22,9,26,18,20	166	83	4.91393e-05	0.00316645	1.0,0.579,0.52,1.0,0.304,0.562,0.84,0.385,0.882,0.789	0.235,0.3,0.276,0.322,0.493,0.405,0.333,0.161,0.437,0.286	0.361	0.361
97226	ENSG00000147573	TRIM55	chr8-67066281-67066534-67064611-67064862-67086705-67087720	chr8	+	67066281	67066534	67064611	67064862	67086705	67087720	97226	6,12,5,14,23,24,7,20,9,9	15,31,13,14,67,17,16,44,15,28	36,22,30,9,13,13,49,22,28,23	8,7,11,3,10,22,5,6,13,7	166	83	1.59228e-05	0.00133104	0.167,0.162,0.161,0.333,0.146,0.414,0.179,0.185,0.231,0.138	0.692,0.611,0.577,0.6,0.394,0.228,0.831,0.647,0.519,0.622	-0.361	0.361
23437	ENSG00000117410	ATP6V0B	chr1-44441336-44441520-44440631-44440779-44441761-44441845	chr1	+	44441336	44441520	44440631	44440779	44441761	44441845	23437	20,34,23,26,39,64,33,31,36,47	0,4,4,6,10,10,3,2,4,11	28,35,45,26,37,16,22,15,55,54	14,37,29,7,31,12,22,30,16,32	166	83	8.34093e-06	0.000820519	1.0,0.81,0.742,0.684,0.661,0.762,0.846,0.886,0.818,0.681	0.5,0.321,0.437,0.65,0.374,0.4,0.333,0.2,0.632,0.458	0.358	0.358
34263	ENSG00000122203	KIAA1191	chr5-175786813-175786921-175786464-175786570-175788604-175788738	chr5	-	175786813	175786921	175786464	175786570	175788604	175788738	34263	46,64,38,40,74,76,58,89,41,74	7,4,3,3,0,17,7,2,4,4	70,88,86,51,125,50,50,50,110,75	37,31,52,25,37,42,27,23,61,36	166	83	1.10266e-10	2.65378e-07	0.767,0.889,0.864,0.87,1.0,0.691,0.806,0.957,0.837,0.902	0.486,0.587,0.453,0.505,0.628,0.373,0.481,0.521,0.474,0.51	0.357	0.357
95679	ENSG00000035664	DAPK2	chr15-64215234-64215542-64204306-64204396-64218139-64218292	chr15	-	64215234	64215542	64204306	64204396	64218139	64218292	95679	0,3,0,0,0,1,0,6,13,15	0,6,0,0,7,2,3,1,1,2	18,14,25,0,14,4,2,7,6,13	2,0,5,6,1,1,1,0,0,0	166	83	0.000137681	0.00672408	NA,0.2,NA,NA,0.0,0.2,0.0,0.75,0.867,0.789	0.818,1.0,0.714,0.0,0.875,0.667,0.5,1.0,1.0,1.0	-0.357	0.357
57373	ENSG00000137497	NUMA1	chr11-71723446-71723488-71721831-71721900-71723940-71727306	chr11	-	71723446	71723488	71721831	71721900	71723940	71727306	57373	57,43,33,50,37,44,18,23,64,35	7,30,7,18,46,28,20,38,10,8	128,171,211,148,152,151,151,141,179,131	3,5,10,10,5,15,4,4,8,7	125	83	4.53077e-09	3.12767e-06	0.844,0.488,0.758,0.648,0.348,0.511,0.374,0.287,0.81,0.744	0.966,0.958,0.933,0.908,0.953,0.87,0.962,0.959,0.937,0.926	-0.356	0.356
95360	ENSG00000215910	C1orf167	chr1-11848708-11849043-11848205-11848435-11849326-11849642	chr1	+	11848708	11849043	11848205	11848435	11849326	11849642	95360	0,16,6,2,23,21,10,14,10,28	0,3,0,0,20,7,8,17,0,19	17,13,20,12,41,3,10,24,1,27	0,0,0,0,0,0,0,0,0,0	166	83	2.30807e-06	0.000306859	NA,0.727,1.0,1.0,0.365,0.6,0.385,0.292,1.0,0.424	1.0,1.0,1.0,1.0,1.0,1.0,1.0,1.0,1.0,1.0	-0.356	0.356
10161	ENSG00000204261	TAPSAR1	chr6-32812421-32812647-32811909-32812051-32813194-32813763	chr6	+	32812421	32812647	32811909	32812051	32813194	32813763	10161	0,1,8,3,3,2,4,2,0,4	0,0,5,4,2,2,0,2,2,1	6,1,8,10,18,11,5,3,3,5	10,23,17,36,30,29,9,12,33,21	166	83	5.87615e-05	0.00359829	NA,1.0,0.444,0.273,0.429,0.333,1.0,0.333,0.0,0.667	0.231,0.021,0.19,0.122,0.231,0.159,0.217,0.111,0.043,0.106	0.355	0.355
80398	ENSG00000104231	ZFAND1	chr8-82629479-82629523-82627221-82627349-82630416-82630459	chr8	-	82629479	82629523	82627221	82627349	82630416	82630459	80398	10,17,18,14,10,22,12,13,19,21	25,27,30,19,26,48,36,47,29,45	83,88,105,120,131,90,72,121,68,122	49,51,58,36,30,51,46,22,41,60	127	83	2.3977e-07	5.78399e-05	0.207,0.292,0.282,0.325,0.201,0.23,0.179,0.153,0.3,0.234	0.525,0.53,0.542,0.685,0.741,0.536,0.506,0.782,0.52,0.571	-0.354	0.354
24058	ENSG00000163875	MEAF6	chr1-37962147-37962205-37961474-37961519-37962307-37962337	chr1	-	37962147	37962205	37961474	37961519	37962307	37962337	24058	2,1,1,0,9,5,2,5,6,3	0,3,0,2,9,0,0,3,1,3	20,9,3,4,16,3,9,10,10,14	0,0,0,0,0,0,1,0,1,0	141	83	1.28295e-05	0.00113895	1.0,0.164,1.0,0.0,0.371,1.0,1.0,0.495,0.779,0.371	1.0,1.0,1.0,1.0,1.0,1.0,0.841,1.0,0.855,1.0	-0.352	0.352
65535	ENSG00000132305	IMMT	chr2-86397871-86397967-86393630-86393767-86398330-86398435	chr2	-	86397871	86397967	86393630	86393767	86398330	86398435	65535	69,119,116,67,101,166,60,90,157,128	12,23,23,20,10,33,26,4,35,23	313,255,307,355,322,282,256,344,323,297	276,223,165,164,260,243,268,413,532,230	166	83	3.64575e-08	1.32888e-05	0.742,0.721,0.716,0.626,0.835,0.716,0.536,0.918,0.692,0.736	0.362,0.364,0.482,0.52,0.382,0.367,0.323,0.294,0.233,0.392	0.352	0.352
114557	ENSG00000151150	ANK3	chr10-61803831-61803891-61802424-61802514-61815415-61815796	chr10	-	61803831	61803891	61802424	61802514	61815415	61815796	114557	3,4,7,2,5,3,2,8,9,6	0,8,2,5,17,0,0,0,1,5	6,10,3,11,7,7,8,9,0,15	0,0,0,0,0,0,0,0,0,0	143	83	3.79609e-06	0.000444903	1.0,0.225,0.67,0.188,0.146,1.0,1.0,1.0,0.839,0.411	1.0,1.0,1.0,1.0,1.0,1.0,1.0,1.0,NA,1.0	-0.352	0.352
115336	ENSG00000119929	CUTC	chr10-101510125-101510143-101507013-101507147-101514285-101514391	chr10	+	101510125	101510143	101507013	101507147	101514285	101514391	115336	47,40,62,52,51,126,92,66,90,109	9,46,35,19,79,54,39,74,38,61	291,302,376,318,459,306,239,215,315,272	26,16,9,23,23,6,8,33,7,12	101	83	7.43767e-08	2.3184e-05	0.811,0.417,0.593,0.692,0.347,0.657,0.66,0.423,0.661,0.595	0.902,0.939,0.972,0.919,0.943,0.977,0.961,0.843,0.974,0.949	-0.352	0.352
36921	ENSG00000106701	FSD1L	chr9-108275879-108275912-108275087-108275217-108296773-108296874	chr9	+	108275879	108275912	108275087	108275217	108296773	108296874	36921	12,15,29,28,31,24,25,79,36,33	5,16,11,7,39,14,3,56,11,16	29,37,49,35,30,27,37,24,27,80	0,2,1,2,0,5,0,0,2,1	116	83	1.50703e-05	0.00127731	0.632,0.401,0.654,0.741,0.363,0.551,0.856,0.502,0.701,0.596	1.0,0.93,0.972,0.926,1.0,0.794,1.0,1.0,0.906,0.983	-0.351	0.351
93874	ENSG00000111215	PRR4	chr12-11187380-11187484-11180999-11181114-11199618-11199787	chr12	-	11187380	11187484	11180999	11181114	11199618	11199787	93874	6,6,9,5,5,9,5,15,6,12	0,0,0,0,0,2,0,0,0,0	10,16,47,6,25,4,0,10,12,14	5,0,10,2,11,4,0,1,4,8	166	83	7.22082e-05	0.00419226	1.0,1.0,1.0,1.0,1.0,0.692,1.0,1.0,1.0,1.0	0.5,1.0,0.701,0.6,0.532,0.333,NA,0.833,0.6,0.467	0.351	0.351
111736	ENSG00000196922	ZNF252P	chr8-146221199-146221993-146219864-146219978-146224988-146225155	chr8	-	146221199	146221993	146219864	146219978	146224988	146225155	111736	6,16,15,20,21,21,8,7,28,22	5,2,2,5,0,10,3,5,5,4	7,11,25,18,25,34,19,24,31,54	11,11,28,35,45,21,22,49,31,27	166	83	2.9088e-06	0.000367105	0.375,0.8,0.789,0.667,1.0,0.512,0.571,0.412,0.737,0.733	0.241,0.333,0.309,0.205,0.217,0.447,0.302,0.197,0.333,0.5	0.351	0.351
125530	ENSG00000122367	LDB3	chr10-88449016-88449031-88446825-88447029-88451652-88451822	chr10	+	88449016	88449031	88446825	88447029	88451652	88451822	125530	32,259,146,77,183,72,123,173,270,162	399,182,213,260,24,662,315,40,548,460	21,14,62,62,16,87,4,43,89,52	2406,1677,2006,2332,1956,1627,1814,2231,2896,1895	98	83	4.98857e-05	0.00319862	0.064,0.547,0.367,0.201,0.866,0.084,0.249,0.786,0.294,0.23	0.007,0.007,0.026,0.022,0.007,0.043,0.002,0.016,0.025,0.023	0.351	0.351
119741	ENSG00000152601	MBNL1	chr3-152018669-152018762-152017986-152018156-152019707-152020238	chr3	+	152018669	152018762	152017986	152018156	152019707	152020238	119741	0,3,1,0,0,11,2,2,3,4	5,8,9,10,8,11,5,11,11,9	34,26,28,33,13,27,19,23,23,33	14,12,20,6,45,17,8,9,26,25	166	83	1.14174e-05	0.00104471	0.0,0.158,0.053,0.0,0.0,0.333,0.167,0.083,0.12,0.182	0.548,0.52,0.412,0.733,0.126,0.443,0.543,0.561,0.307,0.398	-0.35	0.35
59523	ENSG00000152582	SPEF2	chr5-35644456-35644627-35641532-35641785-35646768-35646909	chr5	+	35644456	35644627	35641532	35641785	35646768	35646909	59523	0,3,1,0,1,2,0,1,3,0	0,0,0,0,0,0,0,0,0,0	1,1,4,5,1,0,2,2,1,2	0,1,1,0,1,0,0,2,2,0	166	83	3.47209e-06	0.000416824	NA,1.0,1.0,NA,1.0,1.0,NA,1.0,1.0,NA	1.0,0.333,0.667,1.0,0.333,NA,1.0,0.333,0.2,1.0	0.348	0.348
13717	ENSG00000104852	SNRNP70	chr19-49605370-49605442-49604646-49604728-49607890-49607992	chr19	+	49605370	49605442	49604646	49604728	49607890	49607992	13717	18,40,19,20,42,16,22,24,22,19	4,14,11,22,46,25,15,24,20,20	17,27,34,17,32,15,17,24,17,41	122,223,169,174,214,149,143,157,201,123	155	83	3.42647e-09	2.66615e-06	0.707,0.605,0.48,0.327,0.328,0.255,0.44,0.349,0.371,0.337	0.069,0.061,0.097,0.05,0.074,0.051,0.06,0.076,0.043,0.151	0.347	0.347
106743	ENSG00000076242	MLH1	chr3-37035730-37036394-37035338-37035381-37038114-37038200	chr3	+	37035730	37036394	37035338	37035381	37038114	37038200	106743	0,0,0,0,0,0,0,0,0,0	0,0,1,0,2,0,2,3,1,2	0,6,1,0,0,0,6,2,1,0	0,0,1,0,2,2,4,2,1,0	166	83	5.67357e-05	0.003497	NA,NA,0.0,NA,0.0,NA,0.0,0.0,0.0,0.0	NA,1.0,0.333,NA,0.0,0.0,0.429,0.333,0.333,NA	-0.347	0.347
81178	ENSG00000121022	COPS5	chr8-67972731-67972780-67971445-67971680-67974080-67974257	chr8	-	67972731	67972780	67971445	67971680	67974080	67974257	81178	4,2,9,18,0,25,5,0,24,9	2,0,2,1,5,3,2,2,4,4	131,111,90,174,127,65,132,87,108,81	1,4,2,23,2,3,10,0,2,0	132	83	3.33928e-05	0.00235236	0.557,1.0,0.739,0.919,0.0,0.84,0.611,0.0,0.79,0.586	0.988,0.946,0.966,0.826,0.976,0.932,0.892,1.0,0.971,1.0	-0.346	0.346
42817	ENSG00000047849	MAP4	chr3-47910703-47910817-47898920-47899002-47912302-47912595	chr3	-	47910703	47910817	47898920	47899002	47912302	47912595	42817	30,45,47,41,66,52,40,98,47,52	43,43,52,34,105,72,35,59,54,53	167,237,314,255,225,282,149,242,254,196	56,36,94,28,60,78,30,43,78,90	166	83	4.81839e-08	1.6457e-05	0.259,0.344,0.311,0.376,0.239,0.265,0.364,0.454,0.303,0.329	0.599,0.767,0.625,0.82,0.652,0.644,0.713,0.738,0.62,0.521	-0.345	0.345
60394	ENSG00000141298	SSH2	chr17-28175866-28175947-28120633-28120955-28256955-28257111	chr17	-	28175866	28175947	28120633	28120955	28256955	28257111	60394	3,2,1,9,3,5,1,2,13,3	0,1,1,0,0,5,2,4,1,1	13,21,22,3,12,10,15,10,19,23	0,1,0,0,3,0,0,0,1,0	164	83	0.000187326	0.00827754	1.0,0.503,0.336,1.0,1.0,0.336,0.202,0.202,0.868,0.603	1.0,0.914,1.0,1.0,0.669,1.0,1.0,1.0,0.906,1.0	-0.344	0.344
122991	ENSG00000186439	TRDN	chr6-123696362-123696776-123687279-123687327-123698860-123698887	chr6	-	123696362	123696776	123687279	123687327	123698860	123698887	122991	160,134,122,105,94,132,160,157,185,179	6,98,27,28,246,45,35,192,37,76	500,475,455,446,636,474,363,363,509,378	34,28,7,8,27,27,10,18,28,41	166	83	7.93509e-07	0.000139895	0.93,0.406,0.693,0.652,0.16,0.595,0.696,0.29,0.714,0.541	0.88,0.895,0.97,0.965,0.922,0.898,0.948,0.91,0.901,0.822	-0.343	0.343
44299	ENSG00000016864	GLT8D1	chr3-52738739-52738968-52734460-52734512-52739462-52739780	chr3	-	52738739	52738968	52734460	52734512	52739462	52739780	44299	3,9,8,4,5,5,10,15,4,9	3,0,5,3,4,4,10,6,5,11	23,27,47,52,31,38,18,53,44,47	1,5,4,2,12,1,1,11,12,14	166	83	6.86425e-05	0.00404307	0.333,1.0,0.444,0.4,0.385,0.385,0.333,0.556,0.286,0.29	0.92,0.73,0.855,0.929,0.564,0.95,0.9,0.707,0.647,0.627	-0.342	0.342
88995	ENSG00000090621	PABPC4	chr1-40029504-40029594-40029285-40029413-40030142-40030208	chr1	-	40029504	40029594	40029285	40029413	40030142	40030208	88995	11,9,11,9,30,5,15,12,9,20	9,10,6,6,4,9,5,4,13,3	4,4,8,14,6,9,3,15,4,10	27,11,28,25,28,23,16,18,27,33	166	83	1.79768e-06	0.000254019	0.379,0.31,0.478,0.429,0.789,0.217,0.6,0.6,0.257,0.769	0.069,0.154,0.125,0.219,0.097,0.164,0.086,0.294,0.069,0.132	0.342	0.342
97714	ENSG00000127957	PMS2P3	chr7-75153382-75153585-75145419-75145546-75155233-75155336	chr7	-	75153382	75153585	75145419	75145546	75155233	75155336	97714	3,0,3,5,6,2,1,3,0,6	2,2,2,2,2,3,1,1,3,1	0,0,1,1,0,10,1,1,9,0	9,16,19,23,13,25,8,25,15,10	166	83	3.13124e-05	0.00225345	0.429,0.0,0.429,0.556,0.6,0.25,0.333,0.6,0.0,0.75	0.0,0.0,0.026,0.021,0.0,0.167,0.059,0.02,0.231,0.0	0.342	0.342
119773	ENSG00000152601	MBNL1	chr3-152113389-152114013-151987237-151987567-152132729-152132900	chr3	+	152113389	152114013	151987237	151987567	152132729	152132900	119773	17,9,16,4,2,18,4,8,16,5	11,0,2,3,0,10,2,0,5,2	97,234,244,135,127,129,99,101,128,123	129,180,196,250,100,96,77,185,93,147	166	83	9.75467e-06	0.000921068	0.436,1.0,0.8,0.4,1.0,0.474,0.5,1.0,0.615,0.556	0.273,0.394,0.384,0.213,0.388,0.402,0.391,0.214,0.408,0.295	0.342	0.342
122992	ENSG00000186439	TRDN	chr6-123696637-123696776-123687279-123687327-123698860-123698887	chr6	-	123696637	123696776	123687279	123687327	123698860	123698887	122992	160,134,125,105,93,134,160,158,186,180	6,98,27,28,246,45,35,192,37,76	500,475,455,446,636,474,363,363,509,378	34,28,7,8,27,27,10,18,28,41	166	83	8.27398e-07	0.000143667	0.93,0.406,0.698,0.652,0.159,0.598,0.696,0.292,0.715,0.542	0.88,0.895,0.97,0.965,0.922,0.898,0.948,0.91,0.901,0.822	-0.342	0.342
45340	ENSG00000089101	C20orf26	chr20-20140013-20140087-20123500-20123592-20147040-20147072	chr20	+	20140013	20140087	20123500	20123592	20147040	20147072	45340	2,5,0,1,1,5,9,5,0,3	0,0,0,0,0,0,0,0,0,0	2,25,2,17,22,7,3,4,4,15	0,19,1,4,5,2,0,3,8,0	157	83	0.000107425	0.00565184	1.0,1.0,NA,1.0,1.0,1.0,1.0,1.0,NA,1.0	1.0,0.41,0.514,0.692,0.699,0.649,1.0,0.413,0.209,1.0	0.341	0.341
80155	ENSG00000215440	NPEPL1	chr20-57266043-57266618-57264190-57264267-57266779-57266886	chr20	+	57266043	57266618	57264190	57264267	57266779	57266886	80155	4,5,4,3,13,3,2,4,14,6	5,0,4,1,1,0,4,2,8,4	1,0,4,10,15,3,2,8,27,0	9,7,17,17,22,6,0,24,33,2	166	83	0.000161893	0.0075231	0.286,1.0,0.333,0.6,0.867,1.0,0.2,0.5,0.467,0.429	0.053,0.0,0.105,0.227,0.254,0.2,1.0,0.143,0.29,0.0	0.341	0.341
102892	ENSG00000122034	GTF3A	chr13-28000390-28000478-27998902-27998990-28001228-28001329	chr13	+	28000390	28000478	27998902	27998990	28001228	28001329	102892	11,1,6,2,2,23,20,9,18,7	0,0,2,0,1,5,4,2,3,2	124,153,89,78,151,51,79,185,46,61	56,107,82,136,39,29,42,78,115,59	166	83	0.000152219	0.00721615	1.0,1.0,0.6,1.0,0.5,0.697,0.714,0.692,0.75,0.636	0.525,0.417,0.352,0.223,0.659,0.468,0.485,0.543,0.167,0.341	0.341	0.341
56297	ENSG00000149182	ARFGAP2	chr11-47194260-47194302-47193831-47193884-47194976-47195033	chr11	-	47194260	47194302	47193831	47193884	47194976	47195033	56297	9,8,0,7,0,14,8,2,8,4	7,17,14,9,22,24,15,20,18,16	40,21,59,38,108,22,30,23,26,30	21,25,35,20,17,22,33,6,11,21	125	83	1.19336e-05	0.00108332	0.461,0.238,0.0,0.341,0.0,0.279,0.262,0.062,0.228,0.142	0.558,0.358,0.528,0.558,0.808,0.399,0.376,0.718,0.611,0.487	-0.339	0.339
2788	ENSG00000100325	ASCC2	chr22-30221610-30221769-30221075-30221246-30228233-30228331	chr22	-	30221610	30221769	30221075	30221246	30228233	30228331	2788	2,14,11,17,11,26,8,17,13,26	3,6,12,5,4,5,5,10,4,7	59,63,60,48,69,58,53,92,84,100	5,3,3,2,1,5,5,15,10,16	166	83	3.14329e-06	0.000387124	0.25,0.538,0.314,0.63,0.579,0.722,0.444,0.459,0.619,0.65	0.855,0.913,0.909,0.923,0.972,0.853,0.841,0.754,0.808,0.758	-0.338	0.338
13078	ENSG00000141759	TXNL4A	chr18-77736717-77736787-77733524-77733856-77737597-77737701	chr18	-	77736717	77736787	77733524	77733856	77737597	77737701	13078	15,10,29,17,9,59,38,4,62,8	54,123,70,73,178,129,91,153,119,115	267,370,238,364,220,257,159,249,498,224	146,175,223,141,239,152,213,170,210,155	153	83	1.57253e-08	6.98038e-06	0.131,0.042,0.184,0.112,0.027,0.199,0.185,0.014,0.22,0.036	0.498,0.534,0.367,0.583,0.333,0.478,0.288,0.443,0.563,0.439	-0.338	0.338
91807	ENSG00000117410	ATP6V0B	chr1-44441471-44441643-44440158-44440286-44441761-44441845	chr1	+	44441471	44441643	44440158	44440286	44441761	44441845	91807	1,2,4,3,1,8,7,12,6,6	1,4,4,3,1,2,1,2,3,0	2,2,16,0,5,4,1,0,3,12	1,5,15,2,8,11,5,6,10,21	166	83	6.35788e-05	0.00383653	0.333,0.2,0.333,0.333,0.333,0.667,0.778,0.75,0.5,1.0	0.5,0.167,0.348,0.0,0.238,0.154,0.091,0.0,0.13,0.222	0.338	0.338
114796	ENSG00000166348	USP54	chr10-75280665-75281594-75276132-75277505-75283340-75283508	chr10	-	75280665	75281594	75276132	75277505	75283340	75283508	114796	2,4,3,0,0,5,0,4,6,3	0,0,0,0,0,0,0,0,0,0	3,12,28,10,24,3,6,10,10,3	4,2,2,1,0,2,1,13,1,1	166	83	3.71756e-07	7.9818e-05	1.0,1.0,1.0,NA,NA,1.0,NA,1.0,1.0,1.0	0.273,0.75,0.875,0.833,1.0,0.429,0.75,0.278,0.833,0.6	0.338	0.338
103927	ENSG00000197386	HTT	chr4-3114718-3114779-3109011-3109150-3117030-3117172	chr4	+	3114718	3114779	3109011	3109150	3117030	3117172	103927	0,0,4,0,0,0,0,0,2,0	11,6,9,3,9,13,6,13,9,7	16,30,15,6,18,33,12,3,5,56	9,18,15,5,17,24,16,15,32,21	144	83	9.83416e-07	0.000163096	0.0,0.0,0.204,0.0,0.0,0.0,0.0,0.0,0.114,0.0	0.506,0.49,0.366,0.409,0.379,0.442,0.302,0.103,0.083,0.606	-0.337	0.337
10540	ENSG00000112763	BTN2A1	chr6-26458834-26458946-26458149-26458370-26459708-26460056	chr6	+	26458834	26458946	26458149	26458370	26459708	26460056	10540	9,11,11,11,12,25,25,13,22,30	1,2,3,2,4,3,2,2,1,7	39,26,52,41,50,45,52,38,34,43	22,16,43,32,41,24,24,42,37,21	166	83	4.76715e-08	1.63359e-05	0.818,0.733,0.647,0.733,0.6,0.806,0.862,0.765,0.917,0.682	0.47,0.448,0.377,0.39,0.379,0.484,0.52,0.311,0.315,0.506	0.336	0.336
34876	ENSG00000103197	TSC2	chr16-2132436-2132505-2131595-2131799-2133695-2133817	chr16	+	2132436	2132505	2131595	2131799	2133695	2133817	34876	0,2,7,2,2,2,2,3,0,0	4,14,2,6,21,12,7,20,5,13	19,24,48,16,44,2,15,22,13,32	13,10,14,14,26,9,7,6,20,19	152	83	2.8031e-06	0.000359019	0.0,0.072,0.656,0.154,0.049,0.083,0.135,0.076,0.0,0.0	0.444,0.567,0.652,0.384,0.48,0.108,0.539,0.667,0.262,0.479	-0.336	0.336
55152	ENSG00000177830	CHID1	chr11-908541-908645-904705-904859-910774-910808	chr11	-	908541	908645	904705	904859	910774	910808	55152	28,46,25,42,56,54,45,54,31,74	25,23,10,16,49,45,27,35,10,26	208,227,252,343,322,192,172,296,284,349	35,12,53,28,65,10,18,27,29,36	166	83	2.58682e-07	6.0704e-05	0.359,0.5,0.556,0.568,0.364,0.375,0.455,0.435,0.608,0.587	0.748,0.904,0.704,0.86,0.712,0.906,0.827,0.846,0.83,0.829	-0.336	0.336
58044	ENSG00000136383	ALPK3	chr15-85366560-85366599-85359910-85360826-85370714-85370836	chr15	+	85366560	85366599	85359910	85360826	85370714	85370836	58044	58,67,40,43,84,33,52,69,53,73	41,11,17,35,11,100,48,9,20,30	18,79,31,48,26,53,30,53,75,28	74,94,148,69,78,98,40,66,116,102	122	83	1.32475e-05	0.00115888	0.49,0.806,0.615,0.455,0.839,0.183,0.424,0.839,0.643,0.623	0.142,0.364,0.125,0.321,0.185,0.269,0.338,0.353,0.305,0.157	0.336	0.336
63810	ENSG00000169118	CSNK1G1	chr15-64480573-64480684-64472546-64472653-64495280-64495388	chr15	-	64480573	64480684	64472546	64472653	64495280	64495388	63810	4,4,1,2,5,4,2,10,1,2	3,4,3,2,1,1,1,9,2,3	0,3,5,0,0,2,0,1,0,4	6,11,15,11,8,5,8,12,21,27	166	83	3.76475e-05	0.00257676	0.4,0.333,0.143,0.333,0.714,0.667,0.5,0.357,0.2,0.25	0.0,0.12,0.143,0.0,0.0,0.167,0.0,0.04,0.0,0.069	0.336	0.336
100606	ENSG00000136717	BIN1	chr2-127808747-127808819-127808377-127808488-127815048-127815177	chr2	-	127808747	127808819	127808377	127808488	127815048	127815177	100606	4,3,8,15,16,8,9,14,22,10	1,1,2,2,0,0,0,0,9,2	46,28,48,88,39,23,30,28,70,44	14,30,23,50,26,40,27,13,52,9	155	83	3.69317e-05	0.00253834	0.682,0.616,0.682,0.801,1.0,1.0,1.0,1.0,0.567,0.728	0.638,0.333,0.528,0.485,0.445,0.235,0.373,0.536,0.419,0.724	0.336	0.336
28383	ENSG00000082438	COBLL1	chr2-165559613-165559730-165557031-165557266-165560953-165561028	chr2	-	165559613	165559730	165557031	165557266	165560953	165561028	28383	0,10,1,1,20,11,2,16,1,3	2,2,7,1,11,1,1,3,5,4	2,0,2,0,0,0,0,4,4,1	6,3,3,4,2,5,2,17,13,11	166	83	6.52181e-05	0.00390358	0.0,0.714,0.067,0.333,0.476,0.846,0.5,0.727,0.091,0.273	0.143,0.0,0.25,0.0,0.0,0.0,0.0,0.105,0.133,0.043	0.335	0.335
70857	ENSG00000072210	ALDH3A2	chr17-19578808-19578812-19575033-19575269-19578874-19579055	chr17	+	19578808	19578812	19575033	19575269	19578874	19579055	70857	10,32,1,0,27,0,30,20,0,0	0,0,2,0,0,0,0,0,1,1	60,21,42,37,20,24,19,0,16,17	0,0,0,0,0,0,0,0,0,0	87	83	0.000136586	0.0066927	1.0,1.0,0.323,NA,1.0,NA,1.0,1.0,0.0,0.0	1.0,1.0,1.0,1.0,1.0,1.0,1.0,NA,1.0,1.0	-0.335	0.335
123954	ENSG00000140264	SERF2	chr15-44085884-44086063-44085172-44085281-44086571-44088287	chr15	+	44085884	44086063	44085172	44085281	44086571	44088287	123954	6,10,13,13,27,19,20,15,6,12	4,5,12,2,5,18,10,8,10,6	8,21,6,10,2,16,12,24,15,8	54,33,57,42,52,42,13,26,43,67	166	83	5.01585e-05	0.00321014	0.429,0.5,0.351,0.765,0.73,0.345,0.5,0.484,0.231,0.5	0.069,0.241,0.05,0.106,0.019,0.16,0.316,0.316,0.149,0.056	0.335	0.335
15580	ENSG00000131018	SYNE1	chr6-152466621-152466690-152464757-152464900-152469179-152469513	chr6	-	152466621	152466690	152464757	152464900	152469179	152469513	15580	48,61,40,32,28,85,51,51,112,48	5,16,9,9,54,17,16,40,4,13	245,209,205,280,241,211,184,298,283,306	1,0,3,0,0,5,3,0,5,6	152	83	0.000137235	0.006715	0.84,0.676,0.708,0.66,0.221,0.732,0.635,0.41,0.939,0.668	0.993,1.0,0.974,1.0,1.0,0.958,0.971,1.0,0.969,0.965	-0.334	0.334
44139	ENSG00000163617	KIAA1407	chr3-113750472-113750626-113737524-113737715-113753771-113753995	chr3	-	113750472	113750626	113737524	113737715	113753771	113753995	44139	0,1,0,0,4,2,1,8,4,3	0,0,0,0,0,0,0,0,0,0	11,4,6,9,0,3,0,5,7,14	0,0,14,2,0,3,0,1,1,4	166	83	7.15502e-05	0.0041667	NA,1.0,NA,NA,1.0,1.0,1.0,1.0,1.0,1.0	1.0,1.0,0.176,0.692,NA,0.333,NA,0.714,0.778,0.636	0.334	0.334
86985	ENSG00000095002	MSH2	chr2-47709917-47710111-47707834-47708010-47739441-47740373	chr2	+	47709917	47710111	47707834	47708010	47739441	47740373	86985	17,25,36,20,35,31,20,31,22,21	1,2,0,1,0,1,2,2,12,1	10,5,17,6,14,13,2,26,12,22	12,1,7,0,4,12,7,7,5,10	166	83	0.000109435	0.00572268	0.895,0.862,1.0,0.909,1.0,0.939,0.833,0.886,0.478,0.913	0.294,0.714,0.548,1.0,0.636,0.351,0.125,0.65,0.545,0.524	0.333	0.333
114078	ENSG00000005379	BZRAP1	chr17-56400828-56400906-56400658-56400742-56401721-56402363	chr17	-	56400828	56400906	56400658	56400742	56401721	56402363	114078	9,0,5,4,3,4,6,6,0,4	0,1,1,3,1,0,1,0,1,0	15,10,14,10,27,23,16,9,31,4	0,0,0,0,0,0,0,1,0,0	161	83	3.15982e-05	0.00226771	1.0,0.0,0.72,0.407,0.607,1.0,0.756,1.0,0.0,1.0	1.0,1.0,1.0,1.0,1.0,1.0,1.0,0.823,1.0,1.0	-0.333	0.333
83167	ENSG00000022267	FHL1	chrX-135290629-135291601-135279221-135279293-135292029-135293518	chrX	+	135290629	135291601	135279221	135279293	135292029	135293518	83167	25,63,41,26,119,64,89,209,69,81	0,2,0,0,1,0,3,0,11,0	45,12,63,3,38,15,20,20,20,34	3,8,7,0,30,12,0,10,22,12	166	83	4.13164e-05	0.00276033	1.0,0.94,1.0,1.0,0.983,1.0,0.937,1.0,0.758,1.0	0.882,0.429,0.818,1.0,0.388,0.385,1.0,0.5,0.312,0.586	0.332	0.332
51969	ENSG00000130559	CAMSAP1	chr9-138757177-138757210-138754312-138754454-138758301-138758382	chr9	-	138757177	138757210	138754312	138754454	138758301	138758382	51969	1,0,2,0,1,3,1,0,2,2	7,7,8,5,13,5,8,5,8,15	7,6,10,14,18,4,3,1,6,6	7,12,9,8,15,11,0,10,5,8	116	83	9.443e-05	0.00515809	0.093,0.0,0.152,0.0,0.052,0.3,0.082,0.0,0.152,0.087	0.417,0.263,0.443,0.556,0.462,0.206,1.0,0.067,0.462,0.349	-0.331	0.331
15597	ENSG00000131018	SYNE1	chr6-152690106-152690262-152688126-152688517-152690605-152690749	chr6	-	152690106	152690262	152688126	152688517	152690605	152690749	15597	25,81,42,21,174,40,29,82,33,33	9,13,5,3,7,16,8,6,30,8	13,20,22,23,13,29,17,15,28,16	26,15,10,14,19,15,12,22,21,23	166	83	7.15796e-06	0.000726543	0.581,0.757,0.808,0.778,0.926,0.556,0.644,0.872,0.355,0.673	0.2,0.4,0.524,0.451,0.255,0.492,0.415,0.254,0.4,0.258	0.33	0.33
23254	ENSG00000130595	TNNT3	chr11-1950349-1950373-1947924-1947939-1951039-1951058	chr11	+	1950349	1950373	1947924	1947939	1951039	1951058	23254	118,977,825,280,4269,520,1209,2933,1020,1163	1464,1120,1391,1438,671,3899,1433,902,3552,1846	561,898,596,115,104,64,46,60,78,728	11934,18798,15216,16705,13868,12320,10466,10738,16349,17967	107	83	1.23469e-07	3.55922e-05	0.059,0.404,0.315,0.131,0.832,0.094,0.396,0.716,0.182,0.328	0.035,0.036,0.029,0.005,0.006,0.004,0.003,0.004,0.004,0.03	0.33	0.33
58704	ENSG00000151500	THYN1	chr11-134118702-134118853-134118172-134118378-134119060-134119156	chr11	-	134118702	134118853	134118172	134118378	134119060	134119156	58704	51,49,46,29,112,78,52,58,69,85	4,6,7,7,18,11,2,11,4,15	45,43,53,39,38,26,47,30,31,43	25,23,29,12,30,27,12,27,16,39	166	83	1.68647e-07	4.45229e-05	0.864,0.803,0.767,0.674,0.757,0.78,0.929,0.725,0.896,0.739	0.474,0.483,0.477,0.619,0.388,0.325,0.662,0.357,0.492,0.355	0.33	0.33
83192	ENSG00000022267	FHL1	chrX-135291498-135291601-135279221-135279293-135292029-135293518	chrX	+	135291498	135291601	135279221	135279293	135292029	135293518	83192	25,63,41,26,119,64,89,208,68,81	0,2,0,0,1,0,3,0,11,0	45,12,63,3,38,15,19,20,20,36	3,8,7,0,30,12,0,10,22,12	166	83	3.79441e-05	0.00258493	1.0,0.94,1.0,1.0,0.983,1.0,0.937,1.0,0.756,1.0	0.882,0.429,0.818,1.0,0.388,0.385,1.0,0.5,0.312,0.6	0.33	0.33
91398	ENSG00000130595	TNNT3	chr11-1944789-1944802-1944277-1944291-1946328-1946346	chr11	+	1944789	1944802	1944277	1944291	1946328	1946346	91398	67,57,111,51,293,187,111,186,189,122	120,55,64,114,82,299,57,43,220,103	537,849,696,602,560,363,556,424,622,763	1699,2562,4552,2569,2238,1921,1434,1275,3663,2755	96	83	1.71646e-08	7.49506e-06	0.326,0.473,0.6,0.279,0.755,0.351,0.627,0.789,0.426,0.506	0.215,0.223,0.117,0.168,0.178,0.14,0.251,0.223,0.128,0.193	0.33	0.33
84761	ENSG00000239521	GATS	chr7-99808721-99809617-99799935-99800226-99810669-99810756	chr7	-	99808721	99809617	99799935	99800226	99810669	99810756	84761	6,6,27,16,30,18,13,29,28,17	0,9,7,2,6,1,3,5,2,5	45,63,78,51,69,70,43,49,49,57	50,54,64,57,42,50,20,19,49,59	166	83	1.02594e-06	0.000168527	1.0,0.25,0.659,0.8,0.714,0.9,0.684,0.744,0.875,0.63	0.31,0.368,0.379,0.309,0.451,0.412,0.518,0.563,0.333,0.326	0.329	0.329
15848	ENSG00000111907	TPD52L1	chr6-125578243-125578304-125569427-125569529-125583979-125584190	chr6	+	125578243	125578304	125569427	125569529	125583979	125584190	15848	20,30,16,20,38,36,28,62,31,36	6,8,9,0,7,11,8,7,13,13	71,61,85,56,97,93,57,86,72,61	43,51,84,76,132,73,63,87,69,75	144	83	3.81673e-09	2.84162e-06	0.658,0.684,0.506,1.0,0.758,0.654,0.669,0.836,0.579,0.615	0.488,0.408,0.368,0.298,0.298,0.423,0.343,0.363,0.376,0.319	0.328	0.328
60672	ENSG00000152601	MBNL1	chr3-152164492-152164546-152163070-152163328-152165408-152165562	chr3	+	152164492	152164546	152163070	152163328	152165408	152165562	60672	84,260,123,74,161,115,116,356,178,154	121,116,122,94,42,216,106,83,213,103	99,152,101,99,129,120,106,132,120,165	548,581,600,492,680,461,424,610,588,649	137	83	1.3527e-12	3.97823e-08	0.296,0.576,0.379,0.323,0.699,0.244,0.399,0.722,0.336,0.475	0.099,0.137,0.093,0.109,0.103,0.136,0.132,0.116,0.11,0.133	0.328	0.328
100752	ENSG00000169885	CALML6	chr1-1847833-1848015-1847123-1847174-1848190-1848335	chr1	+	1847833	1848015	1847123	1847174	1848190	1848335	100752	0,6,3,0,4,0,1,8,0,10	0,12,5,8,15,7,7,27,1,22	4,21,8,47,34,6,12,21,19,4	1,41,8,33,26,6,9,9,17,1	166	83	1.89674e-05	0.00152162	NA,0.2,0.231,0.0,0.118,0.0,0.067,0.129,0.0,0.185	0.667,0.204,0.333,0.416,0.395,0.333,0.4,0.538,0.358,0.667	-0.328	0.328
114430	ENSG00000137177	KIF13A	chr6-17822016-17822136-17817250-17817464-17825998-17826165	chr6	-	17822016	17822136	17817250	17817464	17825998	17826165	114430	30,38,37,22,6,81,18,18,48,43	32,47,30,28,90,34,43,86,33,54	211,195,145,157,206,152,213,158,146,190	68,52,54,35,73,60,46,44,81,60	166	83	2.78307e-08	1.09929e-05	0.319,0.288,0.381,0.282,0.032,0.544,0.173,0.095,0.421,0.285	0.608,0.652,0.573,0.692,0.585,0.559,0.698,0.642,0.474,0.613	-0.328	0.328
77700	ENSG00000136869	TLR4	chr9-120470840-120471038-120466649-120466843-120474666-120479149	chr9	+	120470840	120471038	120466649	120466843	120474666	120479149	77700	10,7,5,6,17,9,4,11,5,16	2,6,6,1,13,10,2,12,10,4	60,98,68,69,85,44,58,120,123,89	8,16,18,6,15,6,9,7,10,20	166	83	6.76135e-07	0.000124505	0.714,0.368,0.294,0.75,0.395,0.31,0.5,0.314,0.2,0.667	0.789,0.754,0.654,0.852,0.739,0.786,0.763,0.896,0.86,0.69	-0.327	0.327
88160	ENSG00000065029	ZNF76	chr6-35261527-35261662-35260657-35260821-35262232-35262753	chr6	+	35261527	35261662	35260657	35260821	35262232	35262753	88160	2,16,14,8,8,19,18,9,11,12	4,7,14,5,3,13,4,6,7,8	116,129,91,202,165,114,125,132,201,118	18,21,21,20,24,20,6,7,32,35	166	83	1.5457e-06	0.000226574	0.2,0.533,0.333,0.444,0.571,0.422,0.692,0.429,0.44,0.429	0.763,0.754,0.684,0.835,0.775,0.74,0.912,0.904,0.758,0.628	-0.326	0.326
88161	ENSG00000065029	ZNF76	chr6-35261527-35261705-35260657-35260821-35262232-35262753	chr6	+	35261527	35261705	35260657	35260821	35262232	35262753	88161	2,16,14,8,8,19,18,9,11,12	4,7,14,5,3,13,4,6,7,8	116,127,91,202,165,115,125,132,197,118	18,21,21,20,24,20,6,7,32,35	166	83	1.61426e-06	0.000235623	0.2,0.533,0.333,0.444,0.571,0.422,0.692,0.429,0.44,0.429	0.763,0.751,0.684,0.835,0.775,0.742,0.912,0.904,0.755,0.628	-0.326	0.326
92026	ENSG00000084072	PPIE	chr1-40228188-40228327-40218581-40218724-40229360-40229586	chr1	+	40228188	40228327	40218581	40218724	40229360	40229586	92026	0,2,3,10,3,6,4,10,5,11	5,17,5,7,7,12,3,14,11,14	44,35,58,51,55,53,38,37,65,77	9,30,26,32,20,9,17,39,17,27	166	83	1.09086e-05	0.00100796	0.0,0.056,0.231,0.417,0.176,0.2,0.4,0.263,0.185,0.282	0.71,0.368,0.527,0.443,0.579,0.746,0.528,0.322,0.657,0.588	-0.326	0.326
99521	ENSG00000074054	CLASP1	chr2-122148055-122148926-122145338-122145482-122154715-122154859	chr2	-	122148055	122148926	122145338	122145482	122154715	122154859	99521	14,22,19,11,47,6,13,37,15,19	12,15,28,12,10,26,14,20,33,15	4,1,8,2,1,3,0,2,6,7	60,62,51,42,51,65,36,47,72,77	166	83	6.58012e-08	2.12801e-05	0.368,0.423,0.253,0.314,0.701,0.103,0.317,0.481,0.185,0.388	0.032,0.008,0.073,0.023,0.01,0.023,0.0,0.021,0.04,0.043	0.326	0.326
61402	ENSG00000154310	TNIK	chr3-170824971-170824995-170819237-170819422-170825853-170825951	chr3	-	170824971	170824995	170819237	170819422	170825853	170825951	61402	10,5,6,5,36,14,3,26,10,14	9,6,4,4,4,15,6,11,5,9	12,10,5,1,11,11,4,11,4,14	38,23,24,33,23,29,11,14,21,48	107	83	7.67836e-06	0.000767747	0.463,0.393,0.538,0.492,0.875,0.42,0.279,0.647,0.608,0.547	0.197,0.252,0.139,0.023,0.271,0.227,0.22,0.379,0.129,0.185	0.324	0.324
73368	ENSG00000077549	CAPZB	chr1-19669245-19669358-19665316-19666111-19670851-19670928	chr1	-	19669245	19669358	19665316	19666111	19670851	19670928	73368	41,38,35,32,15,76,38,25,93,45	12,34,42,26,71,29,16,74,33,30	242,219,193,220,262,285,160,237,302,240	24,45,84,24,46,37,36,32,81,50	166	83	2.98371e-06	0.000373823	0.631,0.358,0.294,0.381,0.096,0.567,0.543,0.145,0.585,0.429	0.834,0.709,0.535,0.821,0.74,0.794,0.69,0.787,0.651,0.706	-0.324	0.324
120678	ENSG00000188026	RILPL1	chr12-123960209-123960297-123956713-123957229-123968726-123968819	chr12	-	123960209	123960297	123956713	123957229	123968726	123968819	120678	6,3,11,9,1,18,11,0,12,17	14,5,2,2,9,5,5,7,7,10	52,70,39,60,88,35,38,71,56,83	10,4,15,5,26,5,9,15,23,8	166	83	0.000184185	0.00816315	0.176,0.231,0.733,0.692,0.053,0.643,0.524,0.0,0.462,0.459	0.722,0.897,0.565,0.857,0.629,0.778,0.679,0.703,0.549,0.838	-0.324	0.324
127664	ENSG00000108823	SGCA	chr17-48244740-48244848-48243405-48243438-48245307-48245380	chr17	+	48244740	48244848	48243405	48243438	48245307	48245380	127664	22,6,14,20,4,24,18,24,12,22	16,20,11,26,44,31,26,26,15,52	61,44,57,55,54,40,72,82,54,70	24,24,24,13,41,7,19,13,25,40	166	83	1.30511e-07	3.71498e-05	0.407,0.13,0.389,0.278,0.043,0.279,0.257,0.316,0.286,0.175	0.56,0.478,0.543,0.679,0.397,0.741,0.655,0.759,0.519,0.467	-0.324	0.324
42808	ENSG00000132153	DHX30	chr3-47860725-47860754-47859511-47859607-47868836-47868967	chr3	+	47860725	47860754	47859511	47859607	47868836	47868967	42808	0,0,3,1,2,0,1,1,1,2	6,8,2,7,5,7,2,3,8,9	12,21,12,11,10,14,17,20,11,19	6,29,15,8,16,9,10,15,12,8	112	83	3.96526e-07	8.3428e-05	0.0,0.0,0.526,0.096,0.229,0.0,0.27,0.198,0.085,0.141	0.597,0.349,0.372,0.505,0.317,0.535,0.557,0.497,0.405,0.638	-0.323	0.323
115360	ENSG00000227128	LBX1-AS1	chr10-102997273-102997467-102992010-102992191-102997695-102998605	chr10	+	102997273	102997467	102992010	102992191	102997695	102998605	115360	5,2,1,7,3,13,5,6,9,5	3,5,7,4,3,5,4,4,6,1	2,0,2,0,1,0,5,0,2,1	9,9,3,4,15,0,10,7,10,16	166	83	0.000122079	0.00619909	0.455,0.167,0.067,0.467,0.333,0.565,0.385,0.429,0.429,0.714	0.1,0.0,0.25,0.0,0.032,NA,0.2,0.0,0.091,0.03	0.323	0.323
8234	ENSG00000250938	RP11-679C8.2	chr4-121071697-121071776-121004439-121004486-121256792-121256886	chr4	+	121071697	121071776	121004439	121004486	121256792	121256886	8234	11,2,7,10,3,16,17,6,8,18	0,0,0,1,0,5,1,0,1,0	22,24,26,28,33,10,16,34,51,29	11,4,17,15,3,5,4,14,18,11	162	83	3.41849e-05	0.00240008	1.0,1.0,1.0,0.837,1.0,0.621,0.897,1.0,0.804,1.0	0.506,0.755,0.439,0.489,0.849,0.506,0.672,0.554,0.592,0.575	0.322	0.322
129924	ENSG00000101150	TPD52L2	chr20-62507168-62507374-62505020-62505169-62514071-62514173	chr20	+	62507168	62507374	62505020	62505169	62514071	62514173	129924	30,30,20,34,15,55,17,36,30,53	6,21,13,15,35,25,19,20,15,26	81,115,121,94,101,121,70,132,110,105	8,18,18,21,10,9,12,14,16,23	166	83	8.71322e-08	2.64432e-05	0.714,0.417,0.435,0.531,0.176,0.524,0.309,0.474,0.5,0.505	0.835,0.762,0.771,0.691,0.835,0.871,0.745,0.825,0.775,0.695	-0.322	0.322
112941	ENSG00000095209	TMEM38B	chr9-108476646-108476786-108467955-108468034-108510353-108510471	chr9	+	108476646	108476786	108467955	108468034	108510353	108510471	112941	10,15,18,5,31,19,16,41,14,24	2,4,4,1,0,2,5,2,8,2	16,24,13,10,11,14,5,8,17,17	6,7,17,13,9,5,11,9,4,16	166	83	0.000149949	0.0071502	0.714,0.652,0.692,0.714,1.0,0.826,0.615,0.911,0.467,0.857	0.571,0.632,0.277,0.278,0.379,0.583,0.185,0.308,0.68,0.347	0.321	0.321
73196	ENSG00000122490	PQLC1	chr18-77693968-77694022-77679183-77679400-77703328-77703462	chr18	-	77693968	77694022	77679183	77679400	77703328	77703462	73196	18,27,13,14,11,26,17,17,20,22	0,5,1,1,3,2,2,8,1,7	16,41,21,25,28,8,27,23,14,34	21,11,10,15,18,13,7,15,17,16	137	83	3.30014e-05	0.00233282	1.0,0.766,0.887,0.895,0.69,0.887,0.837,0.563,0.924,0.656	0.316,0.693,0.56,0.502,0.485,0.272,0.7,0.482,0.333,0.563	0.32	0.32
112681	ENSG00000106078	COBL	chr7-51255533-51255655-51251798-51251896-51258546-51258775	chr7	-	51255533	51255655	51251798	51251896	51258546	51258775	112681	16,29,14,11,28,34,24,19,28,20	0,10,1,7,52,4,3,25,2,7	59,43,53,82,68,50,54,116,74,59	1,1,3,2,4,0,0,0,0,0	166	83	3.47389e-05	0.00243402	1.0,0.592,0.875,0.44,0.212,0.81,0.8,0.275,0.875,0.588	0.967,0.956,0.898,0.953,0.895,1.0,1.0,1.0,1.0,1.0	-0.32	0.32
96685	ENSG00000245937	CTC-228N24.3	chr5-127301854-127302620-127292495-127292613-127396835-127396936	chr5	-	127301854	127302620	127292495	127292613	127396835	127396936	96685	10,4,0,8,5,3,3,4,2,8	12,1,3,1,3,3,0,0,1,2	10,22,17,28,6,24,14,32,29,18	0,0,4,1,0,3,2,2,3,0	166	83	0.000100676	0.00540672	0.294,0.667,0.0,0.8,0.455,0.333,1.0,1.0,0.5,0.667	1.0,1.0,0.68,0.933,1.0,0.8,0.778,0.889,0.829,1.0	-0.319	0.319
97538	ENSG00000127325	BEST3	chr12-70088007-70088244-70087508-70087687-70092984-70093124	chr12	-	70088007	70088244	70087508	70087687	70092984	70093124	97538	21,14,16,25,4,30,21,9,21,16	3,86,12,62,117,52,27,46,19,29	59,66,37,61,45,16,28,23,95,43	15,12,13,26,25,15,26,6,32,4	166	83	9.67924e-05	0.00523984	0.778,0.075,0.4,0.168,0.017,0.224,0.28,0.089,0.356,0.216	0.663,0.733,0.587,0.54,0.474,0.348,0.35,0.657,0.597,0.843	-0.319	0.319
107614	ENSG00000151276	MAGI1	chr3-65361414-65361623-65350527-65350621-65364935-65365229	chr3	-	65361414	65361623	65350527	65350621	65364935	65365229	107614	0,0,0,0,0,0,0,0,0,0	1,0,3,0,0,6,1,2,0,1	2,3,1,0,0,10,2,0,0,2	3,4,0,3,0,15,0,1,6,9	166	83	6.47391e-05	0.00389204	0.0,NA,0.0,NA,NA,0.0,0.0,0.0,NA,0.0	0.25,0.273,1.0,0.0,NA,0.25,1.0,0.0,0.0,0.1	-0.319	0.319
115450	ENSG00000138162	TACC2	chr10-123792611-123792668-123781507-123781529-123809952-123810065	chr10	+	123792611	123792668	123781507	123781529	123809952	123810065	115450	62,32,27,39,3,34,16,5,39,54	82,113,54,62,51,88,54,114,81,129	551,342,343,432,433,427,508,485,443,535	198,262,287,145,200,397,175,282,587,384	140	83	7.14217e-07	0.000129445	0.31,0.144,0.229,0.272,0.034,0.186,0.149,0.025,0.222,0.199	0.623,0.436,0.415,0.639,0.562,0.389,0.632,0.505,0.309,0.452	-0.319	0.319
126337	ENSG00000140876	NUDT7	chr16-77769290-77769883-77759327-77759481-77775478-77776157	chr16	+	77769290	77769883	77759327	77759481	77775478	77776157	126337	1,0,0,1,1,1,3,2,0,0	2,2,3,4,0,3,0,3,0,0	0,0,0,0,3,0,1,0,0,1	12,7,7,3,10,7,20,17,7,13	166	83	0.000121911	0.0061936	0.2,0.0,0.0,0.111,1.0,0.143,1.0,0.25,NA,NA	0.0,0.0,0.0,0.0,0.13,0.0,0.024,0.0,0.0,0.037	0.319	0.319
127655	ENSG00000108823	SGCA	chr17-48244683-48244848-48243405-48243438-48245307-48245380	chr17	+	48244683	48244848	48243405	48243438	48245307	48245380	127655	22,6,14,20,4,21,17,24,12,21	16,20,11,26,44,31,26,26,15,52	56,44,56,53,48,37,71,81,55,67	24,24,24,13,41,7,19,13,25,40	166	83	1.77728e-07	4.63293e-05	0.407,0.13,0.389,0.278,0.043,0.253,0.246,0.316,0.286,0.168	0.538,0.478,0.538,0.671,0.369,0.725,0.651,0.757,0.524,0.456	-0.319	0.319
2026	ENSG00000157538	DSCR3	chr21-38610760-38610910-38604677-38604752-38639538-38639833	chr21	-	38610760	38610910	38604677	38604752	38639538	38639833	2026	0,0,1,0,4,1,2,1,3,3	0,0,0,1,3,1,0,0,0,3	4,2,5,5,8,11,4,11,5,3	0,1,0,0,0,0,0,0,0,0	166	83	1.28782e-05	0.00114007	NA,NA,1.0,0.0,0.4,0.333,1.0,1.0,1.0,0.333	1.0,0.5,1.0,1.0,1.0,1.0,1.0,1.0,1.0,1.0	-0.317	0.317
91389	ENSG00000130595	TNNT3	chr11-1944391-1944802-1944277-1944291-1946328-1946346	chr11	+	1944391	1944802	1944277	1944291	1946328	1946346	91389	408,331,349,318,613,921,406,509,741,433	120,55,64,114,82,299,57,43,220,103	2412,3963,3115,3938,2538,2177,2419,2199,3117,3292	1699,2562,4552,2569,2238,1921,1434,1275,3663,2755	166	83	9.78115e-09	5.08659e-06	0.63,0.751,0.732,0.582,0.789,0.606,0.781,0.855,0.627,0.678	0.415,0.436,0.255,0.434,0.362,0.362,0.458,0.463,0.298,0.374	0.317	0.317
91395	ENSG00000130595	TNNT3	chr11-1944786-1944802-1944277-1944291-1946328-1946346	chr11	+	1944786	1944802	1944277	1944291	1946328	1946346	91395	179,141,180,138,386,412,217,300,336,209	120,55,64,114,82,299,57,43,220,103	1213,2070,1530,1656,1376,1084,1207,1072,1373,1712	1699,2562,4552,2569,2238,1921,1434,1275,3663,2755	99	83	1.13751e-08	5.54344e-06	0.556,0.682,0.702,0.504,0.798,0.536,0.761,0.854,0.561,0.63	0.374,0.404,0.22,0.351,0.34,0.321,0.414,0.413,0.239,0.343	0.317	0.317
106296	ENSG00000083750	RRAGB	chrX-55778678-55778834-55777533-55777629-55779824-55779947	chrX	+	55778678	55778834	55777533	55777629	55779824	55779947	106296	0,0,4,0,4,5,1,2,1,4	6,15,14,9,20,9,17,19,9,18	10,23,17,5,19,18,2,5,6,4	14,2,19,4,12,9,6,6,7,4	166	83	1.49253e-05	0.00126877	0.0,0.0,0.125,0.0,0.091,0.217,0.029,0.05,0.053,0.1	0.263,0.852,0.309,0.385,0.442,0.5,0.143,0.294,0.3,0.333	-0.316	0.316
124945	ENSG00000183571	PGPEP1L	chr15-99514264-99514715-99512653-99512880-99548657-99548885	chr15	-	99514264	99514715	99512653	99512880	99548657	99548885	124945	11,7,5,11,6,3,15,25,27,6	5,2,3,1,0,6,3,11,4,5	32,20,60,87,32,18,24,31,49,32	0,3,2,11,0,3,0,0,1,0	166	83	0.000131476	0.00654456	0.524,0.636,0.455,0.846,1.0,0.2,0.714,0.532,0.771,0.375	1.0,0.769,0.938,0.798,1.0,0.75,1.0,1.0,0.961,1.0	-0.316	0.316
127649	ENSG00000108823	SGCA	chr17-48244638-48244848-48243405-48243438-48245307-48245380	chr17	+	48244638	48244848	48243405	48243438	48245307	48245380	127649	22,6,16,20,4,21,19,26,13,28	16,20,11,26,44,31,26,26,15,52	57,44,56,57,57,38,73,83,54,74	24,24,24,13,41,7,19,13,25,40	166	83	2.73828e-07	6.32544e-05	0.407,0.13,0.421,0.278,0.043,0.253,0.268,0.333,0.302,0.212	0.543,0.478,0.538,0.687,0.41,0.731,0.658,0.761,0.519,0.481	-0.316	0.316
128036	ENSG00000146872	TLK2	chr17-60601205-60601692-60600494-60600538-60613530-60613698	chr17	+	60601205	60601692	60600494	60600538	60613530	60613698	128036	0,9,7,5,7,11,5,5,10,8	1,3,0,5,11,4,1,4,7,3	56,60,38,79,65,42,48,57,70,70	7,4,11,9,5,6,7,10,2,11	166	83	6.46541e-06	0.000671106	0.0,0.6,1.0,0.333,0.241,0.579,0.714,0.385,0.417,0.571	0.8,0.882,0.633,0.814,0.867,0.778,0.774,0.74,0.946,0.761	-0.316	0.316
24120	ENSG00000146147	MLIP	chr6-54025537-54025597-54025164-54025230-54034325-54034370	chr6	+	54025537	54025597	54025164	54025230	54034325	54034370	24120	19,53,35,16,40,42,31,46,53,29	9,60,34,14,49,34,22,74,35,29	59,44,55,32,23,56,21,35,53,38	3,16,9,13,7,6,5,13,9,14	143	83	1.67077e-06	0.000242843	0.551,0.339,0.374,0.399,0.321,0.418,0.45,0.265,0.468,0.367	0.919,0.615,0.78,0.588,0.656,0.844,0.709,0.61,0.774,0.612	-0.315	0.315
50186	ENSG00000168958	MFF	chr2-228194321-228194499-228193393-228193505-228195341-228195405	chr2	+	228194321	228194499	228193393	228193505	228195341	228195405	50186	24,9,22,28,8,68,30,8,54,15	19,32,24,17,41,30,22,51,36,45	125,160,176,146,181,123,126,180,252,204	54,54,45,45,24,44,52,48,109,76	166	83	2.37237e-07	5.75347e-05	0.387,0.123,0.314,0.452,0.089,0.531,0.405,0.073,0.429,0.143	0.536,0.597,0.662,0.619,0.79,0.583,0.548,0.652,0.536,0.573	-0.315	0.315
57071	ENSG00000127603	MACF1	chr1-39902153-39902162-39901229-39901433-39903448-39903680	chr1	+	39902153	39902162	39901229	39901433	39903448	39903680	57071	15,14,18,6,23,18,9,17,15,16	11,5,13,5,30,8,13,23,9,12	63,47,59,48,55,59,43,60,50,81	7,3,12,10,11,9,3,9,13,16	92	83	3.85698e-08	1.38594e-05	0.552,0.716,0.555,0.52,0.409,0.67,0.384,0.4,0.601,0.546	0.89,0.934,0.816,0.812,0.819,0.855,0.928,0.857,0.776,0.82	-0.315	0.315
129921	ENSG00000101150	TPD52L2	chr20-62507153-62507228-62505020-62505169-62514071-62514173	chr20	+	62507153	62507228	62505020	62505169	62514071	62514173	129921	9,15,18,13,16,27,19,11,17,26	6,21,13,15,35,25,19,20,15,26	57,48,66,44,54,52,25,64,60,45	8,18,18,21,10,9,12,14,16,23	158	83	1.07464e-06	0.000173498	0.441,0.273,0.421,0.313,0.194,0.362,0.344,0.224,0.373,0.344	0.789,0.583,0.658,0.524,0.739,0.752,0.523,0.706,0.663,0.507	-0.315	0.315
11389	ENSG00000172594	SMPDL3A	chr6-123124808-123124978-123117968-123118113-123126053-123126234	chr6	+	123124808	123124978	123117968	123118113	123126053	123126234	11389	24,37,65,27,3,48,29,29,43,23	18,39,5,10,4,21,7,26,17,21	130,70,68,129,137,91,110,69,87,84	12,9,7,27,9,11,23,11,16,0	166	83	5.88093e-05	0.00359909	0.4,0.322,0.867,0.574,0.273,0.533,0.674,0.358,0.558,0.354	0.844,0.795,0.829,0.705,0.884,0.805,0.705,0.758,0.731,1.0	-0.314	0.314
32682	ENSG00000123562	MORF4L2	chrX-102939608-102939657-102933426-102933528-102940098-102940188	chrX	-	102939608	102939657	102933426	102933528	102940098	102940188	32682	38,19,31,31,20,50,37,47,44,42	30,66,45,40,75,79,53,65,76,75	215,396,271,296,447,212,205,328,278,322	113,149,99,151,193,92,112,118,123,111	132	83	3.68315e-11	1.36129e-07	0.443,0.153,0.302,0.328,0.144,0.285,0.305,0.313,0.267,0.26	0.545,0.626,0.633,0.552,0.593,0.592,0.535,0.636,0.587,0.646	-0.314	0.314
106295	ENSG00000083750	RRAGB	chrX-55778678-55778786-55777533-55777629-55779824-55779947	chrX	+	55778678	55778786	55777533	55777629	55779824	55779947	106295	0,0,1,3,3,5,1,3,1,6	6,15,14,9,20,9,17,19,9,18	13,23,17,5,21,18,2,5,6,4	14,2,19,4,12,9,6,6,7,4	166	83	1.48912e-05	0.00126732	0.0,0.0,0.034,0.143,0.07,0.217,0.029,0.073,0.053,0.143	0.317,0.852,0.309,0.385,0.467,0.5,0.143,0.294,0.3,0.333	-0.314	0.314
23936	ENSG00000129353	SLC44A2	chr19-10753572-10753697-10753042-10753127-10753954-10754806	chr19	+	10753572	10753697	10753042	10753127	10753954	10754806	23936	64,104,61,53,279,178,71,203,151,155	15,13,21,19,26,39,21,29,41,21	133,90,97,124,89,67,67,63,99,121	87,71,65,69,104,84,31,124,62,78	166	83	9.71467e-07	0.000161373	0.681,0.8,0.592,0.582,0.843,0.695,0.628,0.778,0.648,0.787	0.433,0.388,0.427,0.473,0.3,0.285,0.519,0.203,0.444,0.437	0.313	0.313
94907	ENSG00000121769	FABP3	chr1-31841916-31841983-31840239-31840299-31842231-31842381	chr1	-	31841916	31841983	31840239	31840299	31842231	31842381	94907	0,4,6,7,3,14,9,4,4,6	0,2,4,10,0,16,6,8,3,4	8,22,26,9,37,24,22,24,38,42	55,57,85,57,62,49,79,106,131,123	150	83	2.49931e-06	0.000327819	NA,0.525,0.454,0.279,1.0,0.326,0.454,0.217,0.425,0.454	0.074,0.176,0.145,0.08,0.248,0.213,0.134,0.111,0.138,0.159	0.312	0.312
66133	ENSG00000239382	ALKBH6	chr19-36504415-36504490-36504245-36504324-36505076-36505129	chr19	-	36504415	36504490	36504245	36504324	36505076	36505129	66133	1,1,4,2,11,5,0,7,4,4	5,8,5,6,10,8,7,10,4,7	16,29,31,59,37,46,17,18,14,45	23,28,16,18,13,6,10,9,14,11	158	83	9.61937e-05	0.00522535	0.095,0.062,0.296,0.149,0.366,0.247,0.0,0.269,0.344,0.231	0.268,0.352,0.504,0.633,0.599,0.801,0.472,0.512,0.344,0.682	-0.311	0.311
127670	ENSG00000108823	SGCA	chr17-48244766-48244848-48243405-48243438-48245307-48245380	chr17	+	48244766	48244848	48243405	48243438	48245307	48245380	127670	20,5,14,19,4,22,16,21,10,21	16,20,11,26,44,31,26,26,15,52	56,41,48,46,40,36,67,73,51,62	24,24,24,13,41,7,19,13,25,40	165	83	2.32725e-07	5.68024e-05	0.386,0.112,0.39,0.269,0.044,0.263,0.236,0.289,0.251,0.169	0.54,0.462,0.502,0.64,0.329,0.721,0.639,0.739,0.506,0.438	-0.311	0.311
13716	ENSG00000104852	SNRNP70	chr19-49605370-49605430-49604646-49604728-49607890-49607992	chr19	+	49605370	49605430	49604646	49604728	49607890	49607992	13716	13,28,15,14,36,6,20,19,18,12	4,14,11,22,46,25,15,24,20,20	15,17,28,15,21,16,6,16,11,28	122,223,169,174,214,149,143,157,201,123	143	83	1.23459e-08	5.78125e-06	0.654,0.537,0.442,0.27,0.312,0.122,0.436,0.315,0.343,0.258	0.067,0.042,0.088,0.048,0.054,0.059,0.024,0.056,0.031,0.117	0.31	0.31
33173	ENSG00000174796	THAP6	chr4-76440642-76440742-76439647-76439730-76441981-76441999	chr4	+	76440642	76440742	76439647	76439730	76441981	76441999	33173	20,57,52,26,75,39,54,69,41,58	15,10,7,19,12,21,13,8,30,17	74,105,86,108,98,97,59,103,83,66	114,130,79,108,121,103,75,104,90,101	166	83	5.87199e-10	7.96355e-07	0.4,0.74,0.788,0.406,0.758,0.481,0.675,0.812,0.406,0.63	0.245,0.288,0.352,0.333,0.288,0.32,0.282,0.331,0.316,0.246	0.31	0.31
52487	ENSG00000003436	TFPI	chr2-188409230-188409364-188378342-188378373-188418926-188419188	chr2	-	188409230	188409364	188378342	188378373	188418926	188419188	52487	0,1,1,0,1,2,0,2,3,0	3,2,0,1,1,0,2,1,4,0	0,0,0,0,0,0,0,0,0,4	0,5,7,0,5,2,0,2,3,3	166	83	0.00011569	0.00596241	0.0,0.2,1.0,0.0,0.333,1.0,0.0,0.5,0.273,NA	NA,0.0,0.0,NA,0.0,0.0,NA,0.0,0.0,0.4	0.31	0.31
53689	ENSG00000148660	CAMK2G	chr10-75599296-75599359-75597225-75597269-75601926-75601969	chr10	-	75599296	75599359	75597225	75597269	75601926	75601969	53689	43,31,31,13,29,43,28,28,33,43	15,4,5,14,17,17,6,6,7,7	41,47,57,66,68,40,38,48,59,63	44,42,68,52,61,52,48,40,75,82	146	83	2.38722e-09	2.12253e-06	0.62,0.815,0.779,0.346,0.492,0.59,0.726,0.726,0.728,0.777	0.346,0.389,0.323,0.419,0.388,0.304,0.31,0.406,0.309,0.304	0.31	0.31
20661	ENSG00000081248	CACNA1S	chr1-201023632-201023689-201022586-201022715-201027535-201027619	chr1	-	201023632	201023689	201022586	201022715	201027535	201027619	20661	108,103,103,93,94,208,116,84,188,110	7,54,17,22,115,21,29,91,25,37	570,410,666,462,506,598,271,363,697,685	1,10,6,9,18,8,9,3,12,10	140	83	9.75968e-09	5.08659e-06	0.901,0.531,0.782,0.715,0.326,0.854,0.703,0.354,0.817,0.638	0.997,0.96,0.985,0.968,0.943,0.978,0.947,0.986,0.972,0.976	-0.309	0.309
45343	ENSG00000089101	C20orf26	chr20-20140013-20140088-20123500-20123592-20147040-20147080	chr20	+	20140013	20140088	20123500	20123592	20147040	20147080	45343	2,6,0,1,1,5,11,5,0,3	0,0,0,0,0,0,0,0,0,0	2,43,2,17,22,7,3,9,4,15	0,19,1,4,5,2,0,3,8,0	158	83	1.84265e-05	0.00149211	1.0,1.0,NA,1.0,1.0,1.0,1.0,1.0,NA,1.0	1.0,0.543,0.512,0.691,0.698,0.648,1.0,0.612,0.208,1.0	0.309	0.309
69710	ENSG00000166747	AP1G1	chr16-71841917-71842053-71823181-71823385-71842665-71843053	chr16	-	71841917	71842053	71823181	71823385	71842665	71843053	69710	24,21,16,22,13,42,22,22,20,27	47,43,34,23,58,44,35,42,38,46	91,118,119,62,107,98,65,103,74,114	53,35,59,42,32,27,51,33,49,39	166	83	2.21965e-07	5.46922e-05	0.203,0.196,0.19,0.324,0.101,0.323,0.239,0.208,0.208,0.227	0.462,0.628,0.502,0.425,0.626,0.645,0.389,0.609,0.43,0.594	-0.309	0.309
113997	ENSG00000120549	KIAA1217	chr10-24831435-24831471-24825702-24825822-24833909-24836772	chr10	+	24831435	24831471	24825702	24825822	24833909	24836772	113997	0,2,6,1,2,2,1,2,2,2	4,1,2,3,5,17,0,12,3,7	0,0,4,0,0,0,1,1,0,0	16,10,19,10,2,19,12,11,10,18	119	83	1.34691e-05	0.00117232	0.0,0.582,0.677,0.189,0.218,0.076,1.0,0.104,0.317,0.166	0.0,0.0,0.128,0.0,0.0,0.0,0.055,0.06,0.0,0.0	0.309	0.309
25144	ENSG00000158528	PPP1R9A	chr7-94832976-94833042-94827660-94827796-94855272-94855428	chr7	+	94832976	94833042	94827660	94827796	94855272	94855428	25144	2,9,4,5,7,3,10,16,4,2	0,5,2,1,6,2,3,4,4,4	7,1,9,5,8,4,1,5,2,2	9,7,6,6,18,3,3,10,4,12	149	83	0.000183196	0.00814151	1.0,0.501,0.527,0.736,0.394,0.455,0.65,0.69,0.358,0.218	0.302,0.074,0.455,0.317,0.198,0.426,0.157,0.218,0.218,0.085	0.308	0.308
64613	ENSG00000100678	SLC8A3	chr14-70527552-70527656-70522512-70522530-70530539-70530646	chr14	-	70527552	70527656	70522512	70522530	70530539	70530646	64613	1,0,1,1,1,2,0,0,6,0	0,0,0,0,0,0,0,0,0,0	15,11,13,8,11,9,7,4,2,8	5,0,5,0,4,14,2,0,1,1	166	83	2.5645e-05	0.00192315	1.0,NA,1.0,1.0,1.0,1.0,NA,NA,1.0,NA	0.6,1.0,0.565,1.0,0.579,0.243,0.636,1.0,0.5,0.8	0.308	0.308
20053	ENSG00000090621	PABPC4	chr1-40029507-40029594-40029285-40029413-40030094-40030163	chr1	-	40029507	40029594	40029285	40029413	40030094	40030163	20053	74,130,67,39,161,86,83,141,92,141	49,50,51,45,7,91,40,48,90,43	100,71,95,136,117,86,63,161,145,204	251,181,293,223,220,330,160,224,216,359	166	83	1.42795e-07	3.89909e-05	0.43,0.565,0.396,0.302,0.92,0.321,0.509,0.595,0.338,0.621	0.166,0.164,0.14,0.234,0.21,0.115,0.164,0.264,0.251,0.221	0.307	0.307
107061	ENSG00000047849	MAP4	chr3-47910673-47910817-47908735-47908828-47912302-47912595	chr3	-	47910673	47910817	47908735	47908828	47912302	47912595	107061	29,45,46,41,61,52,39,93,46,51	23,15,28,25,16,17,19,19,18,25	166,237,309,258,225,282,149,242,242,190	14,15,27,16,28,13,14,13,34,29	166	83	8.3372e-08	2.54513e-05	0.387,0.6,0.451,0.451,0.656,0.605,0.506,0.71,0.561,0.505	0.856,0.888,0.851,0.89,0.801,0.916,0.842,0.903,0.781,0.766	-0.306	0.306
42791	ENSG00000148950	IMMP1L	chr11-31484718-31484852-31455006-31455117-31531065-31531121	chr11	-	31484718	31484852	31455006	31455117	31531065	31531121	42791	23,29,47,48,26,47,28,22,26,32	131,109,164,140,103,237,175,132,91,205	121,143,97,125,201,52,136,91,83,97	104,92,69,94,116,56,66,69,46,118	166	83	4.55536e-10	6.73464e-07	0.081,0.117,0.125,0.146,0.112,0.09,0.074,0.077,0.125,0.072	0.368,0.437,0.413,0.399,0.464,0.317,0.507,0.397,0.474,0.291	-0.305	0.305
66185	ENSG00000166887	VPS39	chr15-42484263-42484296-42483693-42483758-42492093-42492159	chr15	-	42484263	42484296	42483693	42483758	42492093	42492159	66185	8,7,12,19,2,20,13,9,12,22	20,30,33,24,34,18,23,42,35,33	44,39,34,41,27,20,21,57,38,49	14,15,21,25,24,44,10,19,28,32	116	83	1.5598e-05	0.00130705	0.223,0.143,0.206,0.362,0.04,0.443,0.288,0.133,0.197,0.323	0.692,0.65,0.537,0.54,0.446,0.245,0.6,0.682,0.493,0.523	-0.305	0.305
31759	ENSG00000259431	THTPA	chr14-24025951-24026513-24025215-24025552-24027903-24028783	chr14	+	24025951	24026513	24025215	24025552	24027903	24028783	31759	6,10,2,5,10,13,7,7,9,22	5,10,2,3,20,2,7,13,8,8	17,23,21,16,30,16,31,28,36,24	6,4,6,1,3,7,3,9,6,9	166	83	2.64105e-05	0.00196914	0.375,0.333,0.333,0.455,0.2,0.765,0.333,0.212,0.36,0.579	0.586,0.742,0.636,0.889,0.833,0.533,0.838,0.609,0.75,0.571	-0.304	0.304
91521	ENSG00000130595	TNNT3	chr11-1950349-1950373-1947604-1948078-1951039-1951058	chr11	+	1950349	1950373	1947604	1948078	1951039	1951058	91521	32,250,218,87,1206,160,388,849,353,365	1,0,5,5,0,6,3,1,7,4	134,205,128,25,28,18,7,22,28,178	19,28,27,11,13,22,23,4,11,11	107	83	4.19726e-07	8.66998e-05	0.961,1.0,0.971,0.931,1.0,0.954,0.99,0.998,0.975,0.986	0.845,0.85,0.786,0.638,0.626,0.388,0.191,0.81,0.664,0.926	0.304	0.304
92704	ENSG00000112972	HMGCS1	chr5-43307867-43307946-43298547-43299077-43313457-43313614	chr5	-	43307867	43307946	43298547	43299077	43313457	43313614	92704	22,17,23,17,12,20,27,16,36,30	6,14,23,15,22,13,13,15,24,30	81,45,45,54,81,41,38,40,66,79	17,6,15,10,8,3,19,12,8,29	162	83	1.49327e-05	0.00126877	0.653,0.384,0.339,0.367,0.218,0.441,0.516,0.353,0.435,0.339	0.709,0.793,0.606,0.735,0.838,0.875,0.506,0.631,0.809,0.583	-0.304	0.304
87713	ENSG00000215375	MYL5	chr4-669566-669998-667729-667766-672446-672554	chr4	+	669566	669998	667729	667766	672446	672554	87713	1,7,1,2,11,5,3,20,2,16	2,0,1,1,0,0,1,2,1,0	10,19,4,3,15,10,12,13,15,15	0,0,0,0,0,0,0,0,0,0	166	83	2.37514e-05	0.00181535	0.2,1.0,0.333,0.5,1.0,1.0,0.6,0.833,0.5,1.0	1.0,1.0,1.0,1.0,1.0,1.0,1.0,1.0,1.0,1.0	-0.303	0.303
36648	ENSG00000100266	PACSIN2	chr22-43272893-43273016-43272142-43272339-43275053-43275175	chr22	-	43272893	43273016	43272142	43272339	43275053	43275175	36648	18,22,19,13,26,40,19,29,19,13	9,10,0,4,7,18,12,11,12,14	92,102,103,82,95,85,49,76,86,100	10,2,4,3,14,8,2,7,11,14	166	83	1.04998e-06	0.000171389	0.5,0.524,1.0,0.619,0.65,0.526,0.442,0.569,0.442,0.317	0.821,0.962,0.928,0.932,0.772,0.842,0.925,0.844,0.796,0.781	-0.301	0.301
43287	ENSG00000114904	NEK4	chr3-52783707-52783845-52780749-52780920-52785947-52786086	chr3	-	52783707	52783845	52780749	52780920	52785947	52786086	43287	8,11,5,13,13,8,10,9,5,6	1,1,1,1,2,0,2,2,1,1	30,23,25,23,27,16,14,33,16,20	8,21,16,14,11,9,8,26,14,4	166	83	7.22462e-06	0.000731567	0.8,0.846,0.714,0.867,0.765,1.0,0.714,0.692,0.714,0.75	0.652,0.354,0.439,0.451,0.551,0.471,0.467,0.388,0.364,0.714	0.301	0.301
58874	ENSG00000126746	ZNF384	chr12-6787828-6787876-6787292-6787626-6788111-6788349	chr12	-	6787828	6787876	6787292	6787626	6788111	6788349	58874	14,14,5,5,13,15,4,12,13,13	1,2,0,0,2,1,1,1,6,4	10,18,24,21,20,13,21,10,20,9	6,8,13,4,12,12,9,10,10,9	131	83	2.02996e-05	0.00161063	0.899,0.816,1.0,1.0,0.805,0.905,0.717,0.884,0.579,0.673	0.514,0.588,0.539,0.769,0.514,0.407,0.597,0.388,0.559,0.388	0.301	0.301
20257	ENSG00000102683	SGCG	chr13-23765385-23765536-23755144-23755214-23777833-23778028	chr13	+	23765385	23765536	23755144	23755214	23777833	23778028	20257	163,76,173,169,139,334,144,311,287,266	322,379,322,285,307,405,464,379,327,464	1750,2811,2041,2303,2736,2452,651,499,2068,802	705,894,912,608,762,773,582,623,607,983	166	83	1.07076e-05	0.000997393	0.202,0.091,0.212,0.229,0.185,0.292,0.134,0.291,0.305,0.223	0.554,0.611,0.528,0.654,0.642,0.613,0.359,0.286,0.63,0.29	-0.3	0.3
56546	ENSG00000198561	CTNND1	chr11-57556508-57556627-57529268-57529518-57558856-57558962	chr11	+	57556508	57556627	57529268	57529518	57558856	57558962	56546	59,68,48,48,87,61,46,84,56,69	11,5,9,16,0,4,8,3,7,7	116,163,180,84,108,143,77,135,100,124	74,87,62,39,44,62,39,63,50,67	166	83	2.21457e-10	4.40733e-07	0.728,0.872,0.727,0.6,1.0,0.884,0.742,0.933,0.8,0.831	0.439,0.484,0.592,0.519,0.551,0.536,0.497,0.517,0.5,0.481	0.3	0.3
79058	ENSG00000106070	GRB10	chr7-50713270-50713349-50694518-50694675-50737418-50737560	chr7	-	50713270	50713349	50694518	50694675	50737418	50737560	79058	97,48,3,45,2,27,120,28,56,52	15,30,6,11,44,19,20,39,27,35	138,457,145,85,370,129,349,242,377,670	30,43,54,20,37,52,38,29,39,64	162	83	0.000178192	0.00801425	0.768,0.45,0.204,0.677,0.023,0.421,0.755,0.269,0.515,0.432	0.702,0.845,0.579,0.685,0.837,0.56,0.825,0.81,0.832,0.843	-0.3	0.3
23195	ENSG00000196670	ZFP62	chr5-180278987-180279060-180274614-180278493-180287527-180287663	chr5	-	180278987	180279060	180274614	180278493	180287527	180287663	23195	2,6,2,0,9,11,4,13,5,9	0,1,2,0,3,1,5,1,1,1	9,14,11,16,11,13,14,17,12,4	11,9,19,26,7,14,10,18,21,0	156	83	0.000166561	0.0076609	1.0,0.761,0.347,NA,0.615,0.854,0.299,0.874,0.727,0.827	0.303,0.453,0.235,0.247,0.455,0.331,0.427,0.334,0.233,1.0	0.299	0.299
80703	ENSG00000101639	CEP192	chr18-13070503-13070566-13069736-13069855-13071037-13071211	chr18	+	13070503	13070566	13069736	13069855	13071037	13071211	80703	0,2,0,0,0,0,0,0,0,0	1,8,6,8,6,5,7,14,3,11	7,0,1,2,7,13,2,4,5,14	4,8,3,7,8,3,2,15,16,5	146	83	5.05968e-05	0.00322848	0.0,0.124,0.0,0.0,0.0,0.0,0.0,0.0,0.0,0.0	0.499,0.0,0.159,0.14,0.332,0.711,0.362,0.132,0.151,0.614	-0.298	0.298
117550	ENSG00000172890	NADSYN1	chr11-71188390-71188484-71185440-71185572-71189440-71189515	chr11	+	71188390	71188484	71185440	71185572	71189440	71189515	117550	2,4,2,6,7,1,7,4,0,2	6,7,1,0,7,1,1,9,5,3	0,0,4,3,3,3,0,0,1,4	5,13,14,19,7,5,6,13,14,14	166	83	0.000143297	0.00692018	0.143,0.222,0.5,1.0,0.333,0.333,0.778,0.182,0.0,0.25	0.0,0.0,0.125,0.073,0.176,0.231,0.0,0.0,0.034,0.125	0.298	0.298
11588	ENSG00000013561	RNF14	chr5-141357867-141358395-141353147-141353307-141362944-141363117	chr5	+	141357867	141358395	141353147	141353307	141362944	141363117	11588	2,5,5,2,4,11,10,7,14,11	3,4,1,5,0,11,5,5,6,7	13,10,9,16,5,14,6,23,19,14	23,33,25,34,25,56,14,20,48,35	166	83	6.39508e-06	0.000665139	0.25,0.385,0.714,0.167,1.0,0.333,0.5,0.412,0.538,0.44	0.22,0.132,0.153,0.19,0.091,0.111,0.176,0.365,0.165,0.167	0.297	0.297
86169	ENSG00000256500	RP11-73M18.2	chr14-104029551-104029720-104029298-104029461-104053610-104053701	chr14	+	104029551	104029720	104029298	104029461	104053610	104053701	86169	2,0,3,5,4,5,7,0,5,3	4,4,4,7,17,6,12,10,4,7	13,10,9,9,5,9,16,19,23,13	5,4,3,9,9,3,3,17,5,21	166	83	9.62383e-05	0.00522535	0.2,0.0,0.273,0.263,0.105,0.294,0.226,0.0,0.385,0.176	0.565,0.556,0.6,0.333,0.217,0.6,0.727,0.358,0.697,0.236	-0.297	0.297
14749	ENSG00000145431	PDGFC	chr4-157782580-157782641-157771372-157771568-157891937-157892467	chr4	-	157782580	157782641	157771372	157771568	157891937	157892467	14749	1,3,8,1,11,9,6,9,12,9	8,31,18,16,45,17,12,35,10,15	7,10,29,2,18,13,7,9,6,22	7,7,13,10,7,2,8,9,6,4	144	83	0.000113221	0.00586143	0.067,0.053,0.204,0.035,0.123,0.234,0.224,0.129,0.409,0.257	0.366,0.452,0.563,0.103,0.597,0.789,0.335,0.366,0.366,0.76	-0.296	0.296
68416	ENSG00000133392	MYH11	chr16-15802659-15802698-15797028-15797980-15808765-15808938	chr16	-	15802659	15802698	15797028	15797980	15808765	15808938	68416	1,0,0,1,1,1,0,6,1,0	11,1,15,7,14,11,2,9,1,10	25,93,22,2,49,62,6,72,36,12	44,85,33,3,16,63,7,77,40,13	122	83	3.49032e-07	7.52512e-05	0.058,0.0,0.0,0.089,0.046,0.058,0.0,0.312,0.405,0.0	0.279,0.427,0.312,0.312,0.676,0.401,0.368,0.389,0.38,0.386	-0.296	0.296
97500	ENSG00000058799	YIPF1	chr1-54354916-54355161-54354579-54354659-54355385-54355507	chr1	-	54354916	54355161	54354579	54354659	54355385	54355507	97500	5,3,4,1,4,17,5,8,10,7	16,8,13,13,10,15,10,11,12,19	15,34,23,34,28,32,11,22,26,27	7,14,13,17,27,16,21,7,12,7	166	83	1.15767e-05	0.00105629	0.135,0.158,0.133,0.037,0.167,0.362,0.2,0.267,0.294,0.156	0.517,0.548,0.469,0.5,0.341,0.5,0.208,0.611,0.52,0.659	-0.296	0.296
15603	ENSG00000131018	SYNE1	chr6-152819876-152819927-152809530-152809638-152823767-152823877	chr6	-	152819876	152819927	152809530	152809638	152823767	152823877	15603	9,19,14,13,9,11,5,11,23,15	0,1,1,0,1,0,0,1,2,0	20,11,23,19,10,19,15,17,16,33	5,9,7,2,4,8,6,7,8,4	134	83	7.69886e-06	0.000768312	1.0,0.922,0.897,1.0,0.848,1.0,1.0,0.872,0.877,1.0	0.712,0.431,0.671,0.855,0.608,0.595,0.608,0.601,0.553,0.836	0.295	0.295
53576	ENSG00000164828	SUN1	chr7-889156-889240-882977-883157-889559-889670	chr7	+	889156	889240	882977	883157	889559	889670	53576	26,19,23,17,14,26,21,31,31,22	6,17,3,4,15,6,6,4,2,6	41,59,69,68,84,59,51,85,38,80	3,2,6,0,2,1,1,2,0,3	166	83	2.21241e-06	0.000298123	0.684,0.358,0.793,0.68,0.318,0.684,0.636,0.795,0.886,0.647	0.872,0.937,0.852,1.0,0.955,0.967,0.962,0.955,1.0,0.93	-0.295	0.295
42305	ENSG00000117305	HMGCL	chr1-24140679-24140828-24134624-24134813-24143164-24143260	chr1	-	24140679	24140828	24134624	24134813	24143164	24143260	42305	15,16,25,10,35,29,32,16,21,45	4,24,13,10,9,27,12,4,20,25	31,6,18,5,10,12,25,12,1,20	39,49,27,29,26,30,18,30,54,28	166	83	7.53523e-05	0.00433225	0.652,0.25,0.49,0.333,0.66,0.349,0.571,0.667,0.344,0.474	0.284,0.058,0.25,0.079,0.161,0.167,0.41,0.167,0.009,0.263	0.294	0.294
48631	ENSG00000185813	PCYT2	chr17-79865079-79865133-79864635-79864774-79865429-79865474	chr17	-	79865079	79865133	79864635	79864774	79865429	79865474	48631	2,1,0,2,2,7,0,0,1,0	13,11,11,1,7,9,7,3,3,16	20,21,6,17,17,20,16,23,14,25	12,20,14,11,28,13,3,18,18,22	137	83	3.24858e-06	0.000396239	0.085,0.052,0.0,0.548,0.148,0.32,0.0,0.0,0.168,0.0	0.502,0.389,0.206,0.484,0.269,0.482,0.764,0.436,0.32,0.408	-0.294	0.294
63939	ENSG00000092148	HECTD1	chr14-31583082-31583265-31582482-31582690-31583491-31583546	chr14	-	31583082	31583265	31582482	31582690	31583491	31583546	63939	22,105,107,59,120,82,62,163,67,83	48,44,60,48,29,85,51,20,80,46	72,54,53,33,40,35,31,55,63,50	168,101,140,72,132,164,72,129,156,203	166	83	2.9241e-08	1.13337e-05	0.186,0.544,0.471,0.381,0.674,0.325,0.378,0.803,0.295,0.474	0.176,0.211,0.159,0.186,0.132,0.096,0.177,0.176,0.168,0.11	0.294	0.294
87714	ENSG00000215375	MYL5	chr4-669792-669998-667729-667766-672446-672554	chr4	+	669792	669998	667729	667766	672446	672554	87714	1,7,1,2,11,5,3,21,3,16	2,0,1,1,0,0,1,2,1,0	10,19,4,3,15,10,12,13,15,17	0,0,0,0,0,0,0,0,0,0	166	83	2.689e-05	0.00199341	0.2,1.0,0.333,0.5,1.0,1.0,0.6,0.84,0.6,1.0	1.0,1.0,1.0,1.0,1.0,1.0,1.0,1.0,1.0,1.0	-0.293	0.293
30068	ENSG00000196547	MAN2A2	chr15-91459815-91459890-91459352-91459486-91461423-91461618	chr15	+	91459815	91459890	91459352	91459486	91461423	91461618	30068	24,47,19,30,14,26,31,15,19,26	19,14,19,15,10,20,22,7,13,25	27,8,46,46,32,32,26,22,50,74	145,76,128,103,70,109,71,74,111,122	158	83	4.89702e-07	9.664e-05	0.399,0.638,0.344,0.512,0.424,0.406,0.425,0.53,0.434,0.353	0.089,0.052,0.159,0.19,0.194,0.134,0.161,0.135,0.191,0.242	0.292	0.292
40271	ENSG00000173166	RAPH1	chr2-204341798-204341879-204334961-204335036-204354306-204354812	chr2	-	204341798	204341879	204334961	204335036	204354306	204354812	40271	5,46,15,7,105,49,9,75,33,26	1,0,0,1,6,2,0,0,1,0	23,10,32,15,26,17,10,1,14,24	0,2,6,9,11,1,3,2,4,11	164	83	0.000161521	0.00751332	0.717,1.0,1.0,0.78,0.899,0.925,1.0,1.0,0.944,1.0	1.0,0.717,0.73,0.458,0.545,0.896,0.628,0.202,0.639,0.525	0.292	0.292
49397	ENSG00000196922	ZNF252P	chr8-146221892-146221993-146219864-146219978-146224988-146225155	chr8	-	146221892	146221993	146219864	146219978	146224988	146225155	49397	7,24,24,27,25,29,19,10,36,24	5,2,2,5,0,10,3,5,5,4	18,23,40,31,39,58,30,46,56,68	11,11,28,35,45,21,22,49,31,27	166	83	5.71357e-06	0.000610832	0.412,0.857,0.857,0.73,1.0,0.592,0.76,0.5,0.783,0.75	0.45,0.511,0.417,0.307,0.302,0.58,0.405,0.319,0.475,0.557	0.292	0.292
20931	ENSG00000266714	MYO15B	chr17-73588508-73588622-73588318-73588382-73588759-73588921	chr17	+	73588508	73588622	73588318	73588382	73588759	73588921	20931	2,4,9,4,11,5,5,2,2,7	1,0,0,1,2,2,0,0,10,3	1,7,14,16,4,10,1,3,6,1	0,0,0,0,0,0,0,0,0,0	166	83	3.48533e-05	0.00244039	0.5,1.0,1.0,0.667,0.733,0.556,1.0,1.0,0.091,0.538	1.0,1.0,1.0,1.0,1.0,1.0,1.0,1.0,1.0,1.0	-0.291	0.291
25147	ENSG00000158528	PPP1R9A	chr7-94916421-94916445-94915517-94915637-94917847-94918030	chr7	+	94916421	94916445	94915517	94915637	94917847	94918030	25147	23,13,15,11,26,23,30,42,19,24	2,23,6,4,36,18,19,35,10,14	57,90,70,58,60,43,54,40,75,90	4,16,15,11,1,4,7,12,8,11	107	83	5.59509e-06	0.000600648	0.899,0.305,0.66,0.681,0.359,0.498,0.551,0.482,0.596,0.571	0.917,0.814,0.784,0.804,0.979,0.893,0.857,0.721,0.879,0.864	-0.291	0.291
89091	ENSG00000102683	SGCG	chr13-23765385-23765776-23755144-23755214-23777833-23778028	chr13	+	23765385	23765776	23755144	23755214	23777833	23778028	89091	97,44,84,113,75,215,76,186,182,171	322,379,322,285,307,405,464,379,327,464	1305,2113,1530,1759,2161,1968,342,250,1596,388	705,894,912,608,762,773,582,623,607,983	166	83	5.77053e-05	0.0035475	0.131,0.055,0.115,0.165,0.109,0.21,0.076,0.197,0.218,0.156	0.481,0.542,0.456,0.591,0.586,0.56,0.227,0.167,0.568,0.165	-0.291	0.291
21086	ENSG00000099204	ABLIM1	chr10-116213137-116213242-116211382-116211430-116225456-116225586	chr10	-	116213137	116213242	116211382	116211430	116225456	116225586	21086	4,40,29,27,67,14,11,57,31,19	9,21,26,15,21,31,13,17,28,17	22,40,55,35,71,25,13,31,18,19	82,115,183,124,163,164,74,186,171,162	166	83	4.10352e-08	1.44937e-05	0.182,0.488,0.358,0.474,0.615,0.184,0.297,0.626,0.356,0.358	0.118,0.148,0.131,0.124,0.179,0.071,0.081,0.077,0.05,0.055	0.29	0.29
43964	ENSG00000071282	LMCD1	chr3-8556610-8556681-8543508-8543666-8578870-8579126	chr3	+	8556610	8556681	8543508	8543666	8578870	8579126	43964	10,11,8,14,4,18,44,3,18,24	1,5,9,5,7,7,4,12,10,7	141,124,84,126,170,114,119,63,188,92	9,7,32,7,16,13,8,17,25,11	154	83	6.90739e-05	0.00406155	0.843,0.542,0.324,0.601,0.235,0.581,0.856,0.119,0.492,0.649	0.894,0.905,0.586,0.907,0.851,0.825,0.889,0.666,0.802,0.818	-0.29	0.29
71635	ENSG00000108433	GOSR2	chr17-45008467-45008573-45006885-45006950-45012394-45012535	chr17	+	45008467	45008573	45006885	45006950	45012394	45012535	71635	0,0,5,0,3,2,3,2,5,3	0,0,0,0,0,0,0,0,0,0	7,20,4,7,10,17,3,7,19,16	2,6,3,2,4,1,1,0,3,0	166	83	0.00016617	0.00765021	NA,NA,1.0,NA,1.0,1.0,1.0,1.0,1.0,1.0	0.636,0.625,0.4,0.636,0.556,0.895,0.6,1.0,0.76,1.0	0.289	0.289
78018	ENSG00000160221	C21orf33	chr21-45560131-45560165-45557058-45557178-45563086-45563243	chr21	+	45560131	45560165	45557058	45557178	45563086	45563243	78018	12,9,6,9,13,11,22,11,23,30	4,13,4,0,20,25,5,12,16,18	74,28,32,49,38,43,43,60,64,48	1,0,6,7,10,19,11,9,8,8	117	83	0.000118803	0.00607743	0.68,0.329,0.516,1.0,0.316,0.238,0.757,0.394,0.505,0.542	0.981,1.0,0.791,0.832,0.729,0.616,0.735,0.825,0.85,0.81	-0.289	0.289
92105	ENSG00000129353	SLC44A2	chr19-10753561-10753697-10753042-10753127-10753954-10754806	chr19	+	10753561	10753697	10753042	10753127	10753954	10754806	92105	30,47,30,24,117,84,28,99,80,58	15,13,21,19,26,39,21,29,41,21	55,26,58,60,34,32,37,32,53,60	87,71,65,69,104,84,31,124,62,78	166	83	4.70439e-06	0.000529183	0.5,0.644,0.417,0.387,0.692,0.519,0.4,0.631,0.494,0.58	0.24,0.155,0.309,0.303,0.14,0.16,0.374,0.114,0.299,0.278	0.289	0.289
108809	ENSG00000120729	MYOT	chr5-137206399-137206696-137206129-137206214-137211517-137211692	chr5	+	137206399	137206696	137206129	137206214	137211517	137211692	108809	731,1462,1319,954,921,2623,1438,1601,1693,1752	129,98,164,111,38,443,166,52,136,155	8425,9366,7196,7206,9264,6196,4658,7963,8949,7801	4109,4088,2690,3936,3149,1859,2228,3518,2950,3440	166	83	4.94348e-11	1.48406e-07	0.739,0.882,0.801,0.811,0.924,0.748,0.812,0.939,0.862,0.85	0.506,0.534,0.572,0.478,0.595,0.625,0.511,0.531,0.603,0.531	0.288	0.288
108817	ENSG00000120729	MYOT	chr5-137206584-137206696-137206129-137206214-137211517-137211692	chr5	+	137206584	137206696	137206129	137206214	137211517	137211692	108817	731,1462,1319,954,921,2623,1438,1601,1693,1752	129,98,164,111,38,443,166,52,136,155	8425,9366,7196,7209,9264,6196,4658,7963,8949,7801	4109,4088,2690,3936,3149,1859,2228,3518,2950,3440	166	83	4.92549e-11	1.48406e-07	0.739,0.882,0.801,0.811,0.924,0.748,0.812,0.939,0.862,0.85	0.506,0.534,0.572,0.478,0.595,0.625,0.511,0.531,0.603,0.531	0.288	0.288
95358	ENSG00000215910	C1orf167	chr1-11848708-11848819-11848205-11848435-11849326-11849642	chr1	+	11848708	11848819	11848205	11848435	11849326	11849642	95358	1,22,14,3,28,34,10,20,13,33	0,3,0,0,20,7,8,17,0,19	20,19,31,36,62,3,19,24,1,56	0,0,0,0,0,0,0,0,0,0	166	83	7.4674e-07	0.000134321	1.0,0.786,1.0,1.0,0.412,0.708,0.385,0.37,1.0,0.465	1.0,1.0,1.0,1.0,1.0,1.0,1.0,1.0,1.0,1.0	-0.287	0.287
45344	ENSG00000089101	C20orf26	chr20-20144693-20144872-20123500-20123592-20147040-20147080	chr20	+	20144693	20144872	20123500	20123592	20147040	20147080	45344	12,4,0,0,2,5,9,1,0,2	0,0,0,0,0,0,0,0,0,0	6,91,0,14,31,12,9,15,22,13	0,19,1,4,5,2,0,3,8,0	166	83	0.000119919	0.0061285	1.0,1.0,NA,NA,1.0,1.0,1.0,1.0,NA,1.0	1.0,0.705,0.0,0.636,0.756,0.75,1.0,0.714,0.579,1.0	0.286	0.286
80276	ENSG00000135299	ANKRD6	chr6-90307811-90308150-90305634-90305733-90312747-90312846	chr6	+	90307811	90308150	90305634	90305733	90312747	90312846	80276	0,0,0,0,0,0,0,0,0,0	0,1,1,3,7,3,0,2,0,2	4,2,2,3,2,2,0,0,22,2	2,5,6,5,11,1,4,17,4,1	166	83	3.53199e-05	0.00245956	NA,0.0,0.0,0.0,0.0,0.0,NA,0.0,NA,0.0	0.5,0.167,0.143,0.231,0.083,0.5,0.0,0.0,0.733,0.5	-0.286	0.286
91378	ENSG00000130595	TNNT3	chr11-1944331-1944802-1944104-1944121-1951039-1951058	chr11	+	1944331	1944802	1944104	1944121	1951039	1951058	91378	3,10,4,14,6,30,10,9,17,11	1,0,0,2,0,0,0,0,0,0	41,73,69,52,82,44,28,24,33,39	8,31,26,3,20,5,6,10,12,20	166	83	1.76709e-06	0.000251839	0.6,1.0,1.0,0.778,1.0,1.0,1.0,1.0,1.0,1.0	0.719,0.541,0.57,0.897,0.672,0.815,0.7,0.545,0.579,0.494	0.285	0.285
97713	ENSG00000127957	PMS2P3	chr7-75153382-75153542-75145419-75145546-75155233-75155336	chr7	-	75153382	75153542	75145419	75145546	75155233	75155336	97713	0,0,3,3,4,2,1,3,0,5	2,2,2,2,2,3,1,1,3,1	0,0,1,0,0,9,0,1,8,0	9,16,19,23,13,25,8,25,15,10	166	83	7.32089e-05	0.00423727	0.0,0.0,0.429,0.429,0.5,0.25,0.333,0.6,0.0,0.714	0.0,0.0,0.026,0.0,0.0,0.153,0.0,0.02,0.211,0.0	0.285	0.285
108813	ENSG00000120729	MYOT	chr5-137206562-137206696-137206129-137206214-137211517-137211692	chr5	+	137206562	137206696	137206129	137206214	137211517	137211692	108813	741,1482,1328,958,924,2663,1454,1609,1711,1764	129,98,164,111,38,443,166,52,136,155	8605,9499,7307,7352,9358,6296,4726,8070,9106,7956	4109,4088,2690,3936,3149,1859,2228,3518,2950,3440	166	83	4.85552e-11	1.48406e-07	0.742,0.883,0.802,0.812,0.924,0.75,0.814,0.939,0.863,0.851	0.512,0.537,0.576,0.483,0.598,0.629,0.515,0.534,0.607,0.536	0.285	0.285
48390	ENSG00000132541	HRSP12	chr8-99120873-99120941-99118499-99118554-99129259-99129387	chr8	-	99120873	99120941	99118499	99118554	99129259	99129387	48390	19,23,37,31,20,38,23,31,43,36	15,11,23,18,5,37,20,10,26,18	32,25,43,43,48,44,24,35,19,62	98,85,69,79,62,66,56,75,72,95	151	83	4.03157e-07	8.44573e-05	0.41,0.535,0.469,0.486,0.687,0.361,0.387,0.63,0.476,0.524	0.152,0.139,0.255,0.23,0.299,0.268,0.191,0.204,0.127,0.264	0.284	0.284
51094	ENSG00000006576	PHTF2	chr7-77523298-77523310-77522924-77522981-77530027-77530097	chr7	+	77523298	77523310	77522924	77522981	77530027	77530097	51094	90,60,135,54,27,228,89,57,154,77	23,74,143,34,94,103,62,126,95,65	253,390,318,446,363,201,278,297,268,611	72,69,97,63,107,70,43,83,85,83	95	83	9.41903e-07	0.00015824	0.774,0.415,0.452,0.581,0.201,0.659,0.556,0.283,0.586,0.509	0.754,0.832,0.741,0.861,0.748,0.715,0.85,0.758,0.734,0.865	-0.284	0.284
81960	ENSG00000013561	RNF14	chr5-141359875-141359916-141353147-141353307-141362944-141363117	chr5	+	141359875	141359916	141353147	141353307	141362944	141363117	81960	3,5,12,8,13,14,9,12,18,12	3,4,1,5,0,11,5,5,6,7	22,22,18,29,22,13,21,23,20,13	23,33,25,34,25,56,14,20,48,35	124	83	2.65364e-05	0.00197426	0.401,0.456,0.889,0.517,1.0,0.46,0.546,0.616,0.668,0.534	0.39,0.309,0.325,0.363,0.371,0.134,0.501,0.435,0.218,0.199	0.284	0.284
107957	ENSG00000162139	NEU3	chr11-74705553-74705968-74699178-74700199-74716457-74718743	chr11	+	74705553	74705968	74699178	74700199	74716457	74718743	107957	23,11,15,10,16,19,24,23,22,10	2,12,4,2,14,10,9,12,12,11	58,35,90,50,65,77,61,61,100,68	15,1,12,9,7,5,4,7,5,20	166	83	3.34143e-05	0.00235236	0.852,0.314,0.652,0.714,0.364,0.487,0.571,0.489,0.478,0.312	0.659,0.946,0.789,0.735,0.823,0.885,0.884,0.813,0.909,0.63	-0.284	0.284
35335	ENSG00000167107	ACSF2	chr17-48538602-48538648-48538037-48538233-48538993-48539047	chr17	+	48538602	48538648	48538037	48538233	48538993	48539047	35335	21,6,3,5,2,9,7,6,7,16	0,0,0,0,0,5,0,0,0,0	10,3,16,10,15,4,9,3,7,10	3,0,6,9,2,0,1,3,11,4	129	83	8.90378e-05	0.0049337	1.0,1.0,1.0,1.0,1.0,0.537,1.0,1.0,1.0,1.0	0.682,1.0,0.632,0.417,0.828,1.0,0.853,0.392,0.29,0.617	0.283	0.283
50185	ENSG00000168958	MFF	chr2-228194321-228194413-228193393-228193505-228195341-228195538	chr2	+	228194321	228194413	228193393	228193505	228195341	228195538	50185	12,5,7,12,2,34,15,5,27,6	19,32,24,17,41,30,22,51,36,45	64,75,85,80,104,63,73,101,132,104	54,54,45,45,24,44,52,48,109,76	166	83	1.87745e-07	4.79737e-05	0.24,0.072,0.127,0.261,0.024,0.362,0.254,0.047,0.273,0.062	0.372,0.41,0.486,0.471,0.684,0.417,0.412,0.513,0.377,0.406	-0.283	0.283
52182	ENSG00000163995	ABLIM2	chr4-7986565-7986620-7985273-7985281-8009785-8009924	chr4	-	7986565	7986620	7985273	7985281	8009785	8009924	52182	10,7,8,10,11,15,8,10,11,7	6,21,8,8,11,13,8,13,6,12	79,64,80,108,121,77,25,53,85,91	27,21,42,13,29,24,16,17,29,17	138	83	3.54385e-06	0.000422032	0.501,0.167,0.376,0.429,0.376,0.41,0.376,0.316,0.524,0.26	0.638,0.647,0.534,0.833,0.715,0.659,0.484,0.652,0.638,0.763	-0.283	0.283
92618	ENSG00000081189	MEF2C	chr5-88057056-88057145-88056839-88056942-88100414-88100618	chr5	-	88057056	88057145	88056839	88056942	88100414	88100618	92618	144,398,187,200,1069,375,264,906,283,405	143,87,108,116,111,279,204,153,299,163	917,1036,799,575,1130,968,560,1019,1084,1455	1463,1759,1562,1163,1740,1511,888,1225,1872,2091	166	83	2.19821e-10	4.40733e-07	0.335,0.696,0.464,0.463,0.828,0.402,0.393,0.748,0.321,0.554	0.239,0.227,0.204,0.198,0.245,0.243,0.24,0.294,0.225,0.258	0.283	0.283
106896	ENSG00000181061	HIGD1A	chr3-42835648-42835791-42830113-42830373-42845927-42845980	chr3	-	42835648	42835791	42830113	42830373	42845927	42845980	106896	0,1,1,1,4,5,0,3,2,8	0,0,0,0,0,0,0,0,0,0	1,10,8,1,19,9,4,9,6,11	4,3,1,0,0,3,0,2,3,1	166	83	6.15142e-06	0.000646293	NA,1.0,1.0,1.0,1.0,1.0,NA,1.0,1.0,1.0	0.111,0.625,0.8,1.0,1.0,0.6,1.0,0.692,0.5,0.846	0.283	0.283
108262	ENSG00000116748	AMPD1	chr1-115236056-115236138-115231181-115231362-115238070-115238239	chr1	-	115236056	115236138	115231181	115231362	115238070	115238239	108262	25,13,16,7,29,22,23,34,31,13	30,13,13,12,27,31,19,15,32,23	33,45,64,59,70,52,34,78,40,90	11,27,45,14,35,12,13,20,10,5	165	83	0.00010986	0.00573627	0.295,0.335,0.382,0.227,0.351,0.263,0.378,0.533,0.328,0.221	0.601,0.456,0.417,0.679,0.502,0.686,0.568,0.662,0.668,0.901	-0.283	0.283
119730	ENSG00000152601	MBNL1	chr3-152017993-152018156-151986751-151986881-152132729-152132900	chr3	+	152017993	152018156	151986751	151986881	152132729	152132900	119730	331,577,447,352,341,547,453,717,552,545	12,5,13,4,4,19,23,5,11,16	2146,2039,2062,2268,1892,1971,1719,2304,1942,2193	470,864,494,480,411,346,475,581,434,538	166	83	3.5606e-12	4.60599e-08	0.932,0.983,0.945,0.978,0.977,0.935,0.908,0.986,0.962,0.945	0.695,0.541,0.676,0.703,0.697,0.74,0.644,0.665,0.691,0.671	0.283	0.283
12102	ENSG00000065882	TBC1D1	chr4-38054726-38054846-38051238-38051519-38055819-38055959	chr4	+	38054726	38054846	38051238	38051519	38055819	38055959	12102	10,14,0,19,4,26,29,6,9,15	1,5,5,10,7,9,5,9,6,15	39,129,54,18,114,113,42,47,113,77	8,29,7,2,18,16,17,17,19,6	166	83	6.53558e-05	0.00390956	0.833,0.583,0.0,0.487,0.222,0.591,0.744,0.25,0.429,0.333	0.709,0.69,0.794,0.818,0.76,0.779,0.553,0.58,0.748,0.865	-0.282	0.282
91371	ENSG00000130595	TNNT3	chr11-1944284-1944802-1944104-1944121-1951039-1951058	chr11	+	1944284	1944802	1944104	1944121	1951039	1951058	91371	1,3,2,8,5,17,5,5,15,5	1,0,0,2,0,0,0,0,0,0	36,66,54,32,80,31,20,24,30,36	8,31,26,3,20,5,6,10,12,20	166	83	3.14598e-06	0.000387124	0.333,1.0,1.0,0.667,1.0,1.0,1.0,1.0,1.0,1.0	0.692,0.516,0.509,0.842,0.667,0.756,0.625,0.545,0.556,0.474	0.282	0.282
47834	ENSG00000162585	C1orf86	chr1-2125436-2125572-2125077-2125349-2129445-2129581	chr1	-	2125436	2125572	2125077	2125349	2129445	2129581	47834	7,9,7,7,9,4,1,6,5,9	0,0,1,2,4,2,4,1,1,0	19,42,22,33,26,22,21,20,31,24	0,0,1,0,0,0,0,1,0,0	166	83	1.26892e-05	0.00112913	1.0,1.0,0.778,0.636,0.529,0.5,0.111,0.75,0.714,1.0	1.0,1.0,0.917,1.0,1.0,1.0,1.0,0.909,1.0,1.0	-0.281	0.281
67450	ENSG00000073417	PDE8A	chr15-85619092-85619149-85610244-85610435-85626786-85626875	chr15	+	85619092	85619149	85610244	85610435	85626786	85626875	67450	2,5,6,4,9,4,2,9,9,7	2,2,3,3,2,2,1,2,0,5	7,23,31,19,50,27,19,38,26,27	2,0,3,6,3,2,2,2,0,0	140	83	0.00016098	0.00750091	0.372,0.597,0.542,0.441,0.727,0.542,0.542,0.727,1.0,0.454	0.675,1.0,0.86,0.652,0.908,0.889,0.849,0.918,1.0,1.0	-0.281	0.281
74452	ENSG00000154553	PDLIM3	chr4-186429452-186429716-186427675-186427806-186435856-186436044	chr4	-	186429452	186429716	186427675	186427806	186435856	186436044	74452	2169,1609,2661,1687,865,5775,3353,1246,4648,3398	51,662,293,198,1989,201,289,1376,214,513	6493,10855,23091,10600,14343,5773,6083,6974,10061,10785	25,48,125,50,35,32,13,58,35,50	166	83	7.96785e-12	6.00005e-08	0.955,0.549,0.82,0.81,0.179,0.935,0.853,0.312,0.916,0.768	0.992,0.991,0.989,0.991,0.995,0.989,0.996,0.984,0.993,0.991	-0.281	0.281
86078	ENSG00000156219	ART3	chr4-77028916-77028946-77025089-77025122-77033538-77033565	chr4	+	77028916	77028946	77025089	77025122	77033538	77033565	86078	52,48,53,25,27,63,24,40,26,45	16,22,25,24,32,32,21,87,12,43	28,34,14,22,15,9,9,10,16,22	52,69,72,47,55,16,51,30,23,49	113	83	2.18326e-06	0.000295348	0.705,0.616,0.609,0.433,0.383,0.591,0.456,0.252,0.614,0.435	0.283,0.266,0.125,0.256,0.167,0.292,0.115,0.197,0.338,0.248	0.281	0.281
91385	ENSG00000130595	TNNT3	chr11-1944334-1944802-1944104-1944121-1951039-1951058	chr11	+	1944334	1944802	1944104	1944121	1951039	1951058	91385	1,3,2,8,5,18,5,5,15,5	1,0,0,2,0,0,0,0,0,0	36,67,54,32,80,31,20,24,30,37	8,31,26,3,20,5,6,10,12,20	166	83	2.75655e-06	0.000355584	0.333,1.0,1.0,0.667,1.0,1.0,1.0,1.0,1.0,1.0	0.692,0.519,0.509,0.842,0.667,0.756,0.625,0.545,0.556,0.481	0.281	0.281
108690	ENSG00000197321	SVIL	chr10-29796665-29796743-29788044-29788192-29797270-29797465	chr10	-	29796665	29796743	29788044	29788192	29797270	29797465	108690	21,51,18,12,104,38,43,80,69,34	16,26,17,22,51,38,46,64,64,37	12,14,29,18,4,3,8,3,23,2	36,63,95,95,43,58,48,39,39,36	161	83	7.61381e-06	0.000762029	0.404,0.503,0.353,0.219,0.512,0.34,0.325,0.392,0.357,0.321	0.147,0.103,0.136,0.089,0.046,0.026,0.079,0.038,0.233,0.028	0.28	0.28
113693	ENSG00000233117	LINC00702	chr10-4285145-4285301-4277751-4277974-4285695-4285981	chr10	-	4285145	4285301	4277751	4277974	4285695	4285981	113693	3,31,24,14,54,25,20,73,4,35	2,28,14,4,74,13,9,66,14,22	10,9,20,6,18,3,0,5,3,35	15,55,43,5,105,33,6,46,25,84	166	83	1.48574e-05	0.00126652	0.429,0.356,0.462,0.636,0.267,0.49,0.526,0.356,0.125,0.443	0.25,0.076,0.189,0.375,0.079,0.043,0.0,0.052,0.057,0.172	0.28	0.28
55139	ENSG00000177697	CD151	chr11-834529-834591-832951-833026-836062-836153	chr11	+	834529	834591	832951	833026	836062	836153	55139	93,54,49,110,206,109,167,131,97,147	24,30,38,32,92,29,42,63,23,64	135,273,281,181,316,118,106,115,188,317	14,19,22,5,12,6,9,17,23,18	145	83	3.44637e-07	7.49282e-05	0.689,0.507,0.425,0.663,0.562,0.683,0.695,0.543,0.707,0.568	0.847,0.892,0.88,0.954,0.938,0.918,0.871,0.795,0.824,0.91	-0.279	0.279
60645	ENSG00000152601	MBNL1	chr3-152017193-152018156-151985828-151986881-152132729-152132900	chr3	+	152017193	152018156	151985828	151986881	152132729	152132900	60645	385,668,514,393,444,611,520,842,621,621	12,5,13,4,4,19,23,5,11,16	2237,2116,2210,2356,1999,2039,1796,2377,2045,2286	470,864,494,480,411,346,475,581,434,538	166	83	2.47957e-12	4.60599e-08	0.941,0.985,0.952,0.98,0.982,0.941,0.919,0.988,0.966,0.951	0.704,0.55,0.691,0.71,0.709,0.747,0.654,0.672,0.702,0.68	0.279	0.279
41468	ENSG00000234171	RNASEH1-AS1	chr2-3607037-3607319-3606081-3606588-3608906-3609324	chr2	+	3607037	3607319	3606081	3606588	3608906	3609324	41468	1,0,5,2,9,7,2,2,4,11	4,2,3,8,10,5,1,7,13,7	20,28,35,43,33,37,25,44,43,47	10,12,17,24,18,18,25,8,17,8	166	83	6.29915e-05	0.00380553	0.111,0.0,0.455,0.111,0.31,0.412,0.5,0.125,0.133,0.44	0.5,0.538,0.507,0.473,0.478,0.507,0.333,0.733,0.558,0.746	-0.278	0.278
88994	ENSG00000090621	PABPC4	chr1-40029504-40029594-40029285-40029413-40030094-40030163	chr1	-	40029504	40029594	40029285	40029413	40030094	40030163	88994	45,74,39,31,117,46,41,99,69,110	49,50,51,45,7,91,40,48,90,43	59,39,58,75,55,68,48,104,76,143	251,181,293,223,220,330,160,224,216,359	166	83	4.68493e-08	1.61074e-05	0.315,0.425,0.277,0.256,0.893,0.202,0.339,0.508,0.277,0.561	0.105,0.097,0.09,0.144,0.111,0.093,0.13,0.188,0.15,0.166	0.278	0.278
124479	ENSG00000178741	COX5A	chr15-75215912-75216111-75212652-75212783-75221456-75221573	chr15	-	75215912	75216111	75212652	75212783	75221456	75221573	124479	4,5,8,7,3,9,4,4,4,4	0,12,0,2,4,2,0,0,7,1	23,33,33,29,38,56,16,27,30,51	2,0,0,2,0,2,1,1,0,1	166	83	3.79161e-05	0.00258493	1.0,0.172,1.0,0.636,0.273,0.692,1.0,1.0,0.222,0.667	0.852,1.0,1.0,0.879,1.0,0.933,0.889,0.931,1.0,0.962	-0.278	0.278
76472	ENSG00000160392	C19orf47	chr19-40853095-40853190-40847745-40847797-40854230-40854293	chr19	-	40853095	40853190	40847745	40847797	40854230	40854293	76472	3,12,4,4,0,11,7,3,4,7	16,31,10,18,15,23,22,12,21,26	24,34,39,38,61,12,26,30,57,29	27,25,34,28,18,16,28,27,42,16	166	83	2.86565e-07	6.54658e-05	0.086,0.162,0.167,0.1,0.0,0.193,0.137,0.111,0.087,0.119	0.308,0.405,0.364,0.404,0.629,0.273,0.317,0.357,0.404,0.475	-0.277	0.277
86338	ENSG00000163157	TMOD4	chr1-151146866-151147336-151142462-151142579-151148427-151148457	chr1	-	151146866	151147336	151142462	151142579	151148427	151148457	86338	0,6,2,0,10,3,2,3,0,0	4,0,1,4,16,2,3,2,2,5	1,0,0,0,0,0,2,0,0,0	17,14,0,8,2,15,29,8,0,8	166	83	0.000154944	0.00728854	0.0,1.0,0.5,0.0,0.238,0.429,0.25,0.429,0.0,0.0	0.029,0.0,NA,0.0,0.0,0.0,0.033,0.0,NA,0.0	0.277	0.277
111133	ENSG00000132541	HRSP12	chr8-99120873-99120936-99118499-99118554-99129259-99129469	chr8	-	99120873	99120936	99118499	99118554	99129259	99129469	111133	14,22,34,28,18,33,17,29,39,36	15,11,23,18,5,37,20,10,26,18	26,25,33,35,55,44,19,29,16,50	98,85,69,79,62,66,56,75,72,95	146	83	9.62002e-07	0.000160057	0.347,0.532,0.457,0.469,0.672,0.336,0.326,0.622,0.46,0.532	0.131,0.143,0.214,0.201,0.335,0.275,0.162,0.18,0.112,0.23	0.277	0.277
53648	ENSG00000166348	USP54	chr10-75279554-75279750-75276132-75277505-75280665-75280785	chr10	-	75279554	75279750	75276132	75277505	75280665	75280785	53648	40,81,47,40,39,54,36,105,37,69	2,4,3,0,0,5,0,3,6,3	39,34,42,33,27,33,23,20,37,41	3,12,26,10,24,3,6,10,10,3	166	83	7.87272e-05	0.00448394	0.909,0.91,0.887,1.0,1.0,0.844,1.0,0.946,0.755,0.92	0.867,0.586,0.447,0.623,0.36,0.846,0.657,0.5,0.649,0.872	0.276	0.276
53998	ENSG00000150455	TIRAP	chr11-126160356-126160480-126152981-126153048-126160697-126160792	chr11	+	126160356	126160480	126152981	126153048	126160697	126160792	53998	8,5,5,1,8,11,8,6,1,4	1,0,2,1,0,3,3,0,2,3	18,7,25,3,21,16,8,15,33,12	0,0,2,1,0,0,0,0,4,0	166	83	7.81999e-05	0.00445882	0.8,1.0,0.556,0.333,1.0,0.647,0.571,1.0,0.2,0.4	1.0,1.0,0.862,0.6,1.0,1.0,1.0,1.0,0.805,1.0	-0.276	0.276
92728	ENSG00000071054	MAP4K4	chr2-102488089-102488147-102486756-102486877-102490108-102490226	chr2	+	102488089	102488147	102486756	102486877	102490108	102490226	92728	0,5,2,5,12,5,4,8,6,15	12,16,17,17,34,17,17,41,9,18	22,38,65,17,41,63,23,45,54,52	29,31,39,25,38,34,7,59,39,38	141	83	4.29118e-07	8.78341e-05	0.0,0.155,0.065,0.148,0.172,0.148,0.122,0.103,0.282,0.329	0.309,0.419,0.495,0.286,0.388,0.522,0.659,0.31,0.449,0.446	-0.276	0.276
100607	ENSG00000136717	BIN1	chr2-127808747-127808819-127808377-127808488-127816586-127816731	chr2	-	127808747	127808819	127808377	127808488	127816586	127816731	100607	149,144,92,132,319,228,287,174,185,227	345,134,206,252,56,471,248,111,384,299	72,82,146,125,159,93,95,50,137,149	918,1079,1391,1528,1340,912,792,709,1511,1025	155	83	6.95799e-12	6.00005e-08	0.188,0.365,0.193,0.219,0.753,0.206,0.383,0.456,0.205,0.289	0.04,0.039,0.053,0.042,0.06,0.052,0.06,0.036,0.046,0.072	0.276	0.276
59769	ENSG00000181929	PRKAG1	chr12-49399525-49399635-49399244-49399326-49406844-49406893	chr12	-	49399525	49399635	49399244	49399326	49406844	49406893	59769	117,131,208,143,168,247,198,281,201,243	51,29,52,36,11,112,56,20,58,48	371,329,370,230,399,286,299,277,327,418	234,255,242,344,179,255,148,208,281,301	166	83	4.54791e-07	9.19246e-05	0.534,0.693,0.667,0.665,0.884,0.524,0.639,0.875,0.634,0.717	0.442,0.392,0.433,0.251,0.527,0.359,0.503,0.4,0.368,0.41	0.275	0.275
98309	ENSG00000163050	ADCK3	chr1-227137183-227137336-227127108-227127292-227149077-227149263	chr1	+	227137183	227137336	227127108	227127292	227149077	227149263	98309	6,1,6,3,5,0,6,8,10,6	7,4,0,4,1,4,3,4,2,3	21,13,14,22,41,13,19,4,25,10	4,6,0,2,6,5,0,1,5,4	166	83	0.000199299	0.00868425	0.3,0.111,1.0,0.273,0.714,0.0,0.5,0.5,0.714,0.5	0.724,0.52,1.0,0.846,0.774,0.565,1.0,0.667,0.714,0.556	-0.275	0.275
108705	ENSG00000197321	SVIL	chr10-29820388-29821111-29820182-29820217-29821457-29822387	chr10	-	29820388	29821111	29820182	29820217	29821457	29822387	108705	1,0,1,0,1,0,0,0,0,0	0,2,0,0,2,0,1,3,3,1	0,0,0,0,0,0,0,0,0,0	15,39,39,3,11,33,6,15,9,18	166	83	3.26268e-05	0.0023222	1.0,0.0,1.0,NA,0.2,NA,0.0,0.0,0.0,0.0	0.0,0.0,0.0,0.0,0.0,0.0,0.0,0.0,0.0,0.0	0.275	0.275
6578	ENSG00000131504	DIAPH1	chr5-140898510-140898563-140894723-140896575-140903709-140903796	chr5	-	140898510	140898563	140894723	140896575	140903709	140903796	6578	2,3,3,11,5,5,3,0,7,4	25,17,5,13,62,13,4,22,14,14	12,11,24,6,22,21,3,5,17,19	11,4,24,8,14,7,4,7,16,9	136	83	3.0786e-06	0.000380643	0.047,0.097,0.268,0.341,0.047,0.19,0.314,0.0,0.234,0.148	0.4,0.627,0.379,0.314,0.49,0.647,0.314,0.304,0.393,0.563	-0.274	0.274
20932	ENSG00000266714	MYO15B	chr17-73588544-73588622-73588318-73588382-73588759-73588921	chr17	+	73588544	73588622	73588318	73588382	73588759	73588921	20932	2,7,17,2,16,10,6,9,4,7	1,0,0,1,2,2,0,0,10,3	6,13,9,20,6,21,8,11,18,16	0,0,0,0,0,0,0,0,0,0	161	83	4.98971e-06	0.000549336	0.508,1.0,1.0,0.508,0.805,0.72,1.0,1.0,0.171,0.546	1.0,1.0,1.0,1.0,1.0,1.0,1.0,1.0,1.0,1.0	-0.274	0.274
95354	ENSG00000215910	C1orf167	chr1-11848626-11848803-11848299-11848435-11849326-11849535	chr1	+	11848626	11848803	11848299	11848435	11849326	11849535	95354	3,25,21,9,29,22,14,24,21,45	0,3,0,0,20,7,8,17,0,19	21,29,41,65,77,4,37,19,2,27	0,0,0,0,0,0,0,0,0,0	166	83	9.14386e-07	0.000155806	1.0,0.806,1.0,1.0,0.42,0.611,0.467,0.414,1.0,0.542	1.0,1.0,1.0,1.0,1.0,1.0,1.0,1.0,1.0,1.0	-0.274	0.274
96279	ENSG00000163738	MTHFD2L	chr4-75061455-75061555-75040997-75041120-75065510-75065663	chr4	+	75061455	75061555	75040997	75041120	75065510	75065663	96279	0,3,1,1,2,3,0,6,2,3	2,10,16,6,16,4,4,13,6,7	16,3,10,5,9,14,3,13,5,15	14,3,3,7,9,11,2,17,5,9	166	83	1.10798e-06	0.000177359	0.0,0.13,0.03,0.077,0.059,0.273,0.0,0.187,0.143,0.176	0.364,0.333,0.625,0.263,0.333,0.389,0.429,0.277,0.333,0.455	-0.273	0.273
95336	ENSG00000215910	C1orf167	chr1-11848552-11848803-11848299-11848435-11849326-11849535	chr1	+	11848552	11848803	11848299	11848435	11849326	11849535	95336	3,26,21,9,29,22,14,25,24,45	0,3,0,0,20,7,8,17,0,19	21,29,41,65,78,5,37,19,2,25	0,0,0,0,0,0,0,0,0,0	166	83	9.3783e-07	0.000158069	1.0,0.812,1.0,1.0,0.42,0.611,0.467,0.424,1.0,0.542	1.0,1.0,1.0,1.0,1.0,1.0,1.0,1.0,1.0,1.0	-0.272	0.272
95346	ENSG00000215910	C1orf167	chr1-11848604-11848803-11848299-11848435-11849326-11849535	chr1	+	11848604	11848803	11848299	11848435	11849326	11849535	95346	3,25,21,9,29,22,14,25,21,46	0,3,0,0,20,7,8,17,0,19	21,29,45,65,77,4,37,19,2,25	0,0,0,0,0,0,0,0,0,0	166	83	9.12037e-07	0.000155751	1.0,0.806,1.0,1.0,0.42,0.611,0.467,0.424,1.0,0.548	1.0,1.0,1.0,1.0,1.0,1.0,1.0,1.0,1.0,1.0	-0.272	0.272
97712	ENSG00000127957	PMS2P3	chr7-75153382-75153511-75145419-75145546-75155233-75155336	chr7	-	75153382	75153511	75145419	75145546	75155233	75155336	97712	0,0,3,3,4,2,1,3,0,5	2,2,2,2,2,3,1,1,3,1	1,0,1,0,4,5,0,1,8,0	9,16,19,23,13,25,8,25,15,10	166	83	7.59327e-05	0.00436078	0.0,0.0,0.429,0.429,0.5,0.25,0.333,0.6,0.0,0.714	0.053,0.0,0.026,0.0,0.133,0.091,0.0,0.02,0.211,0.0	0.272	0.272
37257	ENSG00000141401	IMPA2	chr18-12008331-12008590-11999052-11999186-12009881-12009986	chr18	+	12008331	12008590	11999052	11999186	12009881	12009986	37257	7,5,0,38,3,8,11,7,7,5	51,29,50,57,29,104,46,9,72,41	44,81,51,144,85,88,85,84,124,68	95,60,67,75,84,35,99,80,82,62	166	83	1.91902e-08	8.07298e-06	0.064,0.079,0.0,0.25,0.049,0.037,0.107,0.28,0.046,0.057	0.188,0.403,0.276,0.49,0.336,0.557,0.3,0.344,0.431,0.354	-0.271	0.271
63200	ENSG00000141376	BCAS3	chr17-59465978-59466069-59445687-59445855-59469337-59469634	chr17	+	59465978	59466069	59445687	59445855	59469337	59469634	63200	5,0,3,4,1,9,3,3,10,6	3,5,7,3,7,9,6,10,10,8	34,28,51,47,25,42,31,37,38,52	7,30,12,27,20,15,21,22,26,15	166	83	1.96695e-05	0.00156944	0.455,0.0,0.176,0.4,0.067,0.333,0.2,0.13,0.333,0.273	0.708,0.318,0.68,0.465,0.385,0.583,0.425,0.457,0.422,0.634	-0.271	0.271
65408	ENSG00000128595	CALU	chr7-128394315-128394509-128388626-128388858-128394582-128394776	chr7	+	128394315	128394509	128388626	128388858	128394582	128394776	65408	38,71,60,54,142,88,68,170,68,87	27,17,19,35,23,41,31,24,46,43	138,153,273,136,178,136,73,185,258,178	153,183,284,180,253,291,163,126,213,211	166	83	1.29991e-06	0.000197831	0.413,0.676,0.612,0.435,0.755,0.518,0.523,0.78,0.425,0.503	0.311,0.295,0.325,0.274,0.26,0.189,0.183,0.423,0.377,0.297	0.271	0.271
65450	ENSG00000100711	ZFYVE21	chr14-104196129-104196183-104195427-104195519-104198956-104199099	chr14	+	104196129	104196183	104195427	104195519	104198956	104199099	65450	15,14,14,12,16,18,15,25,10,22	3,13,14,13,11,22,6,23,10,9	28,22,34,26,38,43,24,46,52,28	60,99,111,98,122,55,58,109,94,80	137	83	5.51037e-07	0.000107191	0.752,0.395,0.377,0.359,0.468,0.331,0.602,0.397,0.377,0.597	0.22,0.119,0.157,0.138,0.159,0.321,0.2,0.204,0.251,0.175	0.271	0.271
107257	ENSG00000114316	USP4	chr3-49348713-49349087-49348052-49348170-49362134-49362196	chr3	-	49348713	49349087	49348052	49348170	49362134	49362196	107257	4,18,13,6,12,15,11,18,18,32	6,2,1,1,3,3,0,1,5,4	23,22,21,7,21,12,9,22,39,24	6,8,15,6,13,6,9,24,18,9	166	83	6.84927e-05	0.00403885	0.25,0.818,0.867,0.75,0.667,0.714,1.0,0.9,0.643,0.8	0.657,0.579,0.412,0.368,0.447,0.5,0.333,0.314,0.52,0.571	0.271	0.271
116553	ENSG00000110693	SOX6	chr11-16625152-16625308-16362557-16362798-16627447-16627538	chr11	-	16625152	16625308	16362557	16362798	16627447	16627538	116553	1,0,1,0,0,0,0,0,0,3	0,0,0,0,0,0,2,1,0,0	0,0,3,0,2,3,0,0,0,3	2,2,6,0,0,0,0,0,2,13	166	83	0.000133985	0.0066194	1.0,NA,1.0,NA,NA,NA,0.0,0.0,NA,1.0	0.0,0.0,0.2,NA,1.0,1.0,NA,NA,0.0,0.103	0.271	0.271
95351	ENSG00000215910	C1orf167	chr1-11848623-11848803-11848299-11848435-11849326-11849535	chr1	+	11848623	11848803	11848299	11848435	11849326	11849535	95351	3,27,21,10,29,22,15,24,22,47	0,3,0,0,20,7,8,17,0,19	21,35,41,66,80,4,37,19,2,25	0,0,0,0,0,0,0,0,0,0	166	83	9.54246e-07	0.000159536	1.0,0.818,1.0,1.0,0.42,0.611,0.484,0.414,1.0,0.553	1.0,1.0,1.0,1.0,1.0,1.0,1.0,1.0,1.0,1.0	-0.27	0.27
96982	ENSG00000266964	FXYD1	chr19-35629998-35630671-35629744-35629798-35630822-35631044	chr19	+	35629998	35630671	35629744	35629798	35630822	35631044	96982	4,3,13,9,7,12,8,14,4,16	3,3,4,2,2,8,6,2,4,15	24,14,11,15,26,10,7,17,12,17	28,25,55,29,34,14,12,12,45,48	166	83	2.80034e-05	0.00206264	0.4,0.333,0.619,0.692,0.636,0.429,0.4,0.778,0.333,0.348	0.3,0.219,0.091,0.205,0.277,0.263,0.226,0.415,0.118,0.15	0.27	0.27
96987	ENSG00000266964	FXYD1	chr19-35630028-35630671-35629744-35629798-35630822-35631044	chr19	+	35630028	35630671	35629744	35629798	35630822	35631044	96987	4,3,12,9,7,13,8,14,4,16	3,3,4,2,2,8,6,2,4,15	24,14,11,15,26,10,7,17,12,18	28,25,55,29,34,14,12,12,45,48	166	83	2.62304e-05	0.00195995	0.4,0.333,0.6,0.692,0.636,0.448,0.4,0.778,0.333,0.348	0.3,0.219,0.091,0.205,0.277,0.263,0.226,0.415,0.118,0.158	0.27	0.27
29168	ENSG00000047249	ATP6V1H	chr8-54723723-54723777-54714358-54714456-54727221-54727326	chr8	-	54723723	54723777	54714358	54714456	54727221	54727326	29168	5,14,31,26,16,26,15,19,18,13	2,10,5,4,12,2,8,16,4,7	53,51,57,48,82,43,48,59,80,69	6,1,6,3,9,4,3,3,11,2	137	83	2.58877e-06	0.000337414	0.602,0.459,0.79,0.797,0.447,0.887,0.532,0.418,0.732,0.529	0.843,0.969,0.852,0.906,0.847,0.867,0.906,0.923,0.815,0.954	-0.269	0.269
76479	ENSG00000160392	C19orf47	chr19-40853095-40853272-40847745-40847797-40854230-40854293	chr19	-	40853095	40853272	40847745	40847797	40854230	40854293	76479	3,12,5,4,0,11,7,3,6,8	16,31,10,18,15,23,22,12,21,26	24,34,40,37,61,12,26,30,57,29	27,25,34,28,18,16,28,27,42,16	166	83	4.37298e-07	8.89099e-05	0.086,0.162,0.2,0.1,0.0,0.193,0.137,0.111,0.125,0.133	0.308,0.405,0.37,0.398,0.629,0.273,0.317,0.357,0.404,0.475	-0.269	0.269
104759	ENSG00000155657	TTN	chr2-179654757-179654842-179654086-179654224-179656798-179656924	chr2	-	179654757	179654842	179654086	179654224	179656798	179656924	104759	2414,4388,2670,2497,4370,2816,2350,5825,2881,4170	597,695,590,593,557,1033,473,699,1601,608	5199,3378,3083,1334,2292,4532,1269,2777,3179,6484	4109,1695,2678,1205,1710,2811,787,1912,1891,3580	166	83	3.06013e-09	2.47411e-06	0.669,0.759,0.694,0.678,0.797,0.577,0.713,0.806,0.474,0.774	0.387,0.499,0.365,0.356,0.401,0.446,0.446,0.421,0.457,0.475	0.269	0.269
111132	ENSG00000132541	HRSP12	chr8-99120873-99120932-99118499-99118554-99129259-99129469	chr8	-	99120873	99120932	99118499	99118554	99129259	99129469	111132	10,19,31,26,14,29,16,25,37,26	15,11,23,18,5,37,20,10,26,18	21,21,29,34,41,38,14,20,14,46	98,85,69,79,62,66,56,75,72,95	142	83	1.29963e-06	0.000197831	0.28,0.502,0.441,0.458,0.621,0.314,0.319,0.594,0.454,0.458	0.111,0.126,0.197,0.201,0.279,0.252,0.127,0.135,0.102,0.221	0.269	0.269
118618	ENSG00000010219	DYRK4	chr12-4716401-4716553-4714150-4714252-4719320-4719450	chr12	+	4716401	4716553	4714150	4714252	4719320	4719450	118618	10,10,11,18,12,17,6,19,8,23	4,6,8,7,6,19,5,11,8,7	73,99,85,89,131,70,107,72,84,82	17,12,20,34,22,5,23,12,31,5	166	83	3.93344e-05	0.00266564	0.556,0.455,0.407,0.562,0.5,0.309,0.375,0.463,0.333,0.622	0.682,0.805,0.68,0.567,0.749,0.875,0.699,0.75,0.575,0.891	-0.269	0.269
31896	ENSG00000174407	C20orf166	chr20-61162195-61162307-61150671-61150872-61167650-61167971	chr20	+	61162195	61162307	61150671	61150872	61167650	61167971	31896	68,66,37,93,41,92,67,26,204,55	8,15,26,34,8,21,15,3,25,26	555,758,515,681,498,674,217,856,368,483	5,14,27,24,12,27,7,25,21,13	166	83	2.21468e-08	9.13119e-06	0.81,0.688,0.416,0.578,0.719,0.687,0.691,0.812,0.803,0.514	0.982,0.964,0.905,0.934,0.954,0.926,0.939,0.945,0.898,0.949	-0.268	0.268
47273	ENSG00000198208	RPS6KL1	chr14-75385215-75385308-75378496-75378544-75386547-75386672	chr14	-	75385215	75385308	75378496	75378544	75386547	75386672	47273	5,0,8,11,11,8,13,8,4,10	0,0,0,1,0,0,0,0,0,0	6,4,8,5,23,15,6,5,11,10	1,6,1,0,1,4,3,0,3,3	166	83	0.000196486	0.00859061	1.0,NA,1.0,0.846,1.0,1.0,1.0,1.0,1.0,1.0	0.75,0.25,0.8,1.0,0.92,0.652,0.5,1.0,0.647,0.625	0.268	0.268
108738	ENSG00000135845	PIGC	chr1-172411891-172411970-172384433-172384514-172413127-172413200	chr1	-	172411891	172411970	172384433	172384514	172413127	172413200	108738	16,22,21,10,17,37,22,16,12,22	0,4,3,6,11,8,3,4,6,12	22,25,41,29,49,26,26,22,24,29	15,30,36,19,40,29,9,12,35,31	162	83	1.34455e-05	0.00117163	1.0,0.738,0.782,0.461,0.442,0.703,0.79,0.672,0.506,0.484	0.429,0.299,0.368,0.439,0.386,0.315,0.597,0.484,0.26,0.324	0.268	0.268
53574	ENSG00000164828	SUN1	chr7-888054-888252-882977-883157-889559-889670	chr7	+	888054	888252	882977	883157	889559	889670	53574	39,30,22,23,29,26,20,19,35,24	6,17,3,4,15,6,6,4,2,6	82,72,71,75,107,86,78,61,66,59	3,2,6,0,2,1,1,2,0,3	166	83	5.9367e-06	0.000629733	0.765,0.469,0.786,0.742,0.492,0.684,0.625,0.704,0.897,0.667	0.932,0.947,0.855,1.0,0.964,0.977,0.975,0.938,1.0,0.908	-0.266	0.266
86082	ENSG00000156219	ART3	chr4-77028923-77028946-77025089-77025122-77033538-77033565	chr4	+	77028923	77028946	77025089	77025122	77033538	77033565	86082	41,34,41,20,27,59,17,34,23,34	16,22,25,24,32,32,21,87,12,43	26,32,14,21,9,5,9,10,13,18	52,69,72,47,55,16,51,30,23,49	106	83	3.48569e-06	0.000417508	0.667,0.548,0.562,0.395,0.398,0.591,0.388,0.234,0.6,0.382	0.281,0.266,0.132,0.259,0.114,0.197,0.121,0.207,0.307,0.223	0.266	0.266
114705	ENSG00000166295	ANAPC16	chr10-73979811-73980137-73975805-73975896-73983645-73983814	chr10	+	73979811	73980137	73975805	73975896	73983645	73983814	114705	138,85,98,67,26,176,101,102,89,220	166,161,147,161,219,230,215,219,153,352	741,685,573,665,946,478,616,650,645,816	372,475,370,405,480,220,319,362,344,432	166	83	3.22786e-12	4.60599e-08	0.294,0.209,0.25,0.172,0.056,0.277,0.19,0.189,0.225,0.238	0.499,0.419,0.436,0.451,0.496,0.521,0.491,0.473,0.484,0.486	-0.266	0.266
119985	ENSG00000058272	PPP1R12A	chr12-80198920-80199548-80192273-80192364-80199945-80200077	chr12	-	80198920	80199548	80192273	80192364	80199945	80200077	119985	10,22,21,12,46,24,13,37,21,16	5,1,9,10,2,9,3,5,7,1	18,26,39,23,34,26,24,36,22,33	17,21,18,17,18,27,11,30,32,16	166	83	3.99176e-05	0.00269471	0.5,0.917,0.538,0.375,0.92,0.571,0.684,0.787,0.6,0.889	0.346,0.382,0.52,0.404,0.486,0.325,0.522,0.375,0.256,0.508	0.266	0.266
28335	ENSG00000215910	C1orf167	chr1-11848205-11848435-11847929-11848104-11848708-11848803	chr1	+	11848205	11848435	11847929	11848104	11848708	11848803	28335	4,28,14,5,43,47,18,23,24,68	0,2,1,0,2,1,1,2,2,3	24,20,27,13,58,3,18,30,2,42	7,8,8,12,20,1,8,3,0,6	166	83	2.90142e-05	0.00211601	1.0,0.875,0.875,1.0,0.915,0.959,0.9,0.852,0.857,0.919	0.632,0.556,0.628,0.351,0.592,0.6,0.529,0.833,1.0,0.778	0.265	0.265
45062	ENSG00000120729	MYOT	chr5-137206565-137206696-137206129-137206214-137211517-137211692	chr5	+	137206565	137206696	137206129	137206214	137211517	137211692	45062	869,1576,1527,1087,984,3072,1631,1757,1923,1888	129,98,164,111,38,443,166,52,136,155	9907,10829,8459,8969,10544,7296,5377,9135,10649,9338	4109,4088,2690,3936,3149,1859,2228,3518,2950,3440	166	83	5.01913e-11	1.48406e-07	0.771,0.889,0.823,0.83,0.928,0.776,0.831,0.944,0.876,0.859	0.547,0.57,0.611,0.533,0.626,0.662,0.547,0.565,0.643,0.576	0.265	0.265
92245	ENSG00000248592	TMEM110-MUSTN1	chr3-52870490-52870651-52868955-52869019-52874515-52874626	chr3	-	52870490	52870651	52868955	52869019	52874515	52874626	92245	0,0,1,0,0,1,0,0,0,1	0,1,0,3,0,1,0,0,3,1	4,0,0,0,0,0,0,0,0,0	14,27,53,27,20,8,12,17,55,18	166	83	6.20362e-05	0.0037654	NA,0.0,1.0,0.0,NA,0.333,NA,NA,0.0,0.333	0.125,0.0,0.0,0.0,0.0,0.0,0.0,0.0,0.0,0.0	0.265	0.265
34195	ENSG00000149187	CELF1	chr11-47522412-47522484-47510388-47510576-47574543-47574669	chr11	-	47522412	47522484	47510388	47510576	47574543	47574669	34195	6,6,11,7,6,6,3,2,16,8	9,8,3,10,17,7,12,11,9,14	28,18,26,25,43,21,12,7,41,33	7,12,13,8,6,9,8,8,19,12	155	83	6.5988e-05	0.00393557	0.263,0.287,0.663,0.273,0.159,0.315,0.118,0.089,0.488,0.234	0.682,0.445,0.517,0.626,0.793,0.555,0.445,0.319,0.536,0.596	-0.263	0.263
59619	ENSG00000134283	PPHLN1	chr12-42778741-42778798-42768664-42768876-42781257-42781337	chr12	+	42778741	42778798	42768664	42768876	42781257	42781337	59619	18,11,6,12,17,21,5,12,14,12	7,16,11,20,26,25,14,27,33,33	28,51,41,32,43,29,34,37,29,30	18,20,27,20,20,23,9,15,22,10	140	83	8.55763e-07	0.000147356	0.604,0.29,0.244,0.262,0.279,0.332,0.175,0.209,0.201,0.177	0.48,0.602,0.474,0.487,0.56,0.428,0.691,0.594,0.439,0.64	-0.262	0.262
72099	ENSG00000171634	BPTF	chr17-65959448-65959622-65955656-65955991-65960327-65960520	chr17	+	65959448	65959622	65955656	65955991	65960327	65960520	72099	7,13,21,8,57,34,20,35,27,29	7,18,8,10,16,11,6,9,8,13	59,57,44,46,62,59,40,52,68,73	9,4,7,7,8,31,5,4,12,4	166	83	0.000188398	0.00830691	0.333,0.265,0.568,0.286,0.64,0.607,0.625,0.66,0.628,0.527	0.766,0.877,0.759,0.767,0.795,0.488,0.8,0.867,0.739,0.901	-0.262	0.262
112980	ENSG00000006576	PHTF2	chr7-77523256-77523310-77522924-77522981-77530027-77530097	chr7	+	77523256	77523310	77522924	77522981	77530027	77530097	112980	25,27,62,22,8,74,30,34,53,22	23,74,143,34,94,103,62,126,95,65	89,159,134,130,134,86,85,130,74,181	72,69,97,63,107,70,43,83,85,83	137	83	1.92482e-07	4.88226e-05	0.397,0.181,0.208,0.282,0.049,0.303,0.227,0.141,0.253,0.17	0.428,0.583,0.456,0.556,0.431,0.427,0.545,0.487,0.345,0.569	-0.262	0.262
29357	ENSG00000176894	PXMP2	chr12-133272469-133272632-133266848-133266962-133277835-133277955	chr12	+	133272469	133272632	133266848	133266962	133277835	133277955	29357	25,26,14,19,28,30,23,24,30,30	0,3,1,0,0,2,0,3,1,2	103,76,51,71,97,70,85,128,145,36	21,22,7,47,21,20,18,32,5,29	166	83	0.000194033	0.00850491	1.0,0.812,0.875,1.0,1.0,0.882,1.0,0.8,0.938,0.882	0.71,0.633,0.785,0.43,0.698,0.636,0.702,0.667,0.935,0.383	0.261	0.261
72624	ENSG00000154845	PPP4R1	chr18-9562919-9563044-9561977-9562073-9563375-9563548	chr18	-	9562919	9563044	9561977	9562073	9563375	9563548	72624	8,7,11,2,13,19,4,21,10,12	0,8,9,10,17,15,8,16,10,15	28,54,44,24,22,27,23,50,20,31	10,12,14,13,13,7,2,6,20,4	166	83	0.000183551	0.008149	1.0,0.304,0.379,0.091,0.277,0.388,0.2,0.396,0.333,0.286	0.583,0.692,0.611,0.48,0.458,0.659,0.852,0.806,0.333,0.795	-0.261	0.261
81977	ENSG00000081791	KIAA0141	chr5-141318416-141318469-141318085-141318325-141319070-141319711	chr5	+	141318416	141318469	141318085	141318325	141319070	141319711	81977	0,9,2,3,5,8,3,5,7,8	1,3,7,3,2,3,1,3,8,9	6,7,6,4,8,7,5,15,16,10	29,10,23,20,37,47,16,35,32,28	136	83	2.90381e-06	0.000366923	0.0,0.647,0.148,0.379,0.604,0.619,0.647,0.504,0.348,0.352	0.112,0.299,0.137,0.109,0.117,0.083,0.16,0.207,0.234,0.179	0.261	0.261
101581	ENSG00000068615	REEP1	chr2-86467143-86467194-86459856-86459925-86479079-86479193	chr2	-	86467143	86467194	86459856	86459925	86479079	86479193	101581	3,3,4,2,15,2,1,12,2,7	1,4,4,3,30,6,5,10,4,4	1,4,2,0,7,4,9,14,4,11	38,39,62,24,58,37,36,33,60,49	134	83	3.2934e-05	0.00233282	0.65,0.317,0.382,0.292,0.236,0.171,0.11,0.426,0.236,0.52	0.016,0.06,0.02,0.0,0.07,0.063,0.134,0.208,0.04,0.122	0.261	0.261
105261	ENSG00000173166	RAPH1	chr2-204307320-204307396-204304159-204306136-204309590-204309733	chr2	-	204307320	204307396	204304159	204306136	204309590	204309733	105261	1,9,0,1,17,10,0,6,4,2	1,10,3,7,6,3,0,10,6,6	3,4,1,0,0,0,0,0,0,1	31,9,12,2,1,25,4,15,10,34	159	83	0.000195719	0.00857155	0.343,0.32,0.0,0.069,0.597,0.635,NA,0.239,0.258,0.148	0.048,0.188,0.042,0.0,0.0,0.0,0.0,0.0,0.0,0.015	0.261	0.261
4309	ENSG00000068903	SIRT2	chr19-39389018-39389065-39384458-39384611-39390145-39390351	chr19	-	39389018	39389065	39384458	39384611	39390145	39390351	4309	7,20,12,11,30,31,25,17,7,39	5,7,2,9,10,14,10,4,6,13	38,29,43,62,59,21,25,30,66,38	41,22,45,67,63,41,40,64,47,79	130	83	3.18572e-06	0.000391085	0.472,0.646,0.793,0.438,0.657,0.586,0.615,0.731,0.427,0.657	0.372,0.457,0.379,0.371,0.374,0.246,0.285,0.23,0.473,0.235	0.26	0.26
13207	ENSG00000171792	RHNO1	chr12-2994448-2994658-2986364-2986448-2997076-2998437	chr12	+	2994448	2994658	2986364	2986448	2997076	2998437	13207	12,7,10,13,9,14,12,18,12,19	2,5,8,5,7,5,7,7,6,7	73,72,85,93,71,59,76,73,95,64	14,7,29,9,16,2,6,9,7,19	166	83	0.000101542	0.00543911	0.75,0.412,0.385,0.565,0.391,0.583,0.462,0.562,0.5,0.576	0.723,0.837,0.594,0.838,0.689,0.937,0.864,0.802,0.872,0.627	-0.26	0.26
21081	ENSG00000099204	ABLIM1	chr10-116207638-116207779-116205070-116205162-116211382-116211430	chr10	-	116207638	116207779	116205070	116205162	116211382	116211430	21081	19,102,74,65,186,82,33,211,68,53	9,9,26,6,15,9,9,13,17,12	74,101,192,53,187,134,75,122,124,116	44,53,55,50,88,86,35,76,80,60	166	83	2.87681e-07	6.55761e-05	0.514,0.85,0.587,0.844,0.861,0.82,0.647,0.89,0.667,0.688	0.457,0.488,0.636,0.346,0.515,0.438,0.517,0.445,0.437,0.492	0.26	0.26
56470	ENSG00000102858	MGRN1	chr16-4730032-4730098-4727463-4727573-4731550-4731581	chr16	+	4730032	4730098	4727463	4727573	4731550	4731581	56470	9,11,7,9,6,10,8,6,23,14	1,2,0,4,3,6,3,2,1,7	26,33,40,34,29,26,38,40,39,41	3,0,5,0,0,2,1,1,0,0	149	83	0.000103321	0.00550305	0.834,0.754,1.0,0.556,0.527,0.481,0.598,0.626,0.928,0.527	0.828,1.0,0.817,1.0,1.0,0.879,0.955,0.957,1.0,1.0	-0.26	0.26
82843	ENSG00000164329	PAPD4	chr5-78952780-78952828-78944684-78945013-78964714-78964851	chr5	+	78952780	78952828	78944684	78945013	78964714	78964851	82843	5,12,14,12,8,10,16,12,18,8	0,6,5,0,5,3,7,17,2,2	36,56,46,41,32,40,25,47,35,58	0,2,1,0,1,0,1,0,7,5	131	83	0.000168411	0.00770516	1.0,0.559,0.64,1.0,0.503,0.679,0.592,0.309,0.851,0.717	1.0,0.947,0.967,1.0,0.953,1.0,0.941,1.0,0.76,0.88	-0.26	0.26
115637	ENSG00000197893	NRAP	chr10-115402722-115402797-115401123-115401231-115405583-115405700	chr10	-	115402722	115402797	115401123	115401231	115405583	115405700	115637	410,627,752,639,503,908,625,672,1011,599	187,466,266,311,749,370,373,811,321,550	4351,3694,6151,3599,3701,3067,1455,2813,4139,3643	718,1152,835,395,938,865,327,392,741,896	158	83	7.60614e-07	0.000135949	0.535,0.414,0.598,0.519,0.261,0.563,0.468,0.303,0.623,0.364	0.761,0.627,0.795,0.827,0.675,0.651,0.7,0.79,0.746,0.681	-0.26	0.26
20301	ENSG00000131503	ANKHD1	chr5-139851823-139851880-139844251-139844361-139862164-139862252	chr5	+	139851823	139851880	139844251	139844361	139862164	139862252	20301	23,43,24,16,28,55,13,26,28,29	6,11,7,5,14,6,3,11,12,9	139,106,139,141,113,200,78,131,157,140	5,1,13,4,4,15,4,7,12,6	140	83	2.33743e-07	5.69168e-05	0.694,0.699,0.67,0.655,0.542,0.845,0.72,0.584,0.58,0.656	0.943,0.984,0.864,0.954,0.944,0.888,0.92,0.917,0.886,0.933	-0.259	0.259
120543	ENSG00000160352	ZNF714	chr19-21287466-21287561-21281620-21281716-21292428-21292450	chr19	+	21287466	21287561	21281620	21281716	21292428	21292450	120543	0,0,0,0,1,1,3,0,1,0	3,0,1,1,1,0,1,0,3,2	0,0,0,0,0,0,0,0,0,0	2,0,5,10,5,7,11,9,1,0	166	83	8.52485e-05	0.00476876	0.0,NA,0.0,0.0,0.333,1.0,0.6,NA,0.143,0.0	0.0,NA,0.0,0.0,0.0,0.0,0.0,0.0,0.0,NA	0.259	0.259
130172	ENSG00000154553	PDLIM3	chr4-186434710-186435676-186427675-186427806-186435856-186436044	chr4	-	186434710	186435676	186427675	186427806	186435856	186436044	130172	11,8,13,1,17,34,4,17,27,16	51,662,293,198,1989,201,289,1376,214,513	26,44,43,26,60,27,23,42,18,22	25,48,125,50,35,32,13,58,35,50	166	83	3.75277e-09	2.81425e-06	0.097,0.006,0.022,0.003,0.004,0.078,0.007,0.006,0.059,0.015	0.342,0.314,0.147,0.206,0.462,0.297,0.469,0.266,0.205,0.18	-0.259	0.259
95340	ENSG00000215910	C1orf167	chr1-11848584-11848803-11848299-11848435-11849326-11849535	chr1	+	11848584	11848803	11848299	11848435	11849326	11849535	95340	4,28,23,9,30,25,19,25,21,48	0,3,0,0,20,7,8,17,0,19	21,37,42,65,78,4,37,19,2,27	0,0,0,0,0,0,0,0,0,0	166	83	1.00839e-06	0.000166438	1.0,0.824,1.0,1.0,0.429,0.641,0.543,0.424,1.0,0.558	1.0,1.0,1.0,1.0,1.0,1.0,1.0,1.0,1.0,1.0	-0.258	0.258
126236	ENSG00000148498	PARD3	chr10-34573023-34573173-34558714-34558827-34606034-34606266	chr10	-	34573023	34573173	34558714	34558827	34606034	34606266	126236	2,14,11,13,30,14,11,21,6,6	2,6,5,2,10,6,6,6,3,9	101,102,81,65,121,85,65,64,97,117	15,18,13,3,21,11,9,15,12,19	166	83	4.04169e-07	8.44982e-05	0.333,0.538,0.524,0.765,0.6,0.538,0.478,0.636,0.5,0.25	0.771,0.739,0.757,0.915,0.742,0.794,0.783,0.681,0.802,0.755	-0.258	0.258
24775	ENSG00000071054	MAP4K4	chr2-102487955-102488147-102486756-102486877-102490108-102490226	chr2	+	102487955	102488147	102486756	102486877	102490108	102490226	24775	0,13,7,9,40,11,14,21,10,28	12,16,17,17,34,17,17,41,9,18	48,52,90,36,79,90,45,80,80,85	29,31,39,25,38,34,7,59,39,38	166	83	7.45387e-07	0.000134321	0.0,0.289,0.171,0.209,0.37,0.244,0.292,0.204,0.357,0.437	0.453,0.456,0.536,0.419,0.51,0.57,0.763,0.404,0.506,0.528	-0.257	0.257
50711	ENSG00000187764	SEMA4D	chr9-92032970-92033033-92020265-92020614-92070802-92070868	chr9	-	92032970	92033033	92020265	92020614	92070802	92070868	50711	12,10,6,9,26,17,7,14,23,3	4,2,1,3,8,0,5,1,3,5	69,101,94,90,142,81,58,59,85,77	0,6,2,0,18,3,0,2,3,6	146	83	9.58904e-05	0.00521741	0.63,0.74,0.773,0.63,0.649,1.0,0.443,0.888,0.813,0.254	1.0,0.905,0.964,1.0,0.818,0.939,1.0,0.944,0.942,0.879	-0.257	0.257
53575	ENSG00000164828	SUN1	chr7-888054-888252-882977-883157-891020-891119	chr7	+	888054	888252	882977	883157	891020	891119	53575	32,27,21,20,23,25,21,19,35,17	7,12,6,9,14,4,4,7,8,5	53,43,58,64,85,71,69,54,56,54	4,2,5,0,14,1,9,2,4,6	166	83	3.95805e-05	0.00267545	0.696,0.529,0.636,0.526,0.451,0.758,0.724,0.576,0.686,0.63	0.869,0.915,0.853,1.0,0.752,0.973,0.793,0.931,0.875,0.818	-0.257	0.257
67586	ENSG00000156256	USP16	chr21-30398029-30398092-30396971-30397098-30400193-30400295	chr21	+	30398029	30398092	30396971	30397098	30400193	30400295	67586	88,84,112,121,138,175,126,155,164,168	33,48,52,37,53,73,47,85,36,46	278,259,277,236,289,199,208,156,230,238	212,264,357,264,336,193,181,240,250,347	146	83	8.09097e-09	4.36103e-06	0.603,0.499,0.55,0.65,0.597,0.577,0.604,0.509,0.721,0.675	0.427,0.358,0.306,0.337,0.328,0.37,0.395,0.27,0.343,0.281	0.257	0.257
6408	ENSG00000130402	ACTN4	chr19-39200896-39200982-39200034-39200116-39201915-39202001	chr19	+	39200896	39200982	39200034	39200116	39201915	39202001	6408	26,24,19,29,51,21,15,31,24,16	2,8,2,6,13,6,9,5,2,2	89,120,181,93,139,191,84,227,161,108	2,3,2,1,2,2,4,0,0,0	166	83	6.46278e-07	0.000121825	0.867,0.6,0.826,0.707,0.662,0.636,0.455,0.756,0.857,0.8	0.957,0.952,0.978,0.979,0.972,0.979,0.913,1.0,1.0,1.0	-0.256	0.256
15266	ENSG00000163159	VPS72	chr1-151144108-151144239-151142462-151142579-151146866-151149507	chr1	-	151144108	151144239	151142462	151142579	151146866	151149507	15266	2,8,8,9,31,12,5,7,12,4	0,6,2,0,10,3,2,3,0,0	8,8,8,4,15,1,2,8,20,1	0,0,0,0,0,0,0,0,0,0	166	83	1.23537e-05	0.0011069	1.0,0.4,0.667,1.0,0.608,0.667,0.556,0.538,1.0,1.0	1.0,1.0,1.0,1.0,1.0,1.0,1.0,1.0,1.0,1.0	-0.256	0.256
20324	ENSG00000198625	MDM4	chr1-204506557-204506625-204501318-204501374-204507336-204507436	chr1	+	204506557	204506625	204501318	204501374	204507336	204507436	20324	10,29,17,7,23,18,17,36,28,25	5,6,2,0,2,7,1,4,5,3	31,16,37,6,40,39,9,33,14,35	11,8,14,11,12,14,7,8,9,19	151	83	0.000109882	0.00573627	0.524,0.727,0.824,1.0,0.863,0.586,0.903,0.832,0.755,0.821	0.608,0.524,0.592,0.231,0.647,0.605,0.414,0.694,0.461,0.503	0.256	0.256
29702	ENSG00000138443	ABI2	chr2-204261507-204261690-204260378-204260503-204267298-204267400	chr2	+	204261507	204261690	204260378	204260503	204267298	204267400	29702	0,8,5,7,32,5,0,8,3,7	3,5,2,5,6,5,2,8,7,3	1,0,7,8,7,13,4,1,7,4	28,32,22,42,27,31,8,22,21,29	166	83	6.78295e-05	0.00402035	0.0,0.444,0.556,0.412,0.727,0.333,0.0,0.333,0.176,0.538	0.018,0.0,0.137,0.087,0.115,0.173,0.2,0.022,0.143,0.065	0.256	0.256
52221	ENSG00000156958	GALK2	chr15-49574183-49574282-49531416-49531564-49575762-49575776	chr15	+	49574183	49574282	49531416	49531564	49575762	49575776	52221	13,19,29,17,25,19,7,23,19,19	0,2,5,1,2,4,2,4,3,1	24,36,26,39,28,21,7,24,48,30	3,11,7,13,15,13,5,16,30,9	166	83	2.89036e-05	0.00210943	1.0,0.826,0.744,0.895,0.862,0.704,0.636,0.742,0.76,0.905	0.8,0.621,0.65,0.6,0.483,0.447,0.412,0.429,0.444,0.625	0.256	0.256
4843	ENSG00000064607	SUGP2	chr19-19104456-19104549-19101698-19101958-19105174-19106089	chr19	-	19104456	19104549	19101698	19101958	19105174	19106089	4843	6,7,5,13,16,21,13,7,9,10	11,16,27,11,21,23,22,23,18,19	15,28,25,24,19,20,25,28,21,16	10,13,14,11,26,14,13,10,6,11	166	83	5.77521e-06	0.000615515	0.214,0.179,0.085,0.371,0.276,0.313,0.228,0.132,0.2,0.208	0.429,0.519,0.472,0.522,0.268,0.417,0.49,0.583,0.636,0.421	-0.255	0.255
18473	ENSG00000215375	MYL5	chr4-671710-671818-669861-669998-672446-672554	chr4	+	671710	671818	669861	669998	672446	672554	18473	8,92,113,63,345,69,57,424,300,338	1,7,1,2,11,5,3,20,2,14	35,33,164,30,81,59,17,74,26,45	10,19,4,3,15,10,12,13,15,15	166	83	8.2892e-05	0.00466975	0.8,0.868,0.983,0.94,0.94,0.873,0.905,0.914,0.987,0.923	0.636,0.465,0.953,0.833,0.73,0.747,0.415,0.74,0.464,0.6	0.255	0.255
49001	ENSG00000263489	CTC-264K15.6	chr17-62050740-62050876-62050279-62050590-62066727-62066782	chr17	-	62050740	62050876	62050279	62050590	62066727	62066782	49001	49,63,33,19,26,62,33,23,43,38	114,76,63,78,94,67,66,51,86,80	164,68,106,143,124,95,101,78,134,105	84,41,68,104,96,87,45,28,78,68	166	83	1.12658e-08	5.52547e-06	0.177,0.293,0.208,0.109,0.121,0.316,0.2,0.184,0.2,0.192	0.494,0.453,0.438,0.407,0.392,0.353,0.529,0.582,0.462,0.436	-0.255	0.255
78120	ENSG00000130402	ACTN4	chr19-39200896-39201500-39200034-39200116-39201915-39202001	chr19	+	39200896	39201500	39200034	39200116	39201915	39202001	78120	26,24,19,29,54,21,15,31,24,16	2,8,2,6,13,6,9,5,2,2	89,120,181,91,138,191,84,227,161,106	2,3,2,1,2,2,4,0,0,0	166	83	6.70093e-07	0.000123807	0.867,0.6,0.826,0.707,0.675,0.636,0.455,0.756,0.857,0.8	0.957,0.952,0.978,0.978,0.972,0.979,0.913,1.0,1.0,1.0	-0.255	0.255
107769	ENSG00000175701	LINC00116	chr2-110972051-110972527-110969791-110970452-110973253-110973384	chr2	-	110972051	110972527	110969791	110970452	110973253	110973384	107769	1,0,2,1,3,0,5,2,2,5	22,6,11,11,2,7,3,2,12,14	2,5,4,4,6,4,6,8,13,8	10,2,7,16,1,2,5,3,5,6	166	83	0.000199132	0.00868061	0.022,0.0,0.083,0.043,0.429,0.0,0.455,0.333,0.077,0.152	0.091,0.556,0.222,0.111,0.75,0.5,0.375,0.571,0.565,0.4	-0.255	0.255
68239	ENSG00000112796	ENPP5	chr6-46137789-46137851-46135170-46136034-46138544-46138708	chr6	-	46137789	46137851	46135170	46136034	46138544	46138708	68239	2,11,12,3,1,8,8,5,3,14	7,30,30,19,6,19,23,14,17,37	44,16,12,16,27,18,45,48,19,24	33,8,16,15,29,19,22,29,26,26	145	83	6.52505e-07	0.00012234	0.141,0.173,0.186,0.083,0.087,0.194,0.166,0.17,0.092,0.178	0.433,0.534,0.3,0.379,0.348,0.352,0.539,0.487,0.295,0.346	-0.254	0.254
119544	ENSG00000139793	MBNL2	chr13-98018754-98018807-98009735-98009889-98043575-98043853	chr13	+	98018754	98018807	98009735	98009889	98043575	98043853	119544	5,20,27,15,33,31,17,42,14,9	18,19,15,15,12,44,19,32,19,22	7,18,14,10,3,12,5,7,8,10	47,50,47,43,50,30,37,53,52,44	136	83	1.72448e-06	0.000247179	0.145,0.391,0.523,0.379,0.627,0.301,0.353,0.445,0.31,0.2	0.083,0.18,0.154,0.124,0.035,0.196,0.076,0.075,0.086,0.122	0.254	0.254
21319	ENSG00000234281	AC007970.1	chr2-211307265-211307423-211294088-211294175-211325198-211325267	chr2	+	211307265	211307423	211294088	211294175	211325198	211325267	21319	35,60,60,31,51,35,21,53,65,40	52,40,114,29,49,58,22,36,86,60	77,90,167,247,114,92,74,72,210,111	48,37,64,89,67,18,21,25,113,40	166	83	4.09428e-07	8.50821e-05	0.252,0.429,0.208,0.348,0.342,0.232,0.323,0.424,0.274,0.25	0.445,0.549,0.566,0.581,0.46,0.719,0.638,0.59,0.482,0.581	-0.253	0.253
26877	ENSG00000058673	ZC3H11A	chr1-203765420-203765729-203764798-203764922-203770702-203770756	chr1	+	203765420	203765729	203764798	203764922	203770702	203770756	26877	7,14,17,21,17,27,25,38,40,18	45,37,41,58,45,61,66,56,56,53	52,58,75,53,65,64,52,45,47,122	69,49,57,27,60,31,17,36,34,75	166	83	3.31161e-07	7.29173e-05	0.072,0.159,0.172,0.153,0.159,0.181,0.159,0.253,0.263,0.145	0.274,0.372,0.397,0.495,0.351,0.508,0.605,0.385,0.409,0.449	-0.253	0.253
48655	ENSG00000063854	HAGH	chr16-1876507-1876603-1872865-1873038-1876712-1876842	chr16	-	1876507	1876603	1872865	1873038	1876712	1876842	48655	7,12,6,3,6,19,12,7,23,12	19,17,21,22,62,32,41,22,15,18	56,85,44,102,77,55,64,33,84,75	31,25,28,44,73,35,37,34,72,74	166	83	1.76544e-06	0.000251839	0.156,0.261,0.125,0.064,0.046,0.229,0.128,0.137,0.434,0.25	0.475,0.63,0.44,0.537,0.345,0.44,0.464,0.327,0.368,0.336	-0.253	0.253
86540	ENSG00000142534	RPS11	chr19-50000474-50000625-49999710-49999728-50000776-50001303	chr19	+	50000474	50000625	49999710	49999728	50000776	50001303	86540	0,0,0,2,0,0,0,0,0,1	6,3,3,5,6,6,1,5,0,7	11,18,5,13,10,16,16,20,5,1	17,12,10,14,17,17,8,14,19,22	166	83	0.000110944	0.00577827	0.0,0.0,0.0,0.167,0.0,0.0,0.0,0.0,NA,0.067	0.244,0.429,0.2,0.317,0.227,0.32,0.5,0.417,0.116,0.022	-0.253	0.253
90016	ENSG00000114867	EIF4G1	chr3-184033249-184034006-184032441-184032462-184035108-184035285	chr3	+	184033249	184034006	184032441	184032462	184035108	184035285	90016	16,24,8,16,40,24,26,17,29,23	2,13,5,5,19,1,6,13,4,9	33,17,39,32,52,37,27,60,35,52	1,3,7,0,3,2,1,3,5,3	166	83	4.08624e-05	0.00274203	0.8,0.48,0.444,0.615,0.513,0.923,0.684,0.395,0.784,0.561	0.943,0.739,0.736,1.0,0.897,0.902,0.931,0.909,0.778,0.897	-0.253	0.253
115678	ENSG00000165669	FAM204A	chr10-120101238-120101460-120095536-120095935-120101781-120101840	chr10	-	120101238	120101460	120095536	120095935	120101781	120101840	115678	55,45,49,34,30,65,65,75,49,59	34,39,41,33,55,51,39,73,44,44	198,161,174,142,252,115,130,143,177,202	50,43,63,56,74,32,33,31,83,65	166	83	2.48536e-08	1.00541e-05	0.447,0.366,0.374,0.34,0.214,0.389,0.455,0.339,0.358,0.401	0.664,0.652,0.58,0.559,0.63,0.642,0.663,0.698,0.516,0.608	-0.253	0.253
125150	ENSG00000133030	MPRIP	chr17-17083935-17083983-17083316-17083402-17088136-17088874	chr17	+	17083935	17083983	17083316	17083402	17088136	17088874	125150	13,14,7,10,23,20,21,17,24,29	6,18,4,6,11,8,3,6,9,7	97,101,137,99,166,107,69,145,118,101	2,15,17,10,9,22,9,15,23,10	131	83	9.77547e-06	0.000921452	0.579,0.33,0.526,0.514,0.57,0.613,0.816,0.642,0.628,0.724	0.968,0.81,0.836,0.862,0.921,0.755,0.829,0.86,0.765,0.865	-0.253	0.253
30364	ENSG00000131373	HACL1	chr3-15631046-15631119-15624383-15624496-15633106-15633187	chr3	-	15631046	15631119	15624383	15624496	15633106	15633187	30364	6,6,10,11,9,15,7,4,8,8	0,0,0,0,0,0,0,0,1,0	10,7,9,1,1,4,12,9,12,5	3,1,1,2,0,2,2,1,0,1	156	83	8.12682e-05	0.00460097	1.0,1.0,1.0,1.0,1.0,1.0,1.0,1.0,0.81,1.0	0.639,0.788,0.827,0.21,1.0,0.516,0.761,0.827,1.0,0.727	0.252	0.252
78818	ENSG00000147274	RBMX	chrX-135955404-135955547-135954426-135954504-135957244-135957327	chrX	-	135955404	135955547	135954426	135954504	135957244	135957327	78818	7,4,3,2,18,10,6,9,7,6	4,10,4,10,10,14,10,7,13,22	17,15,32,20,36,22,15,29,39,27	19,6,14,4,15,21,10,11,11,10	166	83	7.06708e-05	0.0041273	0.467,0.167,0.273,0.091,0.474,0.263,0.231,0.391,0.212,0.12	0.309,0.556,0.533,0.714,0.545,0.344,0.429,0.569,0.639,0.574	-0.252	0.252
86547	ENSG00000142534	RPS11	chr19-50000495-50000625-49999710-49999728-50000776-50001303	chr19	+	50000495	50000625	49999710	49999728	50000776	50001303	86547	0,0,0,2,0,0,0,0,0,1	6,3,3,5,6,6,1,5,0,7	14,18,5,13,10,14,14,20,5,1	17,12,10,14,17,17,8,14,19,22	166	83	8.7379e-05	0.00485904	0.0,0.0,0.0,0.167,0.0,0.0,0.0,0.0,NA,0.067	0.292,0.429,0.2,0.317,0.227,0.292,0.467,0.417,0.116,0.022	-0.252	0.252
91487	ENSG00000130595	TNNT3	chr11-1947924-1948078-1947699-1947711-1951039-1951058	chr11	+	1947924	1948078	1947699	1947711	1951039	1951058	91487	43,101,78,69,208,153,133,142,124,206	862,158,455,320,11,1697,333,26,795,244	131,113,140,188,84,101,129,69,186,86	4052,7556,4503,6757,4088,1903,6363,3298,5627,3578	166	83	5.87882e-10	7.96355e-07	0.024,0.242,0.079,0.097,0.904,0.043,0.166,0.732,0.072,0.297	0.016,0.007,0.015,0.014,0.01,0.026,0.01,0.01,0.016,0.012	0.252	0.252
116982	ENSG00000167110	GOLGA2	chr9-131029472-131029538-131028565-131028604-131029736-131029796	chr9	-	131029472	131029538	131028565	131028604	131029736	131029796	116982	17,21,8,14,10,33,17,33,19,29	5,7,7,7,13,7,10,17,7,16	189,171,220,140,185,163,92,159,193,151	22,22,38,23,14,37,11,52,27,17	149	83	3.29382e-06	0.00039976	0.654,0.626,0.389,0.527,0.3,0.724,0.486,0.52,0.602,0.502	0.827,0.812,0.763,0.772,0.88,0.71,0.823,0.63,0.799,0.832	-0.252	0.252
120477	ENSG00000234608	MAPKAPK5-AS1	chr12-112277937-112278281-112277580-112277807-112279130-112279274	chr12	-	112277937	112278281	112277580	112277807	112279130	112279274	120477	1,10,3,2,5,19,9,8,8,11	1,0,0,0,4,1,2,2,3,3	21,26,30,41,41,37,23,43,46,25	0,0,2,2,0,0,0,0,0,1	166	83	2.35236e-05	0.00180194	0.333,1.0,1.0,1.0,0.385,0.905,0.692,0.667,0.571,0.647	1.0,1.0,0.882,0.911,1.0,1.0,1.0,1.0,1.0,0.926	-0.252	0.252
68032	ENSG00000167965	MLST8	chr16-2258210-2258335-2257193-2257346-2258450-2258559	chr16	+	2258210	2258335	2257193	2257346	2258450	2258559	68032	28,15,20,20,36,41,23,27,36,40	4,1,1,0,0,1,0,0,1,1	97,94,118,100,182,70,117,130,120,129	34,23,8,27,56,22,17,10,39,36	166	83	1.10884e-06	0.000177359	0.778,0.882,0.909,1.0,1.0,0.953,1.0,1.0,0.947,0.952	0.588,0.671,0.881,0.649,0.619,0.614,0.775,0.867,0.606,0.642	0.251	0.251
102878	ENSG00000125633	CCDC93	chr2-118742964-118742982-118735569-118735606-118743544-118743645	chr2	-	118742964	118742982	118735569	118735606	118743544	118743645	102878	0,2,2,1,1,1,0,0,0,3	1,9,9,9,17,3,4,8,10,10	5,9,10,5,7,10,11,12,3,20	22,12,18,5,9,15,12,24,15,20	101	83	1.68924e-05	0.00139185	0.0,0.154,0.154,0.084,0.046,0.215,0.0,0.0,0.0,0.198	0.157,0.381,0.313,0.451,0.39,0.354,0.43,0.291,0.141,0.451	-0.251	0.251
109818	ENSG00000117625	RCOR3	chr1-211486241-211486303-211477424-211477482-211486765-211487181	chr1	+	211486241	211486303	211477424	211477482	211486765	211487181	109818	15,36,22,27,26,26,18,16,24,20	0,1,1,2,1,2,0,1,0,2	172,185,152,161,116,208,103,180,200,248	54,28,22,69,34,49,34,58,68,48	145	83	3.54746e-08	1.30648e-05	1.0,0.954,0.926,0.885,0.937,0.882,1.0,0.902,1.0,0.851	0.646,0.791,0.798,0.572,0.661,0.708,0.634,0.64,0.627,0.747	0.251	0.251
112416	ENSG00000170242	USP47	chr11-11895346-11895462-11863612-11863771-11901723-11901927	chr11	+	11895346	11895462	11863612	11863771	11901723	11901927	112416	13,18,21,20,23,33,27,33,22,30	4,15,15,13,24,15,6,13,14,14	65,76,48,46,58,56,38,48,79,80	6,12,9,11,8,5,9,12,16,16	166	83	3.8708e-07	8.20863e-05	0.619,0.375,0.412,0.435,0.324,0.524,0.692,0.559,0.44,0.517	0.844,0.76,0.727,0.676,0.784,0.848,0.679,0.667,0.712,0.714	-0.251	0.251
114564	ENSG00000151150	ANK3	chr10-61813434-61813485-61802424-61802514-61815415-61815796	chr10	-	61813434	61813485	61802424	61802514	61815415	61815796	114564	10,7,9,10,27,14,7,43,22,6	0,8,2,5,17,0,0,0,1,5	21,26,17,33,38,50,19,25,41,25	0,0,0,0,0,0,0,0,0,0	134	83	1.12983e-06	0.000179057	1.0,0.351,0.736,0.553,0.496,1.0,1.0,1.0,0.932,0.426	1.0,1.0,1.0,1.0,1.0,1.0,1.0,1.0,1.0,1.0	-0.251	0.251
5639	ENSG00000108848	LUC7L3	chr17-48814647-48814840-48814320-48814387-48817666-48817706	chr17	+	48814647	48814840	48814320	48814387	48817666	48817706	5639	17,14,28,16,32,32,17,47,27,42	39,37,50,22,97,84,51,66,45,70	101,91,91,114,130,116,74,91,77,120	60,55,55,42,81,46,57,67,73,87	166	83	3.93464e-08	1.39448e-05	0.179,0.159,0.219,0.267,0.142,0.16,0.143,0.263,0.231,0.231	0.457,0.453,0.453,0.576,0.445,0.558,0.394,0.404,0.345,0.408	-0.25	0.25
15743	ENSG00000109332	UBE2D3	chr4-103720084-103720134-103717290-103718617-103720563-103720657	chr4	-	103720084	103720134	103717290	103718617	103720563	103720657	15743	69,75,67,40,8,136,95,21,157,51	103,205,217,167,330,244,182,404,211,267	316,446,357,450,170,180,387,440,350,393	304,291,284,268,332,316,200,271,325,292	133	83	6.60311e-06	0.00068266	0.295,0.186,0.162,0.13,0.015,0.258,0.246,0.031,0.317,0.107	0.393,0.489,0.44,0.512,0.242,0.262,0.547,0.503,0.402,0.456	-0.25	0.25
29424	ENSG00000104613	INTS10	chr8-19677889-19678029-19677083-19677187-19679949-19680031	chr8	+	19677889	19678029	19677083	19677187	19679949	19680031	29424	25,27,31,43,57,31,19,35,46,38	1,4,1,10,0,7,4,2,10,3	57,60,88,76,49,72,61,92,63,91	17,27,41,32,28,42,7,32,46,18	166	83	4.7543e-05	0.00308086	0.926,0.771,0.939,0.683,1.0,0.689,0.704,0.897,0.697,0.864	0.626,0.526,0.518,0.543,0.467,0.462,0.813,0.59,0.406,0.717	0.25	0.25
37273	ENSG00000100461	RBM23	chr14-23377541-23377589-23375236-23375577-23378691-23378804	chr14	-	23377541	23377589	23375236	23375577	23378691	23378804	37273	10,6,4,14,17,12,14,23,15,10	22,27,15,10,30,29,11,20,20,10	43,72,38,40,58,59,39,72,60,40	25,24,48,22,22,36,18,38,30,14	131	83	6.03205e-06	0.000636335	0.224,0.123,0.145,0.47,0.264,0.208,0.446,0.422,0.322,0.388	0.521,0.655,0.334,0.535,0.626,0.509,0.579,0.546,0.559,0.644	-0.25	0.25
60680	ENSG00000152601	MBNL1	chr3-152173330-152173366-152165408-152165562-152177059-152177116	chr3	+	152173330	152173366	152165408	152165562	152177059	152177116	60680	16,36,29,17,38,31,26,76,24,32	12,7,6,14,1,17,4,7,9,1	68,58,48,43,54,60,34,64,56,57	48,46,55,45,37,19,36,32,41,53	119	83	2.32547e-05	0.00178831	0.482,0.782,0.771,0.459,0.964,0.56,0.819,0.883,0.65,0.957	0.497,0.468,0.378,0.4,0.504,0.688,0.397,0.582,0.488,0.429	0.25	0.25
86533	ENSG00000142534	RPS11	chr19-50000456-50000625-49999710-49999728-50000776-50001303	chr19	+	50000456	50000625	49999710	49999728	50000776	50001303	86533	0,0,0,2,0,0,0,0,0,1	6,3,3,5,6,6,1,5,0,7	11,18,5,13,10,14,16,20,5,1	17,12,10,14,17,17,8,14,19,22	166	83	0.000116624	0.00599861	0.0,0.0,0.0,0.167,0.0,0.0,0.0,0.0,NA,0.067	0.244,0.429,0.2,0.317,0.227,0.292,0.5,0.417,0.116,0.022	-0.25	0.25
104774	ENSG00000155657	TTN	chr2-179664242-179664455-179659648-179659979-179664551-179664637	chr2	-	179664242	179664455	179659648	179659979	179664551	179664637	104774	1,4,1,0,1,10,7,6,4,0	0,0,0,5,1,0,0,1,1,0	11,24,15,2,13,20,5,2,11,33	0,0,0,0,0,0,0,0,0,0	166	83	9.77694e-05	0.00528353	1.0,1.0,1.0,0.0,0.333,1.0,1.0,0.75,0.667,NA	1.0,1.0,1.0,1.0,1.0,1.0,1.0,1.0,1.0,1.0	-0.25	0.25
20107	ENSG00000242759	LINC00882	chr3-106829438-106829500-106828636-106828851-106848734-106848838	chr3	-	106829438	106829500	106828636	106828851	106848734	106848838	20107	0,0,0,0,0,1,0,0,0,0	1,2,2,1,3,5,3,2,2,1	1,2,1,0,0,0,1,9,0,3	7,3,4,0,7,0,0,6,1,11	145	83	4.95408e-05	0.00318637	0.0,0.0,0.0,0.0,0.0,0.103,0.0,0.0,0.0,0.0	0.076,0.276,0.125,NA,0.0,NA,1.0,0.462,0.0,0.135	-0.249	0.249
86516	ENSG00000142534	RPS11	chr19-49999892-50000625-49999710-49999728-50000776-50001303	chr19	+	49999892	50000625	49999710	49999728	50000776	50001303	86516	0,0,0,2,0,0,0,0,0,1	6,3,3,5,6,6,1,5,0,7	11,18,5,13,10,14,14,20,6,1	17,12,10,14,17,17,8,14,19,22	166	83	0.000103207	0.00549986	0.0,0.0,0.0,0.167,0.0,0.0,0.0,0.0,NA,0.067	0.244,0.429,0.2,0.317,0.227,0.292,0.467,0.417,0.136,0.022	-0.249	0.249
96291	ENSG00000116251	RPL22	chr1-6253006-6253108-6246782-6246876-6257711-6259623	chr1	-	6253006	6253108	6246782	6246876	6257711	6259623	96291	0,1,4,2,4,10,8,4,6,4	0,1,0,2,0,4,0,1,1,0	20,25,27,65,33,48,39,36,36,30	0,0,0,1,0,0,0,0,2,0	166	83	2.41551e-05	0.00183579	NA,0.333,1.0,0.333,1.0,0.556,1.0,0.667,0.75,1.0	1.0,1.0,1.0,0.97,1.0,1.0,1.0,1.0,0.9,1.0	-0.249	0.249
4313	ENSG00000068903	SIRT2	chr19-39389433-39389558-39389018-39389065-39390145-39390354	chr19	-	39389433	39389558	39389018	39389065	39390145	39390354	4313	73,81,66,37,27,206,61,30,72,114	11,26,20,13,34,44,34,24,15,49	656,621,487,734,811,271,491,627,256,508	52,42,69,79,93,29,46,37,97,41	166	83	2.04595e-05	0.0016204	0.768,0.609,0.623,0.587,0.284,0.701,0.473,0.385,0.706,0.538	0.863,0.881,0.779,0.823,0.813,0.824,0.842,0.894,0.569,0.861	-0.248	0.248
98073	ENSG00000159346	ADIPOR1	chr1-202923368-202923481-202920057-202920292-202927312-202927517	chr1	-	202923368	202923481	202920057	202920292	202927312	202927517	98073	27,38,32,29,20,62,62,48,44,69	16,28,29,22,78,25,33,52,11,38	295,278,272,295,338,276,243,258,376,254	71,69,80,68,78,60,47,59,102,81	166	83	2.1122e-09	1.9344e-06	0.458,0.404,0.356,0.397,0.114,0.554,0.484,0.316,0.667,0.476	0.675,0.668,0.63,0.684,0.684,0.697,0.721,0.686,0.648,0.611	-0.248	0.248
62875	ENSG00000136153	LMO7	chr13-76379614-76379896-76378309-76378677-76381615-76382335	chr13	+	76379614	76379896	76378309	76378677	76381615	76382335	62875	99,486,184,170,550,272,212,662,292,421	2,18,5,12,33,24,3,28,26,28	250,120,231,166,165,152,133,139,147,255	49,45,62,41,50,47,22,30,24,99	166	83	3.46466e-09	2.67575e-06	0.961,0.931,0.948,0.876,0.893,0.85,0.972,0.922,0.849,0.883	0.718,0.571,0.651,0.669,0.623,0.618,0.751,0.698,0.754,0.563	0.247	0.247
62979	ENSG00000140939	NOL3	chr16-67207910-67207949-67204399-67204477-67208064-67208367	chr16	+	67207910	67207949	67204399	67204477	67208064	67208367	62979	2,3,1,15,9,6,5,1,5,9	7,8,0,6,13,9,9,2,1,8	15,15,14,19,12,17,16,12,28,19	4,7,10,7,4,5,5,2,2,8	122	83	5.41523e-05	0.00339643	0.163,0.203,1.0,0.63,0.32,0.312,0.274,0.254,0.773,0.434	0.718,0.593,0.488,0.649,0.671,0.698,0.685,0.803,0.905,0.618	-0.247	0.247
86553	ENSG00000142534	RPS11	chr19-50000541-50000625-49999710-49999728-50000776-50001303	chr19	+	50000541	50000625	49999710	49999728	50000776	50001303	86553	0,0,0,2,0,0,0,0,0,1	6,3,3,5,6,6,1,5,0,7	11,18,5,13,10,14,14,20,5,1	17,12,10,14,17,17,8,14,19,22	166	83	0.000103207	0.00549986	0.0,0.0,0.0,0.167,0.0,0.0,0.0,0.0,NA,0.067	0.244,0.429,0.2,0.317,0.227,0.292,0.467,0.417,0.116,0.022	-0.247	0.247
90208	ENSG00000215187	FAM166B	chr9-35563150-35563353-35562871-35563077-35563763-35563871	chr9	-	35563150	35563353	35562871	35563077	35563763	35563871	90208	35,2,16,13,0,12,8,5,10,6	23,7,8,0,3,5,7,5,8,11	27,27,17,45,28,9,15,16,14,13	87,100,24,118,83,39,57,42,57,45	166	83	3.76202e-07	8.03703e-05	0.432,0.125,0.5,1.0,0.0,0.545,0.364,0.333,0.385,0.214	0.134,0.119,0.262,0.16,0.144,0.103,0.116,0.16,0.109,0.126	0.247	0.247
91484	ENSG00000130595	TNNT3	chr11-1947924-1948078-1946328-1946346-1951039-1951058	chr11	+	1947924	1948078	1946328	1946346	1951039	1951058	91484	65,63,111,94,132,251,135,140,198,172	39,26,46,27,14,124,34,7,76,59	1220,2187,1555,1200,1536,995,810,853,1104,2119	1002,1387,1332,1127,1415,933,757,708,1135,1111	166	83	7.80649e-08	2.41157e-05	0.455,0.548,0.547,0.635,0.825,0.503,0.665,0.909,0.566,0.593	0.378,0.441,0.369,0.347,0.352,0.348,0.349,0.376,0.327,0.488	0.247	0.247
107766	ENSG00000175701	LINC00116	chr2-110972051-110972113-110969791-110970452-110973253-110973384	chr2	-	110972051	110972113	110969791	110970452	110973253	110973384	107766	1,0,2,1,2,0,4,2,2,4	22,6,11,11,2,7,3,2,12,14	2,4,3,4,3,3,6,8,10,8	10,2,7,16,1,2,5,3,5,6	145	83	0.000137551	0.00672408	0.025,0.0,0.094,0.049,0.364,0.0,0.433,0.364,0.087,0.141	0.103,0.534,0.197,0.125,0.632,0.462,0.407,0.604,0.534,0.433	-0.247	0.247
4842	ENSG00000064607	SUGP2	chr19-19104446-19104549-19101696-19101958-19105174-19105295	chr19	-	19104446	19104549	19101696	19101958	19105174	19105295	4842	6,7,2,17,14,20,12,7,11,10	11,16,27,11,21,23,22,23,18,19	18,29,30,20,16,16,21,27,19,17	10,13,14,11,26,14,13,10,6,11	166	83	2.22676e-05	0.00173188	0.214,0.179,0.036,0.436,0.25,0.303,0.214,0.132,0.234,0.208	0.474,0.527,0.517,0.476,0.235,0.364,0.447,0.574,0.613,0.436	-0.246	0.246
47646	ENSG00000132388	UBE2G1	chr17-4238503-4238619-4235068-4235183-4248922-4249075	chr17	-	4238503	4238619	4235068	4235183	4248922	4249075	47646	1,3,2,0,2,3,6,3,6,5	3,0,2,0,0,0,1,0,0,2	14,5,5,3,12,6,7,3,11,14	0,0,0,0,0,0,0,0,0,0	166	83	3.82839e-05	0.00260139	0.143,1.0,0.333,NA,1.0,1.0,0.75,1.0,1.0,0.556	1.0,1.0,1.0,1.0,1.0,1.0,1.0,1.0,1.0,1.0	-0.246	0.246
73329	ENSG00000182621	PLCB1	chr20-8782702-8782820-8770821-8770908-8862268-8865547	chr20	+	8782702	8782820	8770821	8770908	8862268	8865547	73329	8,2,4,6,4,8,18,6,11,6	2,12,4,3,4,11,13,5,6,13	58,63,70,75,62,78,38,75,55,86	33,18,16,24,22,13,20,16,21,29	166	83	8.40903e-06	0.000823306	0.667,0.077,0.333,0.5,0.333,0.267,0.409,0.375,0.478,0.187	0.468,0.636,0.686,0.61,0.585,0.75,0.487,0.701,0.567,0.597	-0.246	0.246
38427	ENSG00000131626	PPFIA1	chr11-70197099-70197129-70196028-70196145-70200406-70200558	chr11	+	70197099	70197129	70196028	70196145	70200406	70200558	38427	1,1,2,0,2,0,2,2,2,3	1,8,6,8,12,13,7,4,4,10	6,5,18,8,21,17,14,10,9,9	16,9,16,7,6,22,23,12,17,3	113	83	8.94597e-05	0.00494863	0.423,0.084,0.197,0.0,0.109,0.0,0.173,0.269,0.269,0.181	0.216,0.29,0.452,0.456,0.72,0.362,0.309,0.38,0.28,0.688	-0.245	0.245
108624	ENSG00000241468	ATP5J2	chr7-99056845-99056886-99055931-99055978-99057708-99057816	chr7	-	99056845	99056886	99055931	99055978	99057708	99057816	108624	159,156,190,162,158,267,185,170,198,251	45,39,67,84,51,102,69,56,77,69	660,777,580,825,919,569,577,704,787,646	1726,823,607,705,744,566,258,502,867,557	124	83	1.2146e-05	0.00109678	0.703,0.728,0.655,0.563,0.675,0.637,0.642,0.67,0.633,0.709	0.204,0.387,0.39,0.439,0.453,0.402,0.6,0.484,0.378,0.437	0.244	0.244
20054	ENSG00000090621	PABPC4	chr1-40029507-40029594-40029285-40029413-40030142-40030214	chr1	-	40029507	40029594	40029285	40029413	40030142	40030214	20054	40,65,39,17,74,45,57,54,32,51	9,10,6,6,4,9,5,4,13,3	45,36,45,75,68,27,18,72,73,71	27,11,28,25,28,23,16,18,27,33	166	83	9.14595e-06	0.00088375	0.69,0.765,0.765,0.586,0.902,0.714,0.851,0.871,0.552,0.895	0.455,0.621,0.446,0.6,0.548,0.37,0.36,0.667,0.575,0.518	0.243	0.243
26874	ENSG00000123739	PLA2G12A	chr4-110639844-110639915-110638703-110638869-110650757-110651130	chr4	-	110639844	110639915	110638703	110638869	110650757	110651130	26874	8,14,10,12,20,9,13,16,15,14	1,1,3,4,4,5,4,4,0,6	202,204,128,283,177,156,153,278,246,133	7,4,3,12,10,1,2,7,14,3	154	83	1.40074e-07	3.87592e-05	0.812,0.883,0.642,0.618,0.729,0.492,0.637,0.683,1.0,0.557	0.94,0.965,0.958,0.927,0.905,0.988,0.976,0.955,0.904,0.96	-0.243	0.243
98071	ENSG00000159346	ADIPOR1	chr1-202923368-202923430-202920057-202920292-202927312-202927517	chr1	-	202923368	202923430	202920057	202920292	202927312	202927517	98071	20,35,30,28,17,58,57,45,40,66	16,28,29,22,78,25,33,52,11,38	268,246,237,260,303,251,212,228,325,225	71,69,80,68,78,60,47,59,102,81	145	83	5.24152e-09	3.28748e-06	0.417,0.417,0.372,0.421,0.111,0.57,0.497,0.331,0.675,0.499	0.684,0.671,0.629,0.686,0.69,0.705,0.721,0.689,0.646,0.614	-0.243	0.243
103889	ENSG00000123836	PFKFB2	chr1-207245548-207245751-207244853-207244918-207252298-207254369	chr1	+	207245548	207245751	207244853	207244918	207252298	207254369	103889	4,34,28,17,3,13,7,11,11,35	2,9,4,0,0,4,5,7,5,11	25,10,30,9,20,48,32,10,32,41	16,12,17,6,13,14,31,21,19,28	166	83	0.000153919	0.00726015	0.5,0.654,0.778,1.0,1.0,0.619,0.412,0.44,0.524,0.614	0.439,0.294,0.469,0.429,0.435,0.632,0.34,0.192,0.457,0.423	0.243	0.243
105990	ENSG00000167705	RILP	chr17-1550203-1550283-1549793-1549913-1551128-1551251	chr17	-	1550203	1550283	1549793	1549913	1551128	1551251	105990	29,35,27,41,21,37,36,24,33,35	3,5,2,5,4,8,3,1,2,2	133,78,116,130,114,122,91,131,122,83	51,41,48,42,42,24,38,61,41,21	163	83	1.07193e-07	3.17855e-05	0.831,0.781,0.873,0.807,0.728,0.702,0.859,0.924,0.894,0.899	0.57,0.492,0.552,0.612,0.58,0.721,0.549,0.522,0.602,0.668	0.243	0.243
111465	ENSG00000263489	CTC-264K15.6	chr17-62050706-62050876-62050279-62050590-62066727-62066782	chr17	-	62050706	62050876	62050279	62050590	62066727	62066782	111465	52,64,33,19,34,67,35,25,53,41	114,76,63,78,94,67,66,51,86,80	170,69,112,145,125,90,104,73,132,108	84,41,68,104,96,87,45,28,78,68	166	83	2.47474e-08	1.00541e-05	0.186,0.296,0.208,0.109,0.153,0.333,0.21,0.197,0.236,0.204	0.503,0.457,0.452,0.411,0.394,0.341,0.536,0.566,0.458,0.443	-0.243	0.243
130132	ENSG00000125733	TRIP10	chr19-6746175-6746207-6744810-6745005-6746462-6746572	chr19	+	6746175	6746207	6744810	6745005	6746462	6746572	130132	5,10,13,11,6,12,13,6,14,11	6,6,2,15,23,5,4,10,5,17	66,80,56,77,118,77,61,92,46,91	6,18,21,17,21,18,19,20,30,31	115	83	0.000117536	0.00603337	0.376,0.546,0.824,0.346,0.158,0.634,0.701,0.302,0.669,0.318	0.888,0.762,0.658,0.766,0.802,0.755,0.699,0.769,0.525,0.679	-0.243	0.243
64141	ENSG00000180747	CTD-2547E10.2	chr16-21498898-21498937-21495692-21495856-21531148-21531500	chr16	-	21498898	21498937	21495692	21495856	21531148	21531500	64141	11,20,8,9,13,17,6,9,14,17	18,22,11,8,18,17,7,11,21,14	20,59,37,41,64,78,33,49,47,61	27,36,14,9,31,26,9,20,17,31	122	83	4.31709e-05	0.0028507	0.294,0.382,0.331,0.434,0.329,0.405,0.368,0.358,0.312,0.452	0.335,0.527,0.643,0.756,0.584,0.671,0.714,0.625,0.653,0.572	-0.242	0.242
31229	ENSG00000157216	SSBP3	chr1-54723741-54723822-54722799-54722859-54747110-54747200	chr1	-	54723741	54723822	54722799	54722859	54747110	54747200	31229	4,18,0,3,5,2,3,9,2,5	8,11,8,4,9,1,2,8,8,11	3,0,0,4,5,5,4,1,0,3	29,35,46,31,38,28,45,64,34,51	164	83	2.23845e-05	0.00173641	0.202,0.453,0.0,0.275,0.219,0.503,0.432,0.363,0.112,0.187	0.05,0.0,0.0,0.061,0.062,0.083,0.043,0.008,0.0,0.029	0.241	0.241
80545	ENSG00000151914	DST	chr6-56568508-56568544-56566685-56566763-56569077-56569167	chr6	-	56568508	56568544	56566685	56566763	56569077	56569167	80545	78,76,114,107,243,70,73,112,80,70	10,27,37,36,53,24,25,34,39,32	138,54,63,63,48,95,39,34,62,102	51,61,82,49,40,70,25,73,44,108	119	83	1.10417e-05	0.00101753	0.845,0.663,0.682,0.675,0.762,0.67,0.671,0.697,0.589,0.604	0.654,0.382,0.349,0.473,0.456,0.486,0.521,0.245,0.496,0.397	0.24	0.24
112342	ENSG00000168958	MFF	chr2-228212058-228212100-228207460-228207535-228217229-228217289	chr2	+	228212058	228212100	228207460	228207535	228217229	228217289	112342	30,24,16,17,14,39,12,21,16,20	7,7,4,4,10,2,9,15,1,9	49,45,25,22,35,30,23,39,49,57	2,2,3,2,3,1,1,2,4,1	125	83	2.5314e-06	0.00033077	0.74,0.695,0.726,0.738,0.482,0.928,0.47,0.482,0.914,0.596	0.942,0.937,0.847,0.88,0.886,0.952,0.939,0.928,0.891,0.974	-0.24	0.24
14261	ENSG00000183091	NEB	chr2-152355811-152355904-152354773-152354866-152357904-152357997	chr2	-	152355811	152355904	152354773	152354866	152357904	152357997	14261	499,128,67,358,237,79,464,279,36,638	144,116,63,193,114,24,219,181,16,373	698,1069,557,337,833,1915,575,574,843,1631	151,120,160,54,200,326,72,97,205,306	166	83	3.48497e-07	7.52512e-05	0.634,0.356,0.347,0.481,0.51,0.622,0.514,0.435,0.529,0.461	0.698,0.817,0.635,0.757,0.676,0.746,0.8,0.747,0.673,0.727	-0.239	0.239
54136	ENSG00000095637	SORBS1	chr10-97154367-97154430-97143994-97144042-97154757-97154832	chr10	-	97154367	97154430	97143994	97144042	97154757	97154832	54136	19,8,18,20,8,25,7,13,28,5	19,36,25,8,26,26,21,32,19,18	50,57,51,66,60,56,34,54,88,53	25,36,16,20,34,26,19,37,52,49	146	83	3.91155e-06	0.000456368	0.362,0.112,0.29,0.587,0.149,0.353,0.159,0.188,0.456,0.136	0.532,0.474,0.644,0.652,0.501,0.55,0.504,0.453,0.49,0.381	-0.239	0.239
89007	ENSG00000116604	MEF2D	chr1-156450434-156450500-156449377-156449588-156450625-156450763	chr1	-	156450434	156450500	156449377	156449588	156450625	156450763	89007	28,25,23,17,16,48,17,17,33,25	14,50,18,26,62,23,16,54,42,29	63,55,56,36,76,49,52,68,62,70	35,11,19,30,24,31,33,15,46,21	149	83	0.000102438	0.00547011	0.527,0.218,0.416,0.267,0.126,0.538,0.372,0.149,0.304,0.324	0.501,0.736,0.621,0.401,0.638,0.468,0.467,0.716,0.429,0.65	-0.239	0.239
92620	ENSG00000081189	MEF2C	chr5-88057081-88057145-88056839-88056942-88100414-88100618	chr5	-	88057081	88057145	88056839	88056942	88100414	88100618	92620	116,290,131,142,760,276,187,670,204,293	143,87,108,116,111,279,204,153,299,163	786,917,721,507,999,896,502,916,954,1272	1463,1759,1562,1163,1740,1511,888,1225,1872,2091	147	83	4.8355e-09	3.16818e-06	0.314,0.653,0.406,0.409,0.794,0.358,0.341,0.712,0.278,0.504	0.233,0.227,0.207,0.198,0.245,0.251,0.242,0.297,0.223,0.256	0.239	0.239
26484	ENSG00000229444	RP11-184I16.4	chr1-44184664-44184797-44175062-44175206-44186141-44186222	chr1	-	44184664	44184797	44175062	44175206	44186141	44186222	26484	401,641,597,306,78,873,509,175,386,793	231,491,370,195,58,364,313,98,200,360	1479,572,700,727,742,546,750,846,536,843	343,146,191,148,174,98,107,151,122,189	166	83	2.84189e-09	2.37179e-06	0.465,0.395,0.447,0.44,0.402,0.545,0.448,0.472,0.491,0.524	0.683,0.662,0.647,0.711,0.681,0.736,0.778,0.737,0.687,0.69	-0.238	0.238
26744	ENSG00000126261	UBA2	chr19-34922765-34922836-34919277-34919475-34925772-34925873	chr19	+	34922765	34922836	34919277	34919475	34925772	34925873	26744	1,3,0,3,5,9,2,3,2,4	0,0,0,0,0,0,0,1,0,0	10,7,12,13,21,13,7,8,12,8	1,1,0,2,7,4,3,4,1,3	154	83	5.08005e-05	0.00323523	1.0,1.0,NA,1.0,1.0,1.0,1.0,0.618,1.0,1.0	0.843,0.79,1.0,0.778,0.618,0.637,0.557,0.519,0.866,0.59	0.238	0.238
34191	ENSG00000149187	CELF1	chr11-47521004-47521156-47510388-47510576-47574543-47574669	chr11	-	47521004	47521156	47510388	47510576	47574543	47574669	34191	6,15,14,7,22,17,9,23,15,16	9,8,3,10,17,7,12,11,9,14	48,52,45,20,59,23,32,53,29,55	7,12,13,8,6,9,8,8,19,12	166	83	0.000107537	0.00565489	0.25,0.484,0.7,0.259,0.393,0.548,0.273,0.511,0.455,0.364	0.774,0.684,0.634,0.556,0.831,0.561,0.667,0.768,0.433,0.696	-0.237	0.237
91461	ENSG00000130595	TNNT3	chr11-1947604-1947939-1946328-1946346-1951039-1951058	chr11	+	1947604	1947939	1946328	1946346	1951039	1951058	91461	480,420,546,506,254,1380,515,302,1309,656	39,26,46,27,14,124,34,7,76,59	3289,4687,4677,4542,3318,3583,2584,3048,5309,5330	1002,1387,1332,1127,1415,933,757,708,1135,1111	166	83	4.03352e-10	6.23017e-07	0.86,0.89,0.856,0.904,0.901,0.848,0.883,0.956,0.896,0.848	0.621,0.628,0.637,0.668,0.54,0.658,0.631,0.683,0.7,0.706	0.237	0.237
39656	ENSG00000155657	TTN	chr2-179654704-179654842-179650574-179650868-179656798-179656924	chr2	-	179654704	179654842	179650574	179650868	179656798	179656924	39656	2544,4602,2795,2600,4621,2925,2453,6107,3033,4404	722,612,234,291,112,799,404,248,868,211	5395,3505,3224,1400,2380,4719,1357,2900,3303,6734	1737,1009,2200,1203,675,1150,887,897,1737,1556	166	83	2.64741e-05	0.00197104	0.638,0.79,0.857,0.817,0.954,0.647,0.752,0.925,0.636,0.913	0.608,0.635,0.423,0.368,0.638,0.672,0.433,0.618,0.487,0.684	0.236	0.236
60331	ENSG00000139793	MBNL2	chr13-98009049-98009103-97999294-97999321-98009735-98009889	chr13	+	98009049	98009103	97999294	97999321	98009735	98009889	60331	17,17,22,12,33,11,11,53,28,15	33,32,20,21,25,38,26,50,48,36	2,7,3,2,0,7,4,3,8,3	55,55,59,42,30,57,48,60,42,64	137	83	3.26681e-07	7.22384e-05	0.238,0.243,0.4,0.257,0.444,0.149,0.204,0.391,0.261,0.202	0.022,0.072,0.03,0.028,0.0,0.069,0.048,0.029,0.103,0.028	0.236	0.236
64608	ENSG00000100678	SLC8A3	chr14-70522512-70522530-70518706-70518831-70527552-70527656	chr14	-	70522512	70522530	70518706	70518831	70527552	70527656	64608	1,0,0,1,0,2,0,0,6,0	3,19,4,8,52,12,5,23,32,13	15,10,14,8,11,9,7,1,3,8	27,10,13,9,19,18,10,17,22,38	101	83	2.9361e-05	0.00213379	0.215,0.0,0.0,0.093,0.0,0.12,0.0,0.0,0.134,0.0	0.313,0.451,0.469,0.422,0.322,0.291,0.365,0.046,0.101,0.147	-0.236	0.236
76475	ENSG00000160392	C19orf47	chr19-40853095-40853218-40847745-40847797-40854230-40854293	chr19	-	40853095	40853218	40847745	40847797	40854230	40854293	76475	6,20,8,4,4,23,19,9,12,17	16,31,10,18,15,23,22,12,21,26	36,46,52,46,88,22,29,35,68,45	27,25,34,28,18,16,28,27,42,16	166	83	1.9847e-05	0.00158238	0.158,0.244,0.286,0.1,0.118,0.333,0.302,0.273,0.222,0.246	0.4,0.479,0.433,0.451,0.71,0.407,0.341,0.393,0.447,0.584	-0.236	0.236
82658	ENSG00000247828	TMEM161B-AS1	chr5-87578419-87578683-87577858-87577923-87581557-87581668	chr5	+	87578419	87578683	87577858	87577923	87581557	87581668	82658	0,8,8,9,3,5,9,8,2,21	0,0,0,0,0,0,0,0,0,0	9,5,7,31,6,8,9,31,6,18	2,0,2,11,1,1,7,2,0,1	166	83	9.26334e-07	0.000157155	NA,1.0,1.0,1.0,1.0,1.0,1.0,1.0,1.0,1.0	0.692,1.0,0.636,0.585,0.75,0.8,0.391,0.886,1.0,0.9	0.236	0.236
90215	ENSG00000215187	FAM166B	chr9-35563170-35563353-35562871-35563077-35563763-35563871	chr9	-	35563170	35563353	35562871	35563077	35563763	35563871	90215	31,2,16,13,0,12,8,4,10,6	23,7,8,0,3,5,7,5,8,11	27,27,16,39,28,10,15,15,20,15	87,100,24,118,83,39,57,42,57,45	166	83	1.40999e-07	3.88313e-05	0.403,0.125,0.5,1.0,0.0,0.545,0.364,0.286,0.385,0.214	0.134,0.119,0.25,0.142,0.144,0.114,0.116,0.152,0.149,0.143	0.236	0.236
58407	ENSG00000214331	RP11-252A24.2	chr16-74384514-74384636-74382764-74382913-74385937-74386101	chr16	-	74384514	74384636	74382764	74382913	74385937	74386101	58407	4,12,7,13,19,5,10,10,10,11	0,2,3,1,0,1,2,2,4,4	42,39,38,32,12,44,16,24,33,30	0,0,0,0,0,6,0,0,0,0	166	83	2.01974e-05	0.00160537	1.0,0.75,0.538,0.867,1.0,0.714,0.714,0.714,0.556,0.579	1.0,1.0,1.0,1.0,1.0,0.786,1.0,1.0,1.0,1.0	-0.235	0.235
4456	ENSG00000196967	ZNF585A	chr19-37656496-37656598-37647130-37647257-37660740-37660956	chr19	-	37656496	37656598	37647130	37647257	37660740	37660956	4456	14,12,10,3,7,11,14,14,6,16	2,9,0,4,6,6,4,13,2,12	10,11,14,9,13,11,5,15,11,15	21,18,15,13,11,16,10,12,6,22	166	83	0.000134003	0.0066194	0.778,0.4,1.0,0.273,0.368,0.478,0.636,0.35,0.6,0.4	0.192,0.234,0.318,0.257,0.371,0.256,0.2,0.385,0.478,0.254	0.234	0.234
9496	ENSG00000104231	ZFAND1	chr8-82629483-82629523-82627221-82627349-82630416-82630459	chr8	-	82629483	82629523	82627221	82627349	82630416	82630459	9496	30,41,41,39,28,43,28,29,50,38	25,27,30,19,26,48,36,47,29,45	114,130,137,181,175,121,93,152,92,162	49,51,58,36,30,51,46,22,41,60	123	83	1.83492e-05	0.00148702	0.447,0.506,0.48,0.581,0.421,0.377,0.344,0.294,0.538,0.363	0.611,0.632,0.614,0.772,0.797,0.616,0.577,0.823,0.602,0.646	-0.234	0.234
36109	ENSG00000154175	ABI3BP	chr3-100557053-100557128-100555967-100556015-100557245-100557308	chr3	-	100557053	100557128	100555967	100556015	100557245	100557308	36109	8,11,6,6,31,9,2,9,11,2	0,5,8,2,14,2,3,7,9,0	32,79,95,44,18,54,29,71,34,16	3,14,17,5,1,1,6,4,12,2	158	83	1.852e-05	0.00149852	1.0,0.536,0.283,0.612,0.538,0.703,0.259,0.403,0.391,1.0	0.849,0.748,0.746,0.822,0.904,0.966,0.717,0.903,0.598,0.808	-0.234	0.234
11941	ENSG00000185847	RP1-46F2.2	chr12-111376093-111376316-111374388-111374502-111395825-111396012	chr12	+	111376093	111376316	111374388	111374502	111395825	111396012	11941	38,113,47,140,196,20,109,155,26,229	5,26,18,22,79,10,6,37,0,44	683,588,587,440,188,498,270,276,489,335	13,15,26,7,0,8,18,10,12,8	166	83	3.48439e-07	7.52512e-05	0.792,0.685,0.566,0.761,0.554,0.5,0.901,0.677,1.0,0.722	0.963,0.951,0.919,0.969,1.0,0.969,0.882,0.932,0.953,0.954	-0.233	0.233
21359	ENSG00000170634	ACYP2	chr2-54450133-54450220-54362589-54362606-54531824-54532388	chr2	+	54450133	54450220	54362589	54362606	54531824	54532388	21359	5,8,5,2,18,7,6,20,4,14	0,0,0,0,0,0,0,0,0,0	20,21,30,34,6,11,20,18,15,16	4,0,1,1,2,2,5,0,5,9	166	83	1.19251e-06	0.000186139	1.0,1.0,1.0,1.0,1.0,1.0,1.0,1.0,1.0,1.0	0.714,1.0,0.938,0.944,0.6,0.733,0.667,1.0,0.6,0.471	0.233	0.233
7472	ENSG00000196182	STK40	chr1-36833448-36833685-36826821-36826941-36851323-36851485	chr1	-	36833448	36833685	36826821	36826941	36851323	36851485	7472	9,2,5,8,0,3,1,0,5,1	4,6,2,8,26,11,7,13,16,14	30,35,66,30,40,40,41,34,44,37	17,37,35,16,19,35,19,42,45,21	166	83	1.22729e-05	0.00110251	0.529,0.143,0.556,0.333,0.0,0.12,0.067,0.0,0.135,0.034	0.469,0.321,0.485,0.484,0.513,0.364,0.519,0.288,0.328,0.468	-0.232	0.232
23243	ENSG00000130595	TNNT3	chr11-1947699-1947711-1946147-1946346-1951039-1951058	chr11	+	1947699	1947711	1946147	1946346	1951039	1951058	23243	140,30,102,49,4,273,56,1,143,44	39,26,46,27,14,124,34,7,76,59	427,781,444,643,386,184,670,411,515,393	1002,1387,1332,1127,1415,933,757,708,1135,1111	95	83	3.15623e-05	0.00226717	0.758,0.502,0.66,0.613,0.2,0.658,0.59,0.111,0.622,0.395	0.271,0.33,0.226,0.333,0.192,0.147,0.436,0.337,0.284,0.236	0.232	0.232
42793	ENSG00000148950	IMMP1L	chr11-31484718-31484852-31477859-31477933-31531065-31531121	chr11	-	31484718	31484852	31477859	31477933	31531065	31531121	42793	23,30,45,46,24,48,28,20,26,30	5,5,10,7,8,5,7,5,4,8	123,140,94,122,201,52,136,88,83,98	1,1,1,0,6,3,0,4,10,6	166	83	0.000118119	0.00604842	0.697,0.75,0.692,0.767,0.6,0.828,0.667,0.667,0.765,0.652	0.984,0.986,0.979,1.0,0.944,0.897,1.0,0.917,0.806,0.891	-0.232	0.232
55851	ENSG00000186868	MAPT	chr17-44067243-44067441-44064405-44064461-44068825-44068952	chr17	+	44067243	44067441	44064405	44064461	44068825	44068952	55851	29,7,9,16,35,40,13,33,31,34	21,21,7,14,20,23,28,22,18,14	144,145,209,86,167,165,87,92,209,172	26,32,56,34,56,32,59,36,60,57	166	83	2.10968e-05	0.00165942	0.408,0.143,0.391,0.364,0.467,0.465,0.188,0.429,0.463,0.548	0.735,0.694,0.651,0.558,0.599,0.721,0.424,0.561,0.635,0.601	-0.231	0.231
114703	ENSG00000166295	ANAPC16	chr10-73979811-73980137-73975786-73975830-73983645-73983814	chr10	+	73979811	73980137	73975786	73975830	73983645	73983814	114703	173,108,107,111,29,236,165,113,181,264	147,186,175,144,135,231,197,174,186,312	971,979,948,1165,1502,786,1037,858,1199,816	589,558,539,563,662,471,372,280,604,500	166	83	3.69583e-08	1.34149e-05	0.37,0.225,0.234,0.278,0.097,0.338,0.295,0.245,0.327,0.297	0.452,0.467,0.468,0.509,0.531,0.455,0.582,0.605,0.498,0.449	-0.231	0.231
15294	ENSG00000138688	KIAA1109	chr4-123147861-123147990-123145652-123145832-123150275-123150395	chr4	+	123147861	123147990	123145652	123145832	123150275	123150395	15294	22,43,37,16,39,44,22,59,36,40	6,17,15,15,18,23,11,15,16,13	120,110,112,70,75,98,70,90,94,107	21,12,18,22,6,12,6,12,16,20	166	83	2.01124e-06	0.00027715	0.647,0.558,0.552,0.348,0.52,0.489,0.5,0.663,0.529,0.606	0.741,0.821,0.757,0.614,0.862,0.803,0.854,0.789,0.746,0.728	-0.23	0.23
24664	ENSG00000081189	MEF2C	chr5-88057085-88057145-88056804-88056942-88100414-88100618	chr5	-	88057085	88057145	88056804	88056942	88100414	88100618	24664	118,290,122,148,732,299,187,658,211,286	143,87,108,116,111,279,204,153,299,163	841,955,777,560,1074,944,516,966,1023,1322	1463,1759,1562,1163,1740,1511,888,1225,1872,2091	143	83	5.03953e-09	3.21692e-06	0.324,0.659,0.396,0.425,0.793,0.383,0.347,0.714,0.291,0.505	0.25,0.24,0.224,0.218,0.264,0.266,0.252,0.314,0.241,0.268	0.23	0.23
59669	ENSG00000159592	GPBP1L1	chr1-46151247-46151292-46125855-46126897-46153654-46153785	chr1	-	46151247	46151292	46125855	46126897	46153654	46153785	59669	47,47,37,38,36,50,29,35,33,26	8,15,8,21,14,23,22,12,26,29	25,41,39,32,54,25,23,28,58,41	36,42,45,41,37,32,28,54,60,40	128	83	2.16783e-06	0.000293644	0.792,0.67,0.75,0.54,0.625,0.585,0.461,0.654,0.451,0.368	0.31,0.388,0.36,0.336,0.486,0.336,0.348,0.252,0.385,0.399	0.23	0.23
64794	ENSG00000119685	TTLL5	chr14-76203908-76203950-76201537-76201632-76211437-76211551	chr14	+	76203908	76203950	76201537	76201632	76211437	76211551	64794	0,0,1,1,2,0,1,1,0,1	4,8,3,0,2,5,4,2,6,5	8,12,12,4,17,15,2,5,13,18	10,8,8,9,4,13,4,10,16,3	125	83	0.000102362	0.00547011	0.0,0.0,0.181,1.0,0.399,0.0,0.142,0.249,0.0,0.117	0.347,0.499,0.499,0.228,0.738,0.434,0.249,0.249,0.35,0.799	-0.23	0.23
78878	ENSG00000196182	STK40	chr1-36833461-36833685-36826821-36826941-36851323-36851480	chr1	-	36833461	36833685	36826821	36826941	36851323	36851480	78878	6,2,7,8,0,8,2,0,7,4	4,6,2,8,26,11,7,13,16,14	46,55,58,35,54,33,41,39,47,38	17,37,35,16,19,35,19,42,45,21	166	83	7.15521e-05	0.0041667	0.429,0.143,0.636,0.333,0.0,0.267,0.125,0.0,0.179,0.125	0.575,0.426,0.453,0.522,0.587,0.32,0.519,0.317,0.343,0.475	-0.23	0.23
11601	ENSG00000081791	KIAA0141	chr5-141318420-141318469-141318085-141318325-141319070-141319711	chr5	+	141318420	141318469	141318085	141318325	141319070	141319711	11601	0,7,0,2,3,1,2,2,3,1	1,3,7,3,2,3,1,3,8,9	0,0,0,2,4,0,2,4,0,5	29,10,23,20,37,47,16,35,32,28	132	83	0.00012122	0.00617214	0.0,0.595,0.0,0.295,0.485,0.173,0.557,0.295,0.191,0.065	0.0,0.0,0.0,0.059,0.064,0.0,0.073,0.067,0.0,0.101	0.229	0.229
24773	ENSG00000071054	MAP4K4	chr2-102480282-102480513-102476104-102476326-102481391-102481465	chr2	+	102480282	102480513	102476104	102476326	102481391	102481465	24773	4,8,5,8,23,9,5,22,2,12	7,11,2,5,15,9,4,10,9,4	4,5,8,7,14,3,6,7,3,4	16,10,29,3,29,38,21,24,39,21	166	83	0.000133228	0.00658984	0.222,0.267,0.556,0.444,0.434,0.333,0.385,0.524,0.1,0.6	0.111,0.2,0.121,0.538,0.194,0.038,0.125,0.127,0.037,0.087	0.229	0.229
50184	ENSG00000168958	MFF	chr2-228194321-228194375-228193393-228193505-228195341-228195479	chr2	+	228194321	228194375	228193393	228193505	228195341	228195479	50184	5,3,0,4,1,13,5,0,14,1	19,32,24,17,41,30,22,51,36,45	26,37,39,39,47,28,31,49,65,35	54,54,45,45,24,44,52,48,109,76	137	83	1.57223e-07	4.21521e-05	0.138,0.054,0.0,0.125,0.015,0.208,0.121,0.0,0.191,0.013	0.226,0.293,0.344,0.344,0.543,0.278,0.265,0.382,0.265,0.218	-0.229	0.229
59518	ENSG00000087470	DNM1L	chr12-32890798-32890876-32890038-32890095-32892997-32893174	chr12	+	32890798	32890876	32890038	32890095	32892997	32893174	59518	8,30,21,22,43,1,21,43,20,35	19,20,20,31,13,46,30,24,47,28	9,10,11,3,14,20,7,18,13,17	58,51,58,73,59,70,54,55,127,59	161	83	7.96793e-05	0.00453069	0.178,0.436,0.351,0.268,0.63,0.011,0.265,0.48,0.18,0.392	0.074,0.092,0.089,0.021,0.109,0.128,0.063,0.144,0.05,0.129	0.229	0.229
85149	ENSG00000203706	SERTAD4-AS1	chr1-210406042-210406806-210404800-210405116-210406979-210407389	chr1	-	210406042	210406806	210404800	210405116	210406979	210407389	85149	0,0,1,0,8,1,1,0,3,1	2,6,0,5,8,1,1,2,4,5	0,0,0,0,0,0,0,0,0,2	0,20,11,18,10,11,10,14,9,15	166	83	3.4982e-05	0.00244401	0.0,0.0,1.0,0.0,0.333,0.333,0.333,0.0,0.273,0.091	NA,0.0,0.0,0.0,0.0,0.0,0.0,0.0,0.0,0.062	0.229	0.229
104749	ENSG00000155657	TTN	chr2-179654086-179654833-179650574-179650868-179656798-179656924	chr2	-	179654086	179654833	179650574	179650868	179656798	179656924	104749	1899,3603,2300,1859,3696,2584,1792,4259,2945,3104	722,612,234,291,112,799,404,248,868,211	4672,2706,3336,1259,2116,3952,1119,2794,2736,6341	1737,1009,2200,1203,675,1150,887,897,1737,1556	166	83	5.57256e-05	0.0034657	0.568,0.746,0.831,0.762,0.943,0.618,0.689,0.896,0.629,0.88	0.574,0.573,0.431,0.344,0.611,0.632,0.387,0.609,0.441,0.671	0.229	0.229
104750	ENSG00000155657	TTN	chr2-179654086-179654848-179650574-179650868-179656798-179656924	chr2	-	179654086	179654848	179650574	179650868	179656798	179656924	104750	1899,3601,2300,1861,3700,2584,1792,4259,2945,3105	722,612,234,291,112,799,404,248,868,211	4672,2706,3337,1259,2116,3959,1121,2794,2736,6345	1737,1009,2200,1203,675,1150,887,897,1737,1556	166	83	5.63813e-05	0.00348346	0.568,0.746,0.831,0.762,0.943,0.618,0.689,0.896,0.629,0.88	0.574,0.573,0.431,0.344,0.611,0.633,0.387,0.609,0.441,0.671	0.229	0.229
104751	ENSG00000155657	TTN	chr2-179654086-179654851-179650574-179650868-179656798-179656924	chr2	-	179654086	179654851	179650574	179650868	179656798	179656924	104751	1899,3601,2300,1859,3699,2584,1792,4259,2946,3105	722,612,234,291,112,799,404,248,868,211	4675,2706,3336,1260,2116,3952,1120,2794,2736,6343	1737,1009,2200,1203,675,1150,887,897,1737,1556	166	83	5.62839e-05	0.0034834	0.568,0.746,0.831,0.762,0.943,0.618,0.689,0.896,0.629,0.88	0.574,0.573,0.431,0.344,0.611,0.632,0.387,0.609,0.441,0.671	0.229	0.229
49257	ENSG00000104529	EEF1D	chr8-144672777-144672908-144671160-144672251-144679517-144679585	chr8	-	144672777	144672908	144671160	144672251	144679517	144679585	49257	23,5,6,4,11,12,13,13,10,9	14,13,8,15,7,14,15,5,6,18	9,6,11,13,11,5,3,31,1,19	59,66,80,32,59,35,19,35,43,89	166	83	6.88765e-05	0.00405224	0.451,0.161,0.273,0.118,0.44,0.3,0.302,0.565,0.455,0.2	0.071,0.043,0.064,0.169,0.085,0.067,0.073,0.307,0.011,0.096	0.228	0.228
17068	ENSG00000109171	SLAIN2	chr4-48396592-48396670-48385663-48385801-48422141-48422460	chr4	+	48396592	48396670	48385663	48385801	48422141	48422460	17068	34,26,52,23,43,51,38,61,55,49	1,21,13,6,58,5,9,24,12,25	184,183,195,195,159,167,121,231,177,215	7,20,28,15,14,22,5,26,13,22	161	83	3.27983e-05	0.0023296	0.946,0.39,0.673,0.664,0.277,0.84,0.685,0.567,0.703,0.503	0.931,0.825,0.782,0.87,0.854,0.796,0.926,0.821,0.875,0.834	-0.227	0.227
42028	ENSG00000189157	FAM47E	chr4-77177330-77177676-77172893-77172973-77184856-77184996	chr4	+	77177330	77177676	77172893	77172973	77184856	77184996	42028	6,8,10,9,10,23,9,26,20,23	12,14,14,13,17,25,23,15,17,25	71,49,72,42,104,34,63,24,72,48	41,34,23,43,35,14,17,28,26,18	166	83	0.000142183	0.00688226	0.2,0.222,0.263,0.257,0.227,0.315,0.164,0.464,0.37,0.315	0.464,0.419,0.61,0.328,0.598,0.548,0.649,0.3,0.581,0.571	-0.227	0.227
26875	ENSG00000058673	ZC3H11A	chr1-203765420-203765624-203764781-203764922-203770702-203770756	chr1	+	203765420	203765624	203764781	203764922	203770702	203770756	26875	15,43,23,34,21,41,21,54,48,31	45,37,41,58,45,61,66,56,56,53	63,72,91,59,74,71,59,57,56,151	69,49,57,27,60,31,17,36,34,75	166	83	2.51523e-06	0.000329072	0.143,0.368,0.219,0.227,0.189,0.252,0.137,0.325,0.3,0.226	0.313,0.424,0.444,0.522,0.381,0.534,0.634,0.442,0.452,0.502	-0.226	0.226
47558	ENSG00000168300	PCMTD1	chr8-52773420-52773806-52758220-52758323-52811489-52811673	chr8	-	52773420	52773806	52758220	52758323	52811489	52811673	47558	69,41,45,27,44,54,53,75,57,80	19,17,25,24,17,33,29,25,26,29	184,189,102,183,243,129,290,187,187,168	28,40,17,48,29,24,17,26,31,48	166	83	1.29503e-05	0.00114065	0.645,0.547,0.474,0.36,0.564,0.45,0.477,0.6,0.523,0.58	0.767,0.703,0.75,0.656,0.807,0.729,0.895,0.782,0.751,0.636	-0.226	0.226
93934	ENSG00000229444	RP11-184I16.4	chr1-44184683-44184797-44175062-44175206-44186141-44186222	chr1	-	44184683	44184797	44175062	44175206	44186141	44186222	93934	286,422,405,215,56,635,355,122,260,580	231,491,370,195,58,364,313,98,200,360	997,387,419,455,498,370,513,539,329,507	343,146,191,148,174,98,107,151,122,189	166	83	2.80957e-08	1.10554e-05	0.382,0.301,0.354,0.355,0.326,0.466,0.362,0.384,0.394,0.446	0.592,0.57,0.523,0.606,0.589,0.654,0.706,0.641,0.574,0.573	-0.226	0.226
122994	ENSG00000186439	TRDN	chr6-123696749-123697660-123687279-123687327-123698860-123698887	chr6	-	123696749	123697660	123687279	123687327	123698860	123698887	122994	262,354,342,287,260,448,314,482,643,406	6,98,27,28,246,45,35,192,37,76	1977,1700,1499,1524,2023,1728,927,1379,1810,1913	34,28,7,8,27,27,10,18,28,41	166	83	2.76697e-09	2.36652e-06	0.956,0.644,0.864,0.837,0.346,0.833,0.818,0.557,0.897,0.728	0.967,0.968,0.991,0.99,0.974,0.97,0.979,0.975,0.97,0.959	-0.226	0.226
92275	ENSG00000146147	MLIP	chr6-54025313-54025601-54025164-54025230-54034325-54034370	chr6	+	54025313	54025601	54025164	54025230	54034325	54034370	92275	22,32,33,21,46,26,18,40,45,27	9,60,34,14,49,34,22,74,35,29	40,42,30,22,24,23,5,15,19,34	3,16,9,13,7,6,5,13,9,14	166	83	5.93508e-05	0.00362688	0.55,0.211,0.327,0.429,0.319,0.277,0.29,0.213,0.391,0.318	0.87,0.568,0.625,0.458,0.632,0.657,0.333,0.366,0.514,0.548	-0.225	0.225
96690	ENSG00000245937	CTC-228N24.3	chr5-127398065-127398226-127396835-127396936-127418426-127418864	chr5	-	127398065	127398226	127396835	127396936	127418426	127418864	96690	0,0,1,1,2,0,0,2,0,1	0,0,0,2,2,4,1,1,2,4	0,3,0,0,0,0,0,0,0,0	4,2,5,12,12,1,1,6,4,7	166	83	4.70498e-05	0.00305464	NA,NA,1.0,0.2,0.333,0.0,0.0,0.5,0.0,0.111	0.0,0.429,0.0,0.0,0.0,0.0,0.0,0.0,0.0,0.0	0.225	0.225
11355	ENSG00000115414	FN1	chr2-216236831-216237023-216236631-216236738-216238044-216238134	chr2	-	216236831	216237023	216236631	216236738	216238044	216238134	11355	72,85,110,113,199,48,79,199,105,75	14,29,46,59,187,56,40,72,73,44	109,305,1054,352,334,195,45,169,542,240	31,47,145,72,63,23,19,45,67,37	166	83	7.33512e-06	0.00073914	0.72,0.594,0.545,0.489,0.347,0.3,0.497,0.58,0.418,0.46	0.637,0.764,0.784,0.71,0.726,0.809,0.542,0.653,0.802,0.764	-0.224	0.224
21083	ENSG00000099204	ABLIM1	chr10-116207638-116207785-116205070-116205162-116211382-116211430	chr10	-	116207638	116207785	116205070	116205162	116211382	116211430	21083	16,91,63,53,130,63,40,143,67,36	9,9,26,6,15,9,9,13,17,12	88,118,172,71,172,150,100,87,96,109	44,53,55,50,88,86,35,76,80,60	166	83	4.10497e-06	0.000474382	0.471,0.835,0.548,0.815,0.812,0.778,0.69,0.846,0.663,0.6	0.5,0.527,0.61,0.415,0.494,0.466,0.588,0.364,0.375,0.476	0.224	0.224
31143	ENSG00000058799	YIPF1	chr1-54354916-54355136-54354579-54354659-54355385-54355453	chr1	-	54354916	54355136	54354579	54354659	54355385	54355453	31143	33,19,24,40,24,69,35,45,32,41	16,8,13,13,10,15,10,11,12,19	94,129,121,132,114,98,86,71,153,124	7,14,13,17,27,16,21,7,12,7	166	83	1.74583e-05	0.00142824	0.508,0.543,0.48,0.606,0.545,0.697,0.636,0.672,0.571,0.519	0.87,0.822,0.823,0.795,0.679,0.754,0.672,0.835,0.864,0.899	-0.224	0.224
53235	ENSG00000137177	KIF13A	chr6-17790102-17790141-17788006-17788106-17794479-17794626	chr6	-	17790102	17790141	17788006	17788106	17794479	17794626	53235	53,80,70,34,69,74,38,99,80,66	0,25,10,12,57,9,6,26,9,21	241,221,229,160,224,250,230,265,206,251	8,3,5,2,2,7,1,1,0,6	122	83	2.20038e-05	0.00171988	1.0,0.685,0.826,0.658,0.452,0.848,0.812,0.721,0.858,0.681	0.953,0.98,0.969,0.982,0.987,0.96,0.994,0.994,1.0,0.966	-0.224	0.224
81992	ENSG00000228649	AC005682.5	chr7-22898189-22898414-22896591-22896635-22900165-22901021	chr7	+	22898189	22898414	22896591	22896635	22900165	22901021	81992	10,5,0,4,6,7,4,4,9,13	3,7,1,5,6,10,7,2,3,5	22,18,11,6,5,5,1,20,8,2	30,60,29,24,41,26,15,20,23,10	166	83	1.6044e-05	0.00133792	0.625,0.263,0.0,0.286,0.333,0.259,0.222,0.5,0.6,0.565	0.268,0.13,0.159,0.111,0.057,0.088,0.032,0.333,0.148,0.091	0.224	0.224
123086	ENSG00000165192	ASB11	chrX-15332490-15332721-15320849-15320929-15333546-15333778	chrX	-	15332490	15332721	15320849	15320929	15333546	15333778	123086	126,94,109,103,25,189,110,98,111,126	100,69,70,65,8,50,61,43,67,72	267,412,154,327,208,321,312,293,449,253	106,57,59,60,45,63,46,45,52,54	166	83	4.98635e-06	0.000549336	0.387,0.405,0.438,0.442,0.61,0.654,0.474,0.533,0.453,0.467	0.557,0.783,0.566,0.732,0.698,0.718,0.772,0.765,0.812,0.701	-0.224	0.224
112358	ENSG00000089775	ZBTB25	chr14-64954005-64954775-64953831-64953914-64957078-64957258	chr14	-	64954005	64954775	64953831	64953914	64957078	64957258	112358	7,5,6,4,8,10,12,14,12,6	0,0,0,0,0,0,0,0,0,0	15,24,14,9,20,27,9,33,20,22	8,8,2,4,1,1,2,0,0,2	166	83	1.1138e-06	0.000177758	1.0,1.0,1.0,1.0,1.0,1.0,1.0,1.0,1.0,1.0	0.484,0.6,0.778,0.529,0.909,0.931,0.692,1.0,1.0,0.846	0.223	0.223
112359	ENSG00000089775	ZBTB25	chr14-64954276-64954775-64953831-64953914-64957078-64957258	chr14	-	64954276	64954775	64953831	64953914	64957078	64957258	112359	7,5,6,4,7,9,12,15,12,6	0,0,0,0,0,0,0,0,0,0	15,24,14,9,20,26,9,32,20,22	8,8,2,4,1,1,2,0,0,2	166	83	1.07032e-06	0.000173341	1.0,1.0,1.0,1.0,1.0,1.0,1.0,1.0,1.0,1.0	0.484,0.6,0.778,0.529,0.909,0.929,0.692,1.0,1.0,0.846	0.223	0.223
119786	ENSG00000152601	MBNL1	chr3-152164498-152164546-152163070-152163328-152165408-152165562	chr3	+	152164498	152164546	152163070	152163328	152165408	152165562	119786	29,115,52,38,62,45,50,163,87,62	121,116,122,94,42,216,106,83,213,103	45,61,45,52,55,36,55,80,48,59	548,581,600,492,680,461,424,610,588,649	131	83	1.31006e-11	8.49273e-08	0.132,0.386,0.213,0.204,0.483,0.117,0.23,0.554,0.206,0.276	0.049,0.062,0.045,0.063,0.049,0.047,0.076,0.077,0.049,0.054	0.223	0.223
10559	ENSG00000121022	COPS5	chr8-67972731-67972780-67971445-67971680-67974088-67974259	chr8	-	67972731	67972780	67971445	67971680	67974088	67974259	10559	8,3,14,32,0,47,17,0,33,14	103,171,181,91,191,210,242,276,217,221	189,151,125,251,196,119,190,134,144,122	228,256,247,326,317,167,248,251,416,204	132	83	1.49829e-10	3.35866e-07	0.047,0.011,0.046,0.181,0.0,0.123,0.042,0.0,0.087,0.038	0.343,0.271,0.241,0.326,0.28,0.309,0.325,0.251,0.179,0.273	-0.222	0.222
14267	ENSG00000183091	NEB	chr2-152357904-152357997-152352789-152352882-152359306-152359399	chr2	-	152357904	152357997	152352789	152352882	152359306	152359399	14267	373,184,97,324,256,73,373,370,38,497	382,1129,697,330,1348,964,476,1905,1319,794	493,569,396,166,520,1256,316,261,508,1029	523,259,692,293,423,452,226,243,575,630	166	83	2.19117e-05	0.00171528	0.328,0.075,0.065,0.329,0.087,0.036,0.282,0.089,0.014,0.238	0.32,0.523,0.222,0.221,0.381,0.581,0.411,0.349,0.306,0.45	-0.222	0.222
46127	ENSG00000198363	ASPH	chr8-62580792-62580834-62566126-62566219-62593526-62593595	chr8	-	62580792	62580834	62566126	62566219	62593526	62593595	46127	47,45,44,55,20,79,81,53,59,64	45,83,59,36,144,58,37,107,38,104	236,270,311,256,380,318,217,198,336,242	96,176,161,107,110,87,129,152,159,87	125	83	3.01548e-05	0.00217923	0.41,0.265,0.331,0.504,0.084,0.475,0.592,0.247,0.508,0.29	0.62,0.505,0.562,0.614,0.696,0.708,0.528,0.464,0.584,0.649	-0.222	0.222
96484	ENSG00000182919	C11orf54	chr11-93479646-93480614-93474853-93474894-93483511-93483610	chr11	+	93479646	93480614	93474853	93474894	93483511	93483610	96484	54,48,54,69,55,76,50,68,76,45	8,8,17,17,16,6,23,21,14,10	281,225,189,200,272,223,251,307,216,127	9,15,14,10,13,8,4,12,8,15	166	83	6.43023e-07	0.000121655	0.771,0.75,0.614,0.67,0.632,0.864,0.521,0.618,0.731,0.692	0.94,0.882,0.871,0.909,0.913,0.933,0.969,0.927,0.931,0.809	-0.222	0.222
96487	ENSG00000182919	C11orf54	chr11-93480521-93480614-93474853-93474894-93483511-93483610	chr11	+	93480521	93480614	93474853	93474894	93483511	93483610	96487	54,48,54,69,55,76,50,68,75,45	8,8,17,17,16,6,23,21,14,10	281,225,189,200,272,223,251,308,216,127	9,15,14,10,13,8,4,12,8,15	166	83	6.37891e-07	0.000121127	0.771,0.75,0.614,0.67,0.632,0.864,0.521,0.618,0.728,0.692	0.94,0.882,0.871,0.909,0.913,0.933,0.969,0.928,0.931,0.809	-0.222	0.222
53677	ENSG00000148660	CAMK2G	chr10-75579289-75579403-75577236-75577312-75581439-75581488	chr10	-	75579289	75579403	75577236	75577312	75581439	75581488	53677	29,42,25,23,14,31,22,44,36,28	60,40,44,26,16,74,47,17,54,63	24,31,17,31,47,40,18,28,20,37	240,291,241,308,439,206,230,174,317,299	166	83	2.06099e-09	1.90436e-06	0.195,0.344,0.221,0.307,0.304,0.173,0.19,0.564,0.25,0.182	0.048,0.051,0.034,0.048,0.051,0.088,0.038,0.074,0.031,0.058	0.221	0.221
126091	ENSG00000203666	EFCAB2	chr1-245180543-245180623-245133628-245133745-245222687-245222760	chr1	+	245180543	245180623	245133628	245133745	245222687	245222760	126091	7,2,13,27,6,13,12,7,7,10	6,6,21,15,8,9,19,16,16,32	23,27,30,67,50,37,49,61,79,65	10,36,10,41,37,16,24,31,26,41	163	83	5.17483e-05	0.00327543	0.373,0.145,0.24,0.478,0.276,0.424,0.243,0.182,0.182,0.137	0.539,0.276,0.604,0.454,0.408,0.541,0.51,0.5,0.607,0.447	-0.221	0.221
25053	ENSG00000075826	SEC31B	chr10-102267181-102267324-102266077-102266177-102267664-102267805	chr10	-	102267181	102267324	102266077	102266177	102267664	102267805	25053	9,6,10,2,7,15,4,11,8,20	0,2,1,0,1,1,1,6,3,1	19,17,23,8,5,7,8,11,4,13	0,0,1,0,0,0,0,0,0,0	166	83	4.84445e-05	0.00312752	1.0,0.6,0.833,1.0,0.778,0.882,0.667,0.478,0.571,0.909	1.0,1.0,0.92,1.0,1.0,1.0,1.0,1.0,1.0,1.0	-0.22	0.22
76298	ENSG00000161558	TMEM143	chr19-48863328-48863670-48848416-48848611-48866547-48866931	chr19	-	48863328	48863670	48848416	48848611	48866547	48866931	76298	28,27,25,19,21,30,17,17,58,40	19,8,5,17,2,16,6,2,20,11	214,141,165,170,185,153,130,175,152,163	18,3,28,18,10,19,17,14,24,24	166	83	2.11559e-05	0.0016624	0.424,0.628,0.714,0.358,0.84,0.484,0.586,0.81,0.592,0.645	0.856,0.959,0.747,0.825,0.902,0.801,0.793,0.862,0.76,0.773	-0.22	0.22
90012	ENSG00000114867	EIF4G1	chr3-184033249-184033333-184032441-184032462-184033550-184033644	chr3	+	184033249	184033333	184032441	184032462	184033550	184033644	90012	30,17,15,17,34,19,21,14,18,28	4,4,3,4,10,7,2,7,1,9	27,41,42,39,47,34,23,50,30,49	2,1,0,0,2,2,0,2,2,12	166	83	0.000157021	0.00736283	0.789,0.68,0.714,0.68,0.63,0.576,0.84,0.5,0.9,0.609	0.871,0.953,1.0,1.0,0.922,0.895,1.0,0.926,0.882,0.671	-0.22	0.22
3897	ENSG00000161558	TMEM143	chr19-48863328-48863440-48848416-48848611-48866547-48866931	chr19	-	48863328	48863440	48848416	48848611	48866547	48866931	3897	29,27,25,19,21,30,17,17,58,40	19,8,5,17,2,16,6,2,20,11	214,149,165,171,185,154,131,176,152,163	18,3,28,18,10,19,17,14,24,24	166	83	2.34721e-05	0.00180182	0.433,0.628,0.714,0.358,0.84,0.484,0.586,0.81,0.592,0.645	0.856,0.961,0.747,0.826,0.902,0.802,0.794,0.863,0.76,0.773	-0.219	0.219
24733	ENSG00000112972	HMGCS1	chr5-43307867-43307926-43298547-43299077-43313457-43313576	chr5	-	43307867	43307926	43298547	43299077	43313457	43313576	24733	48,30,44,46,25,45,58,27,75,61	6,14,23,15,22,13,13,15,24,30	130,56,96,87,125,83,71,74,119,138	17,6,15,10,8,3,19,12,8,29	142	83	4.47271e-05	0.00293039	0.824,0.556,0.528,0.642,0.399,0.669,0.723,0.513,0.646,0.543	0.817,0.845,0.789,0.836,0.901,0.942,0.686,0.783,0.897,0.736	-0.219	0.219
65816	ENSG00000141644	MBD1	chr18-47801739-47801814-47801498-47801615-47801969-47802098	chr18	-	47801739	47801814	47801498	47801615	47801969	47802098	65816	3,10,6,1,17,7,3,7,3,9	12,9,9,8,6,11,8,7,8,11	6,2,2,2,8,10,11,0,9,11	49,68,114,107,99,47,53,69,130,77	158	83	4.067e-05	0.00273125	0.116,0.369,0.259,0.062,0.598,0.251,0.165,0.344,0.165,0.301	0.06,0.015,0.009,0.01,0.041,0.101,0.098,0.0,0.035,0.07	0.219	0.219
118104	ENSG00000182359	KBTBD3	chr11-105946951-105947434-105929591-105929836-105948038-105948075	chr11	-	105946951	105947434	105929591	105929836	105948038	105948075	118104	22,22,12,14,12,32,14,40,19,21	2,5,5,22,7,17,11,22,6,10	43,47,48,70,73,47,51,69,69,54	4,14,11,15,15,4,11,10,16,4	166	83	4.97554e-05	0.00319337	0.846,0.688,0.545,0.241,0.462,0.485,0.389,0.476,0.613,0.512	0.843,0.627,0.686,0.7,0.709,0.855,0.699,0.775,0.683,0.871	-0.219	0.219
118105	ENSG00000182359	KBTBD3	chr11-105947230-105947434-105929591-105929836-105948038-105948075	chr11	-	105947230	105947434	105929591	105929836	105948038	105948075	118105	22,21,12,14,12,32,14,40,20,21	2,5,5,22,7,17,11,22,6,10	43,47,48,70,73,47,51,69,69,55	4,14,11,15,15,4,11,10,16,4	166	83	5.1098e-05	0.00324224	0.846,0.677,0.545,0.241,0.462,0.485,0.389,0.476,0.625,0.512	0.843,0.627,0.686,0.7,0.709,0.855,0.699,0.775,0.683,0.873	-0.219	0.219
53280	ENSG00000099290	FAM21A	chr10-51859737-51859824-51857434-51857562-51863801-51863903	chr10	+	51859737	51859824	51857434	51857562	51863801	51863903	53280	5,4,1,2,9,5,2,2,8,7	3,0,0,1,0,3,0,0,2,3	7,10,3,1,0,7,0,5,14,13	0,1,0,0,0,0,0,0,0,0	166	83	0.000180707	0.0080782	0.455,1.0,1.0,0.5,1.0,0.455,1.0,1.0,0.667,0.538	1.0,0.833,1.0,1.0,NA,1.0,NA,1.0,1.0,1.0	-0.218	0.218
10141	ENSG00000225470	JPX	chrX-73166833-73167209-73164418-73164497-73214674-73214796	chrX	+	73166833	73167209	73164418	73164497	73214674	73214796	10141	22,21,18,13,22,15,17,20,22,31	5,15,6,3,24,6,8,18,7,14	28,50,35,65,69,41,31,24,53,67	3,15,11,7,18,5,3,12,1,9	166	83	6.69769e-05	0.00398122	0.688,0.412,0.6,0.684,0.314,0.556,0.515,0.357,0.611,0.525	0.824,0.625,0.614,0.823,0.657,0.804,0.838,0.5,0.964,0.788	-0.217	0.217
10265	ENSG00000067177	PHKA1	chrX-71840574-71840751-71839063-71839155-71842958-71843125	chrX	-	71840574	71840751	71839063	71839155	71842958	71843125	10265	11,25,9,9,57,6,12,43,20,19	39,27,43,36,5,94,28,19,71,31	0,4,4,10,15,9,3,10,6,8	62,62,43,86,120,67,50,54,155,94	166	83	2.07334e-05	0.00163417	0.124,0.316,0.095,0.111,0.851,0.031,0.176,0.531,0.123,0.235	0.0,0.031,0.044,0.055,0.059,0.063,0.029,0.085,0.019,0.041	0.217	0.217
11547	ENSG00000168172	HOOK3	chr8-42855413-42855419-42852732-42852780-42857249-42857284	chr8	+	42855413	42855419	42852732	42852780	42857249	42857284	11547	0,12,3,3,16,0,5,19,5,3	16,11,11,20,18,17,16,18,33,14	0,0,1,0,0,0,1,3,1,0	35,61,85,25,43,62,29,44,43,63	89	83	4.10925e-06	0.000474382	0.0,0.504,0.203,0.123,0.453,0.0,0.226,0.496,0.124,0.167	0.0,0.0,0.011,0.0,0.0,0.0,0.031,0.06,0.021,0.0	0.217	0.217
122100	ENSG00000148180	GSN	chr9-124062379-124062404-124048869-124049039-124064240-124064427	chr9	+	124062379	124062404	124048869	124049039	124064240	124064427	122100	0,5,3,3,22,3,3,11,5,8	1,9,11,5,17,10,1,14,8,26	0,1,4,2,7,1,0,0,9,2	21,10,37,9,20,7,5,1,25,20	108	83	9.93693e-05	0.00535322	0.0,0.299,0.173,0.316,0.499,0.187,0.697,0.376,0.324,0.191	0.0,0.071,0.077,0.146,0.212,0.099,0.0,0.0,0.217,0.071	0.217	0.217
48918	ENSG00000054267	ARID4B	chr1-235377083-235377341-235359345-235359430-235383107-235383283	chr1	-	235377083	235377341	235359345	235359430	235383107	235383283	48918	11,14,16,12,24,9,18,18,18,20	0,9,4,2,11,2,0,9,7,5	34,42,34,32,47,40,28,33,53,34	3,2,6,3,1,2,1,1,2,1	166	83	2.42503e-05	0.00183854	1.0,0.437,0.667,0.75,0.522,0.692,1.0,0.5,0.562,0.667	0.85,0.913,0.739,0.842,0.959,0.909,0.933,0.943,0.93,0.944	-0.216	0.216
91460	ENSG00000130595	TNNT3	chr11-1947604-1947711-1946328-1946346-1951039-1951058	chr11	+	1947604	1947711	1946328	1946346	1951039	1951058	91460	246,46,180,92,9,539,99,6,283,81	39,26,46,27,14,124,34,7,76,59	955,1826,966,1313,884,336,1400,867,1217,880	1002,1387,1332,1127,1415,933,757,708,1135,1111	166	83	0.000117553	0.00603337	0.759,0.469,0.662,0.63,0.243,0.685,0.593,0.3,0.651,0.407	0.323,0.397,0.266,0.368,0.238,0.153,0.48,0.38,0.349,0.284	0.216	0.216
114704	ENSG00000166295	ANAPC16	chr10-73979811-73980137-73975786-73975830-73990123-73990198	chr10	+	73979811	73980137	73975786	73975830	73990123	73990198	114704	99,72,45,84,3,146,100,65,101,142	60,54,70,73,51,100,77,74,75,81	631,706,725,822,1110,527,769,506,876,455	242,230,256,562,280,237,235,202,334,208	166	83	4.42026e-06	0.000504348	0.452,0.4,0.243,0.365,0.029,0.422,0.394,0.305,0.402,0.467	0.566,0.605,0.586,0.422,0.665,0.526,0.621,0.556,0.567,0.522	-0.216	0.216
115362	ENSG00000227128	LBX1-AS1	chr10-102997987-102998023-102997273-102997804-102998311-102998435	chr10	+	102997987	102998023	102997273	102997804	102998311	102998435	115362	2,5,6,2,2,7,3,4,7,1	0,1,7,0,0,2,3,1,1,0	8,9,1,12,8,6,8,8,8,2	0,0,0,0,0,0,0,0,0,0	119	83	5.44555e-06	0.000588871	1.0,0.777,0.374,1.0,1.0,0.709,0.411,0.736,0.83,1.0	1.0,1.0,1.0,1.0,1.0,1.0,1.0,1.0,1.0,1.0	-0.216	0.216
8900	ENSG00000152894	PTPRK	chr6-128812876-128812994-128718710-128718833-128841403-128841710	chr6	-	128812876	128812994	128718710	128718833	128841403	128841710	8900	5,3,1,5,5,9,9,8,13,10	14,16,9,1,16,18,8,21,3,7	31,46,29,47,14,44,20,49,35,27	8,24,12,19,5,16,15,25,24,22	166	83	1.29447e-05	0.00114065	0.152,0.086,0.053,0.714,0.135,0.2,0.36,0.16,0.684,0.417	0.66,0.489,0.547,0.553,0.583,0.579,0.4,0.495,0.422,0.38	-0.215	0.215
53804	ENSG00000138326	RPS24	chr10-79799958-79799983-79796951-79797062-79800372-79800471	chr10	+	79799958	79799983	79796951	79797062	79800372	79800471	53804	319,439,478,368,792,525,334,353,220,429	14,15,25,33,50,18,15,56,25,11	92,68,82,81,89,65,46,82,58,89	7,12,67,25,24,22,3,20,56,45	108	83	0.000154332	0.00727299	0.946,0.957,0.936,0.896,0.924,0.957,0.945,0.829,0.871,0.968	0.91,0.813,0.485,0.713,0.74,0.694,0.922,0.759,0.443,0.603	0.215	0.215
81993	ENSG00000228649	AC005682.5	chr7-22898189-22898449-22896591-22896635-22900165-22901021	chr7	+	22898189	22898449	22896591	22896635	22900165	22901021	81993	9,6,0,5,8,8,4,5,11,15	3,7,1,5,6,10,7,2,3,5	24,21,11,6,5,8,2,25,11,7	30,60,29,24,41,26,15,20,23,10	166	83	2.40426e-05	0.00183219	0.6,0.3,0.0,0.333,0.4,0.286,0.222,0.556,0.647,0.6	0.286,0.149,0.159,0.111,0.057,0.133,0.062,0.385,0.193,0.259	0.215	0.215
99440	ENSG00000163126	ANKRD23	chr2-97506509-97506643-97506152-97506251-97507796-97507922	chr2	-	97506509	97506643	97506152	97506251	97507796	97507922	99440	53,46,26,41,58,84,83,46,63,50	5,21,14,16,28,19,29,23,16,17	140,140,131,144,126,64,90,83,164,138	20,8,24,11,4,10,6,23,24,14	166	83	8.03108e-05	0.00456158	0.841,0.523,0.481,0.562,0.509,0.689,0.589,0.5,0.663,0.595	0.778,0.897,0.732,0.867,0.94,0.762,0.882,0.643,0.774,0.831	-0.215	0.215
99442	ENSG00000163126	ANKRD23	chr2-97506509-97506655-97506152-97506251-97507796-97507922	chr2	-	97506509	97506655	97506152	97506251	97507796	97507922	99442	53,46,26,40,58,84,83,46,62,50	5,21,14,16,28,19,29,23,16,17	140,137,131,139,129,64,90,80,164,137	20,8,24,11,4,10,6,23,24,14	166	83	8.94682e-05	0.00494863	0.841,0.523,0.481,0.556,0.509,0.689,0.589,0.5,0.66,0.595	0.778,0.895,0.732,0.863,0.942,0.762,0.882,0.635,0.774,0.83	-0.215	0.215
103132	ENSG00000145723	GIN1	chr5-102442419-102442951-102440244-102440550-102444272-102444418	chr5	-	102442419	102442951	102440244	102440550	102444272	102444418	103132	11,5,7,16,11,21,30,32,18,15	2,1,4,0,3,2,6,6,4,6	37,43,28,35,32,37,14,35,27,41	1,2,2,5,0,0,0,3,0,3	166	83	0.000114345	0.00590484	0.733,0.714,0.467,1.0,0.647,0.84,0.714,0.727,0.692,0.556	0.949,0.915,0.875,0.778,1.0,1.0,1.0,0.854,1.0,0.872	-0.215	0.215
127164	ENSG00000196535	MYO18A	chr17-27451670-27451706-27448628-27449271-27458400-27458460	chr17	-	27451670	27451706	27448628	27449271	27458400	27458460	127164	10,18,10,22,23,16,16,26,12,30	4,12,3,4,13,0,2,0,0,5	27,32,78,22,62,42,32,12,38,41	0,0,0,0,0,0,0,0,0,0	119	83	3.81932e-07	8.1161e-05	0.636,0.511,0.699,0.793,0.552,1.0,0.848,1.0,1.0,0.807	1.0,1.0,1.0,1.0,1.0,1.0,1.0,1.0,1.0,1.0	-0.215	0.215
11356	ENSG00000115414	FN1	chr2-216236831-216237098-216236631-216236738-216238044-216238134	chr2	-	216236831	216237098	216236631	216236738	216238044	216238134	11356	149,142,237,243,362,91,163,393,224,159	14,29,46,59,187,56,40,72,73,44	304,875,2860,872,785,596,103,537,1254,618	31,47,145,72,63,23,19,45,67,37	166	83	1.20682e-06	0.00018641	0.842,0.71,0.72,0.673,0.492,0.448,0.671,0.732,0.605,0.644	0.831,0.903,0.908,0.858,0.862,0.928,0.73,0.856,0.903,0.893	-0.214	0.214
27383	ENSG00000143434	SEMA6C	chr1-151106435-151106531-151104160-151105993-151106876-151106921	chr1	-	151106435	151106531	151104160	151105993	151106876	151106921	27383	61,48,51,67,24,94,51,18,98,36	34,50,26,29,75,39,28,56,36,50	89,65,129,76,68,87,64,93,117,108	18,24,34,23,34,30,12,29,42,48	166	83	6.27971e-05	0.00380043	0.473,0.324,0.495,0.536,0.138,0.547,0.477,0.138,0.576,0.265	0.712,0.575,0.655,0.623,0.5,0.592,0.727,0.616,0.582,0.529	-0.214	0.214
77822	ENSG00000134909	ARHGAP32	chr11-128994182-128994355-128993782-128993824-128994697-128994789	chr11	-	128994182	128994355	128993782	128993824	128994697	128994789	77822	0,0,1,5,4,4,2,0,0,4	7,0,1,0,12,13,5,5,1,11	0,0,0,0,0,0,0,0,0,0	11,7,10,3,9,3,6,6,2,9	166	83	9.10435e-06	0.000881618	0.0,NA,0.333,1.0,0.143,0.133,0.167,0.0,0.0,0.154	0.0,0.0,0.0,0.0,0.0,0.0,0.0,0.0,0.0,0.0	0.214	0.214
84047	ENSG00000183091	NEB	chr2-152355004-152355904-152354773-152354866-152357904-152357997	chr2	-	152355004	152355904	152354773	152354866	152357904	152357997	84047	201,55,32,147,91,45,203,128,13,271	144,116,63,193,114,24,219,181,16,373	226,465,222,116,324,843,209,193,380,665	151,120,160,54,200,326,72,97,205,306	166	83	2.27258e-06	0.000303464	0.411,0.192,0.203,0.276,0.285,0.484,0.317,0.261,0.289,0.266	0.428,0.66,0.41,0.518,0.448,0.564,0.592,0.499,0.481,0.521	-0.214	0.214
89552	ENSG00000143033	MTF2	chr1-93586351-93586451-93586105-93586229-93592788-93592856	chr1	+	93586351	93586451	93586105	93586229	93592788	93592856	89552	0,2,1,1,1,4,4,1,1,4	4,8,6,0,14,8,11,14,10,7	11,25,15,22,34,5,9,3,27,22	8,16,15,13,12,6,10,7,10,14	166	83	8.43638e-07	0.000145511	0.0,0.111,0.077,1.0,0.034,0.2,0.154,0.034,0.048,0.222	0.407,0.439,0.333,0.458,0.586,0.294,0.31,0.176,0.574,0.44	-0.214	0.214
122303	ENSG00000165410	CFL2	chr14-35182879-35183023-35182459-35182767-35183640-35183761	chr14	-	35182879	35183023	35182459	35182767	35183640	35183761	122303	171,269,495,213,1047,285,614,1007,155,668	34,38,45,38,38,64,82,62,30,83	608,831,879,179,910,531,216,287,411,615	273,187,155,135,307,132,152,126,142,204	166	83	2.84702e-05	0.00208368	0.715,0.78,0.846,0.737,0.932,0.69,0.789,0.89,0.721,0.801	0.527,0.69,0.739,0.399,0.597,0.668,0.415,0.532,0.591,0.601	0.214	0.214
122304	ENSG00000165410	CFL2	chr14-35182879-35183105-35182459-35182767-35183640-35183761	chr14	-	35182879	35183105	35182459	35182767	35183640	35183761	122304	171,269,495,215,1047,285,614,1007,155,668	34,38,45,38,38,64,82,62,30,83	608,832,879,179,910,531,216,287,410,615	273,187,155,135,307,132,152,126,142,204	166	83	2.80934e-05	0.00206692	0.715,0.78,0.846,0.739,0.932,0.69,0.789,0.89,0.721,0.801	0.527,0.69,0.739,0.399,0.597,0.668,0.415,0.532,0.591,0.601	0.214	0.214
122305	ENSG00000165410	CFL2	chr14-35182879-35183110-35182459-35182767-35183640-35183761	chr14	-	35182879	35183110	35182459	35182767	35183640	35183761	122305	171,269,496,213,1048,285,614,1007,155,668	34,38,45,38,38,64,82,62,30,83	610,833,884,179,910,531,217,287,413,615	273,187,155,135,307,132,152,126,142,204	166	83	2.93398e-05	0.00213375	0.715,0.78,0.846,0.737,0.932,0.69,0.789,0.89,0.721,0.801	0.528,0.69,0.74,0.399,0.597,0.668,0.417,0.532,0.593,0.601	0.214	0.214
12270	ENSG00000168385	SEPT2	chr2-242256913-242257014-242254703-242255025-242263630-242263656	chr2	+	242256913	242257014	242254703	242255025	242263630	242263656	12270	32,33,29,31,28,49,62,39,38,36	0,3,2,2,1,1,2,0,1,1	66,84,118,104,71,62,53,73,61,69	2,9,15,28,36,6,10,18,17,21	166	83	6.1586e-05	0.00374246	1.0,0.846,0.879,0.886,0.933,0.961,0.939,1.0,0.95,0.947	0.943,0.824,0.797,0.65,0.497,0.838,0.726,0.67,0.642,0.622	0.213	0.213
45994	ENSG00000242086	LINC00969	chr3-195413474-195413589-195410620-195410736-195415403-195415668	chr3	+	195413474	195413589	195410620	195410736	195415403	195415668	45994	0,0,0,0,0,0,1,1,1,0	2,14,12,13,2,7,8,3,6,6	5,15,10,1,4,5,14,12,13,0	13,35,62,0,6,34,24,56,51,0	166	83	3.67914e-05	0.00253156	0.0,0.0,0.0,0.0,0.0,0.0,0.059,0.143,0.077,0.0	0.161,0.176,0.075,1.0,0.25,0.068,0.226,0.097,0.113,NA	-0.213	0.213
46549	ENSG00000117625	RCOR3	chr1-211486061-211486303-211474802-211477482-211486765-211487181	chr1	+	211486061	211486303	211474802	211477482	211486765	211487181	46549	48,60,40,41,57,51,34,38,46,53	0,1,1,2,1,2,0,1,0,2	262,276,255,269,224,307,172,284,291,366	54,28,22,69,34,49,34,58,68,48	166	83	6.44868e-09	3.68708e-06	1.0,0.968,0.952,0.911,0.966,0.927,1.0,0.95,1.0,0.93	0.708,0.831,0.853,0.661,0.767,0.758,0.717,0.71,0.681,0.792	0.213	0.213
61191	ENSG00000196091	MYBPC1	chr12-102021546-102021582-101988748-101988873-102023211-102023322	chr12	+	102021546	102021582	101988748	101988873	102023211	102023322	61191	452,817,320,396,381,533,881,448,337,1189	239,229,105,167,182,364,204,342,226,110	1963,2100,1227,1152,2495,1422,1940,1859,1599,1687	164,272,196,225,240,154,300,191,214,247	119	83	2.05444e-07	5.16044e-05	0.569,0.713,0.68,0.623,0.594,0.505,0.751,0.477,0.51,0.883	0.893,0.843,0.814,0.781,0.879,0.866,0.819,0.872,0.839,0.827	-0.213	0.213
71695	ENSG00000155096	AZIN1	chr8-103862226-103862372-103855778-103855975-103870240-103870378	chr8	-	103862226	103862372	103855778	103855975	103870240	103870378	71695	5,4,9,6,39,18,13,23,19,9	12,27,38,36,76,32,23,68,43,60	18,33,28,15,10,18,25,33,42,26	24,14,25,18,20,22,12,28,25,30	166	83	9.18407e-06	0.000885736	0.172,0.069,0.106,0.077,0.204,0.22,0.22,0.145,0.181,0.07	0.273,0.541,0.359,0.294,0.2,0.29,0.51,0.371,0.457,0.302	-0.213	0.213
84055	ENSG00000183091	NEB	chr2-152355816-152355904-152354773-152354866-152357904-152357997	chr2	-	152355816	152355904	152354773	152354866	152357904	152357997	84055	198,55,32,146,88,44,205,126,13,265	144,116,63,193,114,24,219,181,16,373	220,460,222,114,323,835,208,187,375,665	151,120,160,54,200,326,72,97,205,306	166	83	2.30211e-06	0.000306616	0.407,0.192,0.203,0.274,0.278,0.478,0.319,0.258,0.289,0.262	0.421,0.657,0.41,0.514,0.447,0.562,0.591,0.491,0.478,0.521	-0.213	0.213
127723	ENSG00000144320	KIAA1715	chr2-176800435-176800518-176794710-176794927-176802071-176802584	chr2	-	176800435	176800518	176794710	176794927	176802071	176802584	127723	8,15,11,10,2,22,19,5,28,15	45,92,46,42,40,80,63,106,69,76	68,84,63,77,123,47,87,79,96,114	75,143,116,78,117,73,73,97,89,95	166	83	4.4206e-09	3.11034e-06	0.082,0.075,0.107,0.106,0.024,0.121,0.131,0.023,0.169,0.09	0.312,0.227,0.214,0.33,0.345,0.244,0.373,0.289,0.35,0.375	-0.213	0.213
11074	ENSG00000196923	PDLIM7	chr5-176918807-176918926-176918404-176918421-176919405-176919436	chr5	-	176918807	176918926	176918404	176918421	176919405	176919436	11074	21,25,18,8,45,11,46,16,24,22	72,14,28,73,3,93,99,15,107,66	19,53,37,37,46,41,25,50,33,61	463,503,360,417,589,308,581,239,428,337	166	83	1.89399e-05	0.0015206	0.127,0.472,0.243,0.052,0.882,0.056,0.189,0.348,0.101,0.143	0.02,0.05,0.049,0.042,0.038,0.062,0.021,0.095,0.037,0.083	0.212	0.212
48868	ENSG00000170873	MTSS1	chr8-125570953-125571073-125569921-125570116-125575022-125575233	chr8	-	125570953	125571073	125569921	125570116	125575022	125575233	48868	0,5,0,1,3,1,0,5,4,3	5,5,2,0,11,3,2,5,5,11	0,0,1,0,6,0,1,6,0,0	28,56,25,23,28,32,27,35,48,46	166	83	0.000105604	0.00557591	0.0,0.333,0.0,1.0,0.12,0.143,0.0,0.333,0.286,0.12	0.0,0.0,0.02,0.0,0.097,0.0,0.018,0.079,0.0,0.0	0.212	0.212
74189	ENSG00000101150	TPD52L2	chr20-62507168-62507228-62505020-62505169-62514071-62514173	chr20	+	62507168	62507228	62505020	62505169	62514071	62514173	74189	52,57,53,55,44,94,52,63,56,97	6,21,13,15,35,25,19,20,15,26	153,182,204,154,161,191,102,216,183,167	8,18,18,21,10,9,12,14,16,23	143	83	2.71142e-07	6.28734e-05	0.834,0.612,0.703,0.68,0.422,0.686,0.614,0.646,0.684,0.684	0.917,0.854,0.868,0.81,0.903,0.925,0.831,0.9,0.869,0.808	-0.212	0.212
98199	ENSG00000137955	RABGGTB	chr1-76255820-76256202-76255636-76255742-76256969-76257022	chr1	+	76255820	76256202	76255636	76255742	76256969	76257022	98199	9,12,17,9,13,19,7,13,24,20	35,92,126,92,209,80,88,135,108,145	91,88,104,97,132,112,51,102,102,83	159,123,126,114,119,134,100,153,81,147	166	83	9.9898e-10	1.13607e-06	0.114,0.061,0.063,0.047,0.03,0.106,0.038,0.046,0.1,0.065	0.222,0.263,0.292,0.298,0.357,0.295,0.203,0.25,0.386,0.22	-0.212	0.212
8785	ENSG00000174501	ANKRD36C	chr2-96559960-96560023-96559443-96559472-96561146-96561219	chr2	-	96559960	96560023	96559443	96559472	96561146	96561219	8785	10,1,4,0,5,0,3,4,3,3	5,13,1,1,4,1,2,6,7,6	6,3,2,0,0,5,2,1,3,2	17,23,18,16,6,22,8,18,17,14	146	83	0.000178088	0.00801425	0.532,0.042,0.695,0.0,0.415,0.0,0.46,0.275,0.196,0.221	0.167,0.069,0.059,0.0,0.0,0.114,0.124,0.031,0.091,0.075	0.211	0.211
25794	ENSG00000112715	VEGFA	chr6-43748468-43748522-43746625-43746655-43749692-43749824	chr6	+	43748468	43748522	43746625	43746655	43749692	43749824	25794	9,9,2,15,1,21,11,3,9,18	18,41,27,15,17,19,14,14,23,52	95,37,86,76,85,100,75,158,90,103	78,21,95,65,70,112,41,141,113,103	137	83	7.02015e-07	0.000127905	0.232,0.117,0.043,0.377,0.034,0.401,0.323,0.115,0.192,0.173	0.425,0.516,0.354,0.415,0.424,0.351,0.526,0.404,0.325,0.377	-0.211	0.211
79106	ENSG00000136280	CCM2	chr7-45111412-45112382-45109424-45109560-45113058-45113118	chr7	+	45111412	45112382	45109424	45109560	45113058	45113118	79106	3,16,9,17,16,16,9,21,16,15	0,1,0,0,0,1,0,0,0,1	30,27,29,28,29,29,24,30,50,25	2,2,3,9,5,3,8,8,4,6	166	83	2.64596e-05	0.00197104	1.0,0.889,1.0,1.0,1.0,0.889,1.0,1.0,1.0,0.882	0.882,0.871,0.829,0.609,0.744,0.829,0.6,0.652,0.862,0.676	0.211	0.211
108040	ENSG00000181722	ZBTB20	chr3-114300960-114301113-114219198-114219238-114301885-114301949	chr3	-	114300960	114301113	114219198	114219238	114301885	114301949	108040	4,7,5,7,3,10,2,9,7,5	0,0,0,0,0,0,0,0,0,0	9,12,11,19,5,11,4,19,23,29	2,4,2,0,0,0,4,4,0,3	166	83	0.000186018	0.00823027	1.0,1.0,1.0,1.0,1.0,1.0,1.0,1.0,1.0,1.0	0.692,0.6,0.733,1.0,1.0,1.0,0.333,0.704,1.0,0.829	0.211	0.211
113112	ENSG00000143365	RORC	chr1-151803403-151803608-151800988-151801934-151804114-151804226	chr1	-	151803403	151803608	151800988	151801934	151804114	151804226	113112	9,4,2,3,0,0,1,2,4,9	0,0,0,0,0,0,0,0,0,0	13,10,4,16,26,8,15,4,24,16	1,0,1,2,0,5,2,0,4,6	166	83	1.09447e-06	0.00017615	1.0,1.0,1.0,1.0,NA,NA,1.0,1.0,1.0,1.0	0.867,1.0,0.667,0.8,1.0,0.444,0.789,1.0,0.75,0.571	0.211	0.211
7816	ENSG00000172995	ARPP21	chr3-35750460-35750562-35748465-35748574-35756930-35756968	chr3	+	35750460	35750562	35748465	35748574	35756930	35756968	7816	2,27,18,5,10,16,15,48,20,15	6,30,15,10,26,24,16,50,21,30	44,35,42,17,26,31,22,27,29,34	14,22,20,10,31,6,15,18,18,29	166	83	0.000143698	0.00692793	0.143,0.31,0.375,0.2,0.161,0.25,0.319,0.324,0.323,0.2	0.611,0.443,0.512,0.459,0.295,0.721,0.423,0.429,0.446,0.37	-0.21	0.21
42818	ENSG00000047849	MAP4	chr3-47910703-47910817-47908735-47908828-47912302-47912595	chr3	-	47910703	47910817	47908735	47908828	47912302	47912595	42818	63,76,70,70,111,78,66,143,68,76	23,15,28,25,16,17,19,19,18,25	205,283,344,279,269,318,193,302,276,228	14,15,27,16,28,13,14,13,34,29	166	83	7.59007e-07	0.000135896	0.578,0.717,0.556,0.583,0.776,0.696,0.635,0.79,0.654,0.603	0.88,0.904,0.864,0.897,0.828,0.924,0.873,0.921,0.802,0.797	-0.21	0.21
110313	ENSG00000198208	RPS6KL1	chr14-75388363-75389188-75388218-75388264-75389882-75389958	chr14	-	75388363	75389188	75388218	75388264	75389882	75389958	110313	11,15,21,25,26,17,14,12,13,13	0,2,0,3,7,2,2,5,4,2	51,41,92,44,53,61,30,67,66,107	1,0,0,0,0,0,0,1,0,4	166	83	7.16097e-06	0.000726543	1.0,0.789,1.0,0.806,0.65,0.81,0.778,0.545,0.619,0.765	0.962,1.0,1.0,1.0,1.0,1.0,1.0,0.971,1.0,0.93	-0.21	0.21
128944	ENSG00000074657	ZNF532	chr18-56598877-56599760-56587561-56587865-56601664-56601846	chr18	+	56598877	56599760	56587561	56587865	56601664	56601846	128944	12,32,19,12,26,19,22,22,23,25	18,30,11,12,23,26,10,12,30,13	31,55,57,51,108,49,36,82,49,73	124,139,198,123,157,135,120,160,145,123	166	83	3.79732e-07	8.08595e-05	0.25,0.348,0.463,0.333,0.361,0.268,0.524,0.478,0.277,0.49	0.111,0.165,0.126,0.172,0.256,0.154,0.13,0.204,0.145,0.229	0.21	0.21
18826	ENSG00000077254	USP33	chr1-78211105-78211284-78207301-78207433-78225327-78225537	chr1	-	78211105	78211284	78207301	78207433	78225327	78225537	18826	17,13,12,20,14,18,10,21,19,10	23,36,30,40,33,46,25,39,40,44	38,48,43,59,50,29,33,41,77,66	36,44,51,40,58,20,38,10,48,65	166	83	6.3294e-06	0.0006603	0.27,0.153,0.167,0.2,0.175,0.164,0.167,0.212,0.192,0.102	0.345,0.353,0.297,0.424,0.301,0.42,0.303,0.672,0.445,0.337	-0.209	0.209
32681	ENSG00000123562	MORF4L2	chrX-102939608-102939657-102930427-102931979-102940098-102940188	chrX	-	102939608	102939657	102930427	102931979	102940098	102940188	32681	36,17,25,29,16,43,36,36,44,41	52,39,42,31,41,54,57,64,48,55	210,391,280,290,439,209,200,321,276,312	253,150,166,209,172,122,154,170,236,186	132	83	6.88483e-06	0.000706843	0.303,0.215,0.272,0.37,0.197,0.334,0.284,0.261,0.366,0.319	0.343,0.621,0.515,0.466,0.616,0.519,0.45,0.543,0.424,0.513	-0.209	0.209
69271	ENSG00000203666	EFCAB2	chr1-245180543-245180628-245133628-245133745-245222687-245222760	chr1	+	245180543	245180628	245133628	245133745	245222687	245222760	69271	12,8,34,48,9,33,27,16,19,20	6,6,21,15,8,9,19,16,16,32	57,62,62,141,82,84,81,88,144,137	10,36,10,41,37,16,24,31,26,41	166	83	0.000135338	0.00664101	0.5,0.4,0.447,0.615,0.36,0.647,0.415,0.333,0.373,0.238	0.74,0.463,0.756,0.632,0.526,0.724,0.628,0.587,0.735,0.626	-0.209	0.209
85346	ENSG00000088854	C20orf194	chr20-3287530-3288287-3285086-3285190-3295679-3295767	chr20	-	3287530	3288287	3285086	3285190	3295679	3295767	85346	74,14,18,33,15,34,39,27,20,8	10,11,1,5,8,11,3,4,10,5	87,167,101,124,126,194,106,129,221,247	10,4,4,15,10,10,10,17,25,15	166	83	6.05681e-05	0.00368511	0.787,0.389,0.9,0.767,0.484,0.607,0.867,0.771,0.5,0.444	0.813,0.954,0.927,0.805,0.863,0.907,0.841,0.791,0.815,0.892	-0.209	0.209
18363	ENSG00000088448	ANKRD10	chr13-111552876-111553041-111545543-111545610-111558379-111558471	chr13	-	111552876	111553041	111545543	111545610	111558379	111558471	18363	13,45,48,29,130,37,20,74,43,52	37,24,53,28,21,58,37,25,73,33	29,41,47,24,50,45,22,45,16,38	92,90,107,142,72,102,58,58,130,92	166	83	0.000143301	0.00692018	0.149,0.484,0.312,0.341,0.756,0.242,0.213,0.597,0.228,0.441	0.136,0.186,0.18,0.078,0.258,0.181,0.159,0.28,0.058,0.171	0.208	0.208
54666	ENSG00000165669	FAM204A	chr10-120101238-120101439-120095536-120095935-120101781-120101827	chr10	-	120101238	120101439	120095536	120095935	120101781	120101827	54666	126,92,110,92,83,185,195,164,105,168	34,39,41,33,55,51,39,73,44,44	421,385,406,368,602,301,340,329,416,422	50,43,63,56,74,32,33,31,83,65	166	83	3.89033e-08	1.39042e-05	0.649,0.541,0.573,0.582,0.43,0.645,0.714,0.529,0.544,0.656	0.808,0.817,0.763,0.767,0.803,0.825,0.837,0.841,0.715,0.764	-0.208	0.208
59096	ENSG00000111196	MAGOHB	chr12-10765238-10765577-10763220-10763279-10766037-10766199	chr12	-	10765238	10765577	10763220	10763279	10766037	10766199	59096	0,4,8,0,2,7,10,4,2,5	40,21,24,29,44,51,37,42,46,53	17,36,21,16,26,10,25,24,14,21	17,45,26,56,41,41,8,53,28,31	166	83	8.41963e-07	0.000145464	0.0,0.087,0.143,0.0,0.022,0.064,0.119,0.045,0.021,0.045	0.333,0.286,0.288,0.125,0.241,0.109,0.61,0.185,0.2,0.253	-0.208	0.208
98914	ENSG00000132716	DCAF8	chr1-160213359-160213824-160210087-160210160-160232238-160232304	chr1	-	160213359	160213824	160210087	160210160	160232238	160232304	98914	46,30,27,49,26,38,28,19,34,40	6,13,10,15,3,19,16,7,7,10	101,92,106,100,105,73,108,74,116,77	65,116,93,51,82,50,43,32,90,92	166	83	7.25912e-05	0.00420622	0.793,0.536,0.574,0.62,0.812,0.5,0.467,0.576,0.708,0.667	0.437,0.284,0.363,0.495,0.39,0.422,0.557,0.536,0.392,0.295	0.208	0.208
12531	ENSG00000083807	SLC27A5	chr19-59010151-59010282-59009699-59010058-59010489-59010587	chr19	-	59010151	59010282	59009699	59010058	59010489	59010587	12531	38,3,24,8,18,30,44,24,18,27	6,0,3,5,5,15,6,5,5,7	126,103,128,162,184,151,131,172,135,148	13,5,9,5,3,8,4,10,8,13	166	83	1.38579e-06	0.000207704	0.76,1.0,0.8,0.444,0.643,0.5,0.786,0.706,0.643,0.659	0.829,0.912,0.877,0.942,0.968,0.904,0.942,0.896,0.894,0.851	-0.207	0.207
18004	ENSG00000171307	ZDHHC16	chr10-99213555-99213603-99213286-99213420-99214470-99214556	chr10	+	99213555	99213603	99213286	99213420	99214470	99214556	18004	7,13,11,8,17,15,7,10,12,17	0,3,3,2,7,6,2,5,2,3	142,191,162,220,244,162,151,157,223,145	11,4,8,6,7,3,17,18,10,4	131	83	3.29502e-06	0.00039976	1.0,0.733,0.699,0.717,0.606,0.613,0.689,0.559,0.792,0.782	0.891,0.968,0.928,0.959,0.957,0.972,0.849,0.847,0.934,0.958	-0.207	0.207
35998	ENSG00000075292	ZNF638	chr2-71575556-71577401-71558893-71558995-71582848-71582910	chr2	+	71575556	71577401	71558893	71558995	71582848	71582910	35998	14,32,19,19,45,36,15,31,44,33	11,20,8,10,28,19,14,29,24,28	30,44,52,29,62,38,31,38,41,46	60,95,77,76,96,72,56,67,42,67	166	83	1.30668e-07	3.71498e-05	0.389,0.444,0.543,0.487,0.446,0.486,0.349,0.348,0.478,0.371	0.2,0.188,0.252,0.16,0.244,0.209,0.217,0.221,0.328,0.256	0.207	0.207
40654	ENSG00000008294	SPAG9	chr17-49053223-49053262-49052131-49052308-49054468-49054582	chr17	-	49053223	49053262	49052131	49052308	49054468	49054582	40654	29,26,20,46,29,81,28,33,60,33	25,64,57,41,104,61,48,87,64,69	68,78,105,102,92,98,46,63,97,80	58,71,51,39,77,44,32,41,61,69	122	83	3.06261e-06	0.000379398	0.441,0.217,0.193,0.433,0.159,0.475,0.284,0.205,0.389,0.245	0.444,0.428,0.583,0.64,0.448,0.602,0.494,0.511,0.52,0.441	-0.207	0.207
48034	ENSG00000107669	ATE1	chr10-123659380-123659509-123658355-123658484-123661905-123662135	chr10	-	123659380	123659509	123658355	123658484	123661905	123662135	48034	7,8,6,5,20,9,3,15,9,12	12,20,37,15,48,28,26,51,40,24	16,29,16,21,30,23,31,11,33,13	22,26,35,15,24,19,9,17,24,25	166	83	4.88491e-05	0.00314972	0.226,0.167,0.075,0.143,0.172,0.138,0.055,0.128,0.101,0.2	0.267,0.358,0.186,0.412,0.385,0.377,0.633,0.244,0.407,0.206	-0.207	0.207
68435	ENSG00000122367	LDB3	chr10-88446825-88447029-88441192-88441560-88451652-88451822	chr10	+	88446825	88447029	88441192	88441560	88451652	88451822	68435	399,182,213,260,26,662,316,40,549,461	9,37,16,16,34,5,2,24,8,55	2407,1677,2006,2334,1956,1633,1814,2232,2896,1895	2,0,1,0,6,2,0,8,4,0	166	83	7.98163e-06	0.000789678	0.957,0.711,0.869,0.89,0.277,0.985,0.987,0.455,0.972,0.807	0.998,1.0,0.999,1.0,0.994,0.998,1.0,0.993,0.997,1.0	-0.207	0.207
102906	ENSG00000122034	GTF3A	chr13-28006867-28006943-28004669-28004758-28008275-28008356	chr13	+	28006867	28006943	28004669	28004758	28008275	28008356	102906	80,183,200,86,210,193,141,275,252,194	22,17,24,17,13,49,14,15,47,18	264,248,288,304,329,280,181,219,335,263	71,91,142,102,132,95,57,86,105,130	159	83	1.57836e-08	6.98038e-06	0.655,0.849,0.813,0.725,0.894,0.673,0.84,0.905,0.737,0.849	0.66,0.587,0.514,0.609,0.565,0.606,0.624,0.571,0.625,0.514	0.207	0.207
34666	ENSG00000102606	ARHGEF7	chr13-111944464-111944641-111940700-111940790-111953094-111953194	chr13	+	111944464	111944641	111940700	111940790	111953094	111953194	34666	10,10,0,3,22,2,3,14,5,4	8,15,9,14,11,14,10,8,6,8	3,1,5,1,1,8,1,0,4,4	32,57,33,56,33,41,32,25,49,46	166	83	1.26456e-05	0.00112719	0.385,0.25,0.0,0.097,0.5,0.067,0.13,0.467,0.294,0.2	0.045,0.009,0.07,0.009,0.015,0.089,0.015,0.0,0.039,0.042	0.206	0.206
44091	ENSG00000162139	NEU3	chr11-74705553-74705765-74699178-74700199-74716457-74718129	chr11	+	74705553	74705765	74699178	74700199	74716457	74718129	44091	42,35,20,18,25,29,46,32,37,19	2,12,4,2,14,10,9,12,12,11	77,58,148,79,107,93,81,77,120,90	15,1,12,9,7,5,4,7,5,20	166	83	0.000141098	0.00684892	0.913,0.593,0.714,0.818,0.472,0.592,0.719,0.571,0.607,0.463	0.72,0.967,0.86,0.814,0.884,0.903,0.91,0.846,0.923,0.692	-0.206	0.206
55141	ENSG00000177697	CD151	chr11-834529-834803-832985-833026-836062-836153	chr11	+	834529	834803	832985	833026	836062	836153	55141	3,3,3,4,6,2,8,4,4,5	24,30,38,32,92,29,42,63,23,64	5,15,14,9,16,4,3,5,9,18	14,19,22,5,12,6,9,17,23,18	166	83	1.12374e-06	0.000178365	0.059,0.048,0.038,0.059,0.032,0.033,0.087,0.031,0.08,0.038	0.152,0.283,0.241,0.474,0.4,0.25,0.143,0.128,0.164,0.333	-0.206	0.206
101822	ENSG00000256591	RP11-286N22.8	chr11-61205475-61205814-61197527-61197654-61213412-61213703	chr11	+	61205475	61205814	61197527	61197654	61213412	61213703	101822	1,6,2,1,1,4,0,4,4,7	2,11,15,13,21,21,0,15,16,9	18,12,20,21,12,8,8,14,16,12	16,12,13,29,33,16,3,23,22,6	166	83	1.30036e-05	0.00114163	0.2,0.214,0.062,0.037,0.023,0.087,NA,0.118,0.111,0.28	0.36,0.333,0.435,0.266,0.154,0.2,0.571,0.233,0.267,0.5	-0.206	0.206
11586	ENSG00000013561	RNF14	chr5-141354368-141354520-141353147-141353307-141362944-141363117	chr5	+	141354368	141354520	141353147	141353307	141362944	141363117	11586	28,24,31,23,38,31,47,26,36,27	3,4,1,5,0,11,5,5,6,7	84,105,79,70,71,67,39,69,105,114	23,33,25,34,25,56,14,20,48,35	166	83	1.73522e-05	0.00142294	0.824,0.75,0.939,0.697,1.0,0.585,0.825,0.722,0.75,0.659	0.646,0.614,0.612,0.507,0.587,0.374,0.582,0.633,0.522,0.62	0.205	0.205
23025	ENSG00000168214	RBPJ	chr4-26364067-26364250-26322428-26322670-26387974-26388013	chr4	+	26364067	26364250	26322428	26322670	26387974	26388013	23025	23,41,63,26,60,45,35,63,53,53	16,20,29,14,40,26,27,47,21,33	263,221,343,240,309,276,230,256,390,248	41,89,74,45,67,79,43,71,109,92	166	83	2.2207e-06	0.000298706	0.418,0.506,0.521,0.481,0.429,0.464,0.393,0.401,0.558,0.445	0.762,0.554,0.699,0.727,0.698,0.636,0.728,0.643,0.641,0.574	-0.205	0.205
31041	ENSG00000077157	PPP1R12B	chr1-202544129-202544310-202538274-202538325-202549601-202557697	chr1	+	202544129	202544310	202538274	202538325	202549601	202557697	31041	19,24,17,15,9,30,6,15,14,20	57,86,40,43,101,76,58,92,84,82	71,42,67,39,30,85,52,50,95,41	49,94,66,45,74,66,39,60,63,67	166	83	1.39762e-06	0.000208411	0.143,0.122,0.175,0.149,0.043,0.165,0.049,0.075,0.077,0.109	0.42,0.183,0.337,0.302,0.169,0.392,0.4,0.294,0.43,0.234	-0.205	0.205
47276	ENSG00000198208	RPS6KL1	chr14-75389043-75389188-75387979-75388264-75389882-75390005	chr14	-	75389043	75389188	75387979	75388264	75389882	75390005	47276	10,15,22,25,26,17,14,14,13,14	0,2,0,3,7,2,2,5,4,2	51,45,93,44,55,61,30,67,66,107	1,0,0,0,0,0,0,1,0,4	166	83	7.37368e-06	0.000742303	1.0,0.789,1.0,0.806,0.65,0.81,0.778,0.583,0.619,0.778	0.962,1.0,1.0,1.0,1.0,1.0,1.0,0.971,1.0,0.93	-0.205	0.205
81556	ENSG00000242294	STAG3L5P	chr7-99933923-99933960-99933747-99933843-99935801-99935887	chr7	+	99933923	99933960	99933747	99933843	99935801	99935887	81556	10,9,15,13,4,21,13,9,20,15	40,31,17,30,24,42,48,36,47,30	87,60,85,60,45,56,39,53,91,94	70,71,94,52,72,46,25,71,95,80	120	83	1.11518e-07	3.29736e-05	0.147,0.167,0.379,0.231,0.103,0.257,0.158,0.147,0.227,0.257	0.462,0.369,0.385,0.444,0.302,0.457,0.519,0.341,0.399,0.448	-0.205	0.205
62900	ENSG00000005810	MYCBP2	chr13-77677343-77677445-77672910-77673148-77695507-77695630	chr13	-	77677343	77677445	77672910	77673148	77695507	77695630	62900	2,4,4,4,12,3,0,9,3,7	6,12,8,7,7,11,8,9,1,11	2,1,2,0,7,1,2,1,2,1	17,34,43,8,19,19,14,19,21,37	166	83	5.3734e-06	0.000583507	0.143,0.143,0.2,0.222,0.462,0.12,0.0,0.333,0.6,0.241	0.056,0.014,0.023,0.0,0.156,0.026,0.067,0.026,0.045,0.013	0.204	0.204
82238	ENSG00000072364	AFF4	chr5-132262812-132262896-132240059-132240096-132267869-132267914	chr5	-	132262812	132262896	132240059	132240096	132267869	132267914	82238	12,22,19,14,41,20,9,35,25,14	4,5,5,10,3,9,0,10,5,8	32,52,86,62,44,83,40,47,81,53	9,2,5,5,1,4,2,6,5,6	166	83	2.26532e-05	0.00175187	0.6,0.688,0.655,0.412,0.872,0.526,1.0,0.636,0.714,0.467	0.64,0.929,0.896,0.861,0.957,0.912,0.909,0.797,0.89,0.815	-0.204	0.204
28342	ENSG00000215910	C1orf167	chr1-11848708-11848803-11848205-11848435-11849326-11849535	chr1	+	11848708	11848803	11848205	11848435	11849326	11849535	28342	3,41,27,11,52,43,24,37,31,73	0,3,0,0,20,7,8,17,0,19	38,42,61,77,118,7,47,43,3,52	0,0,0,0,0,0,0,0,0,0	166	83	7.65927e-07	0.000136662	1.0,0.872,1.0,1.0,0.565,0.754,0.6,0.521,1.0,0.658	1.0,1.0,1.0,1.0,1.0,1.0,1.0,1.0,1.0,1.0	-0.203	0.203
49913	ENSG00000060138	YBX3	chr12-10862506-10862713-10856621-10856747-10865809-10865932	chr12	-	10862506	10862713	10856621	10856747	10865809	10865932	49913	535,762,406,474,1238,966,596,1091,731,889	587,409,354,381,388,1138,377,339,702,515	2102,1698,2030,2051,2413,2353,1799,1945,2179,1883	3031,3678,3065,4858,3419,3254,2415,4285,4369,3113	166	83	1.20924e-07	3.50538e-05	0.313,0.482,0.364,0.383,0.615,0.298,0.441,0.617,0.342,0.463	0.257,0.188,0.249,0.174,0.261,0.266,0.271,0.185,0.2,0.232	0.203	0.203
125538	ENSG00000122367	LDB3	chr10-88459034-88459203-88452291-88452328-88469661-88469807	chr10	+	88459034	88459203	88452291	88452328	88469661	88469807	125538	184,192,170,142,84,317,187,72,396,209	86,36,46,81,5,174,70,11,158,100	2162,2349,1960,2704,1832,1989,1797,2475,3015,1527	310,122,382,162,182,288,145,174,319,335	166	83	5.13718e-05	0.00325558	0.517,0.727,0.649,0.467,0.894,0.477,0.572,0.766,0.556,0.511	0.777,0.906,0.72,0.893,0.834,0.775,0.861,0.877,0.825,0.695	-0.203	0.203
21378	ENSG00000114867	EIF4G1	chr3-184033276-184033333-184032282-184032462-184035504-184035604	chr3	+	184033276	184033333	184032282	184032462	184035504	184035604	21378	41,41,29,43,47,50,36,31,56,43	10,16,5,8,21,4,7,9,7,10	135,121,110,85,100,135,84,138,154,117	9,4,3,1,0,7,5,2,14,14	140	83	3.26981e-05	0.00232408	0.709,0.603,0.775,0.761,0.57,0.881,0.753,0.671,0.826,0.718	0.899,0.947,0.956,0.981,1.0,0.92,0.909,0.976,0.867,0.832	-0.202	0.202
23251	ENSG00000130595	TNNT3	chr11-1947924-1947939-1947699-1947711-1951039-1951058	chr11	+	1947924	1947939	1947699	1947711	1951039	1951058	23251	1174,808,905,1070,511,2797,1021,641,2444,1163	862,158,455,320,11,1697,333,26,795,244	4961,6771,7059,9323,4835,5499,5232,4991,9794,7148	4052,7556,4503,6757,4088,1903,6363,3298,5627,3578	98	83	8.70693e-05	0.00484443	0.536,0.812,0.628,0.739,0.975,0.583,0.722,0.954,0.723,0.801	0.509,0.431,0.57,0.539,0.5,0.71,0.411,0.562,0.596,0.629	0.202	0.202
25577	ENSG00000079156	OSBPL6	chr2-179209012-179209087-179203717-179203821-179213950-179214116	chr2	+	179209012	179209087	179203717	179203821	179213950	179214116	25577	0,14,6,7,11,8,6,7,7,4	2,8,1,4,6,8,4,14,11,14	18,21,29,14,9,24,11,8,31,16	64,54,103,48,35,39,24,51,43,82	158	83	0.000144426	0.00695178	0.0,0.479,0.759,0.479,0.491,0.344,0.441,0.208,0.251,0.131	0.129,0.17,0.129,0.133,0.119,0.244,0.194,0.076,0.275,0.093	0.202	0.202
35230	ENSG00000136717	BIN1	chr2-127815048-127815177-127808729-127808819-127816586-127816731	chr2	-	127815048	127815177	127808729	127808819	127816586	127816731	35230	22,28,20,34,77,68,42,61,66,31	207,201,123,196,410,305,387,233,243,300	103,90,194,182,155,75,108,102,185,97	124,112,228,177,240,132,158,84,204,212	166	83	9.42143e-10	1.09835e-06	0.05,0.065,0.075,0.08,0.086,0.1,0.051,0.116,0.12,0.049	0.293,0.287,0.298,0.34,0.244,0.221,0.255,0.378,0.312,0.186	-0.202	0.202
83326	ENSG00000262633	RP11-156P1.2	chr17-45012394-45012591-45009432-45009565-45015964-45016070	chr17	+	45012394	45012591	45009432	45009565	45015964	45016070	83326	27,44,26,27,30,39,40,33,31,42	7,4,18,7,4,17,17,2,7,10	79,91,109,82,111,57,47,105,128,139	44,45,31,72,70,42,42,63,60,61	166	83	0.000133018	0.00658587	0.659,0.846,0.419,0.659,0.789,0.534,0.541,0.892,0.689,0.677	0.473,0.503,0.637,0.363,0.442,0.404,0.359,0.455,0.516,0.533	0.202	0.202
23618	ENSG00000072803	FBXW11	chr5-171423893-171424055-171341346-171341409-171433461-171433653	chr5	-	171423893	171424055	171341346	171341409	171433461	171433653	23618	8,7,7,8,22,13,9,12,14,19	8,5,8,6,6,12,21,10,20,26	29,26,23,19,28,23,28,36,22,13	65,77,68,81,76,57,65,68,79,55	166	83	3.41237e-07	7.45019e-05	0.333,0.412,0.304,0.4,0.647,0.351,0.176,0.375,0.259,0.268	0.182,0.144,0.145,0.105,0.156,0.168,0.177,0.209,0.122,0.106	0.201	0.201
55140	ENSG00000177697	CD151	chr11-834529-834745-832993-833026-836062-836153	chr11	+	834529	834745	832993	833026	836062	836153	55140	3,3,3,4,9,3,8,4,5,5	24,30,38,32,92,29,42,63,23,64	5,15,14,9,16,4,3,5,9,18	14,19,22,5,12,6,9,17,23,18	166	83	2.01433e-06	0.000277206	0.059,0.048,0.038,0.059,0.047,0.049,0.087,0.031,0.098,0.038	0.152,0.283,0.241,0.474,0.4,0.25,0.143,0.128,0.164,0.333	-0.201	0.201
97423	ENSG00000077157	PPP1R12B	chr1-202509142-202509369-202470985-202471133-202528004-202528021	chr1	+	202509142	202509369	202470985	202471133	202528004	202528021	97423	1,5,9,3,19,7,1,18,2,3	2,1,1,1,1,0,0,3,0,0	15,12,12,4,20,9,1,8,11,8	0,0,0,0,0,0,0,0,0,0	166	83	4.25523e-05	0.00282253	0.2,0.714,0.818,0.6,0.905,1.0,1.0,0.75,1.0,1.0	1.0,1.0,1.0,1.0,1.0,1.0,1.0,1.0,1.0,1.0	-0.201	0.201
6288	ENSG00000105983	LMBR1	chr7-156480723-156480885-156470484-156476857-156516805-156516872	chr7	-	156480723	156480885	156470484	156476857	156516805	156516872	6288	21,33,60,22,75,53,30,107,59,39	7,5,14,17,13,9,14,21,14,13	40,39,72,35,38,69,36,66,55,59	30,25,57,37,36,33,16,56,30,15	166	83	0.000100862	0.0054111	0.6,0.767,0.682,0.393,0.743,0.746,0.517,0.718,0.678,0.6	0.4,0.438,0.387,0.321,0.345,0.511,0.529,0.371,0.478,0.663	0.2	0.2
10929	ENSG00000180822	PSMG4	chr6-3264407-3264559-3263917-3263993-3267824-3268154	chr6	+	3264407	3264559	3263917	3263993	3267824	3268154	10929	0,0,3,7,4,7,6,4,8,7	26,16,21,33,18,30,18,29,24,25	32,22,37,26,53,15,30,48,14,32	26,43,26,74,55,36,27,31,77,35	166	83	0.0001151	0.00593792	0.0,0.0,0.067,0.096,0.1,0.104,0.143,0.065,0.143,0.123	0.381,0.204,0.416,0.149,0.325,0.172,0.357,0.436,0.083,0.314	-0.2	0.2
14248	ENSG00000183091	NEB	chr2-152354773-152354866-152352789-152352882-152359306-152359399	chr2	-	152354773	152354866	152352789	152352882	152359306	152359399	14248	226,332,261,192,340,162,270,445,121,779	382,1129,697,330,1348,964,476,1905,1319,794	599,291,625,242,550,269,321,675,604,656	523,259,692,293,423,452,226,243,575,630	166	83	5.95239e-06	0.000630502	0.228,0.128,0.158,0.225,0.112,0.078,0.221,0.105,0.044,0.329	0.364,0.36,0.311,0.292,0.394,0.229,0.415,0.581,0.344,0.342	-0.2	0.2
23218	ENSG00000130595	TNNT3	chr11-1944784-1944802-1944086-1944121-1951039-1951058	chr11	+	1944784	1944802	1944086	1944121	1951039	1951058	23218	1,3,2,8,5,17,5,5,15,5	1,0,0,2,0,0,0,0,0,0	34,67,54,32,80,31,20,24,30,37	8,31,26,3,20,5,6,10,12,20	101	83	2.64068e-06	0.000342454	0.451,1.0,1.0,0.767,1.0,1.0,1.0,1.0,1.0,1.0	0.777,0.64,0.631,0.898,0.767,0.836,0.733,0.664,0.673,0.603	0.2	0.2
58387	ENSG00000175606	TMEM70	chr8-74891313-74891406-74890982-74891096-74893389-74893716	chr8	+	74891313	74891406	74890982	74891096	74893389	74893716	58387	62,18,20,28,13,52,201,9,56,90	49,18,29,22,39,41,83,17,75,45	409,71,28,487,497,310,204,167,185,81	104,58,23,132,214,148,88,61,74,23	166	83	0.000134261	0.00662051	0.387,0.333,0.256,0.389,0.143,0.388,0.548,0.209,0.272,0.5	0.663,0.38,0.378,0.648,0.537,0.512,0.537,0.578,0.556,0.638	-0.2	0.2
69712	ENSG00000166747	AP1G1	chr16-71842407-71842580-71841703-71842053-71842665-71842716	chr16	-	71842407	71842580	71841703	71842053	71842665	71842716	69712	8,7,5,1,10,18,2,5,3,2	14,9,5,5,4,25,7,10,10,13	2,0,1,1,1,0,1,2,3,8	28,36,45,18,49,39,27,33,28,39	166	83	6.48147e-06	0.000672098	0.222,0.28,0.333,0.091,0.556,0.265,0.125,0.2,0.13,0.071	0.034,0.0,0.011,0.027,0.01,0.0,0.018,0.029,0.051,0.093	0.2	0.2
84022	ENSG00000183091	NEB	chr2-152354232-152354866-152352818-152352882-152359306-152359399	chr2	-	152354232	152354866	152352818	152352882	152359306	152359399	84022	226,333,261,192,339,162,267,446,121,782	382,1129,697,330,1348,964,476,1905,1319,794	599,291,626,240,550,268,321,675,604,656	523,259,692,293,423,452,226,243,575,630	166	83	6.14043e-06	0.000645793	0.228,0.129,0.158,0.225,0.112,0.078,0.219,0.105,0.044,0.33	0.364,0.36,0.311,0.291,0.394,0.229,0.415,0.581,0.344,0.342	-0.2	0.2
90210	ENSG00000215187	FAM166B	chr9-35563150-35563555-35562871-35563077-35563763-35563896	chr9	-	35563150	35563555	35562871	35563077	35563763	35563896	90210	4,0,5,2,0,6,0,1,6,0	23,7,8,0,3,5,7,5,8,11	0,0,1,6,0,0,0,1,0,0	87,100,24,118,83,39,57,42,57,45	166	83	2.22603e-06	0.000298706	0.08,0.0,0.238,1.0,0.0,0.375,0.0,0.091,0.273,0.0	0.0,0.0,0.02,0.025,0.0,0.0,0.0,0.012,0.0,0.0	0.2	0.2
92440	ENSG00000076321	KLHL20	chr1-173684514-173684793-173684122-173684217-173685141-173685205	chr1	+	173684514	173684793	173684122	173684217	173685141	173685205	92440	10,5,3,13,7,9,5,6,8,8	11,23,11,17,23,39,32,27,15,22	31,42,34,28,49,30,27,22,22,29	40,22,24,29,34,23,16,29,42,31	166	83	4.89231e-06	0.000542227	0.312,0.098,0.12,0.277,0.132,0.103,0.072,0.1,0.211,0.154	0.279,0.488,0.415,0.326,0.419,0.395,0.458,0.275,0.208,0.319	-0.2	0.2
126173	ENSG00000182903	ZNF721	chr4-460885-461470-438131-438221-466363-466490	chr4	-	460885	461470	438131	438221	466363	466490	126173	2,1,11,1,3,0,6,1,4,7	1,5,3,11,5,8,5,11,13,14	2,2,1,0,0,2,0,0,2,1	28,10,19,12,21,27,20,30,21,17	166	83	3.74191e-05	0.00256622	0.5,0.091,0.647,0.043,0.231,0.0,0.375,0.043,0.133,0.2	0.034,0.091,0.026,0.0,0.0,0.036,0.0,0.0,0.045,0.029	0.2	0.2
16227	ENSG00000075711	DLG1	chr3-196888510-196888609-196876613-196876667-196910445-196911002	chr3	-	196888510	196888609	196876613	196876667	196910445	196911002	16227	2,16,11,7,72,17,12,21,12,15	0,1,0,4,20,3,0,6,2,1	24,28,58,20,42,14,27,23,12,43	0,0,0,0,0,0,0,0,0,0	166	83	4.47744e-07	9.08551e-05	1.0,0.889,1.0,0.467,0.643,0.739,1.0,0.636,0.75,0.882	1.0,1.0,1.0,1.0,1.0,1.0,1.0,1.0,1.0,1.0	-0.199	0.199
55155	ENSG00000177830	CHID1	chr11-908541-908645-904705-904859-914744-915058	chr11	-	908541	908645	904705	904859	914744	915058	55155	7,18,12,24,29,28,15,28,19,32	2,3,3,6,4,4,1,5,0,2	121,136,146,191,186,99,102,184,165,210	0,0,3,1,0,3,0,1,1,10	166	83	2.04648e-05	0.0016204	0.636,0.75,0.667,0.667,0.784,0.778,0.882,0.737,1.0,0.889	1.0,1.0,0.961,0.99,1.0,0.943,1.0,0.989,0.988,0.913	-0.199	0.199
81213	ENSG00000107863	ARHGAP21	chr10-24911661-24911685-24908401-24910298-24918924-24918979	chr10	-	24911661	24911685	24908401	24910298	24918924	24918979	81213	3,4,6,7,1,6,4,7,7,6	10,10,12,23,26,17,5,17,18,15	64,67,48,60,54,67,38,72,64,118	78,82,86,51,45,53,38,83,107,81	107	83	2.51427e-06	0.000329072	0.189,0.237,0.279,0.191,0.029,0.215,0.383,0.242,0.232,0.237	0.389,0.388,0.302,0.477,0.482,0.495,0.437,0.402,0.317,0.531	-0.199	0.199
87505	ENSG00000143028	SYPL2	chr1-110020033-110020631-110019397-110019599-110021999-110024759	chr1	+	110020033	110020631	110019397	110019599	110021999	110024759	87505	38,20,32,38,8,70,46,12,100,34	7,5,3,5,5,3,2,4,2,4	139,54,125,110,94,108,57,82,100,102	2,0,4,0,0,1,0,2,1,9	166	83	0.000151657	0.00719513	0.731,0.667,0.842,0.792,0.444,0.921,0.92,0.6,0.962,0.81	0.972,1.0,0.94,1.0,1.0,0.982,1.0,0.953,0.98,0.85	-0.199	0.199
87510	ENSG00000143028	SYPL2	chr1-110020482-110020631-110019397-110019599-110021999-110024759	chr1	+	110020482	110020631	110019397	110019599	110021999	110024759	87510	38,20,31,38,8,71,46,12,98,34	7,5,3,5,5,3,2,4,2,4	139,54,125,110,94,108,57,82,100,102	2,0,4,0,0,1,0,2,1,9	166	83	0.000147678	0.00706887	0.731,0.667,0.838,0.792,0.444,0.922,0.92,0.6,0.961,0.81	0.972,1.0,0.94,1.0,1.0,0.982,1.0,0.953,0.98,0.85	-0.199	0.199
104753	ENSG00000155657	TTN	chr2-179654704-179654833-179654086-179654224-179656798-179656924	chr2	-	179654704	179654833	179654086	179654224	179656798	179656924	104753	3287,5736,3844,3424,6731,4072,3304,9346,4504,6303	597,695,590,593,557,1033,473,699,1601,608	9074,5794,5381,2077,3930,7961,2537,4899,5873,11486	4109,1695,2678,1205,1710,2811,787,1912,1891,3580	166	83	1.67312e-07	4.42834e-05	0.734,0.805,0.765,0.743,0.858,0.663,0.777,0.87,0.584,0.838	0.525,0.631,0.501,0.463,0.535,0.586,0.617,0.562,0.608,0.616	0.199	0.199
104755	ENSG00000155657	TTN	chr2-179654704-179654848-179654086-179654224-179656798-179656924	chr2	-	179654704	179654848	179654086	179654224	179656798	179656924	104755	3287,5734,3844,3426,6735,4072,3304,9346,4504,6304	597,695,590,593,557,1033,473,699,1601,608	9074,5794,5382,2077,3930,7968,2539,4899,5873,11490	4109,1695,2678,1205,1710,2811,787,1912,1891,3580	166	83	1.66796e-07	4.426e-05	0.734,0.805,0.765,0.743,0.858,0.663,0.777,0.87,0.584,0.838	0.525,0.631,0.501,0.463,0.535,0.586,0.617,0.562,0.608,0.616	0.199	0.199
104757	ENSG00000155657	TTN	chr2-179654704-179654851-179654086-179654224-179656798-179656924	chr2	-	179654704	179654851	179654086	179654224	179656798	179656924	104757	3287,5734,3844,3424,6734,4072,3304,9346,4505,6304	597,695,590,593,557,1033,473,699,1601,608	9077,5794,5381,2078,3930,7961,2538,4899,5873,11488	4109,1695,2678,1205,1710,2811,787,1912,1891,3580	166	83	1.63727e-07	4.35572e-05	0.734,0.805,0.765,0.743,0.858,0.663,0.777,0.87,0.585,0.838	0.525,0.631,0.501,0.463,0.535,0.586,0.617,0.562,0.608,0.616	0.199	0.199
45034	ENSG00000132466	ANKRD17	chr4-74005247-74006000-74000833-74000982-74007457-74007509	chr4	-	74005247	74006000	74000833	74000982	74007457	74007509	45034	33,46,27,25,67,60,44,57,47,44	3,2,14,7,8,2,2,12,7,4	75,90,109,69,89,84,45,97,94,144	33,37,22,18,27,28,13,40,62,46	166	83	2.36683e-05	0.00181033	0.846,0.92,0.491,0.641,0.807,0.938,0.917,0.704,0.77,0.846	0.532,0.549,0.712,0.657,0.622,0.6,0.634,0.548,0.431,0.61	0.198	0.198
81416	ENSG00000272896	RP11-216L13.17	chr9-139686081-139686229-139685830-139685876-139686398-139686482	chr9	+	139686081	139686229	139685830	139685876	139686398	139686482	81416	11,15,15,23,42,40,27,41,33,37	15,22,16,15,15,19,21,29,12,25	186,216,180,224,270,162,189,257,255,178	76,63,49,63,65,72,83,39,77,70	166	83	2.62999e-05	0.00196372	0.268,0.254,0.319,0.434,0.583,0.513,0.391,0.414,0.579,0.425	0.55,0.632,0.647,0.64,0.675,0.529,0.532,0.767,0.623,0.56	-0.198	0.198
118625	ENSG00000139180	NDUFA9	chr12-4763478-4764007-4758284-4758341-4766913-4767005	chr12	+	4763478	4764007	4758284	4758341	4766913	4767005	118625	3,4,0,4,2,7,9,3,3,8	2,2,14,6,3,9,20,6,8,8	22,34,27,22,41,18,24,38,36,25	17,24,10,22,38,11,18,21,18,6	166	83	3.64979e-05	0.00251303	0.429,0.5,0.0,0.25,0.25,0.28,0.184,0.2,0.158,0.333	0.393,0.415,0.574,0.333,0.35,0.45,0.4,0.475,0.5,0.676	-0.198	0.198
124553	ENSG00000169752	NRG4	chr15-76298084-76298150-76261469-76261565-76301540-76301634	chr15	-	76298084	76298150	76261469	76261565	76301540	76301634	124553	6,1,7,5,0,3,7,0,9,3	5,3,3,2,0,9,9,0,5,5	4,3,3,5,13,3,5,4,5,6	12,11,15,8,15,6,24,21,26,16	149	83	0.00011277	0.00584977	0.401,0.157,0.565,0.582,NA,0.157,0.302,NA,0.501,0.251	0.157,0.132,0.1,0.258,0.326,0.218,0.104,0.096,0.097,0.173	0.198	0.198
7474	ENSG00000196182	STK40	chr1-36833452-36833685-36826821-36826941-36851323-36851480	chr1	-	36833452	36833685	36826821	36826941	36851323	36851480	7474	8,5,7,10,1,10,5,3,15,10	4,6,2,8,26,11,7,13,16,14	47,52,75,32,64,42,60,63,74,53	17,37,35,16,19,35,19,42,45,21	166	83	0.000137022	0.00671091	0.5,0.294,0.636,0.385,0.019,0.312,0.263,0.103,0.319,0.263	0.58,0.413,0.517,0.5,0.627,0.375,0.612,0.429,0.451,0.558	-0.197	0.197
16026	ENSG00000121766	ZCCHC17	chr1-31791013-31791083-31769844-31769922-31791955-31792013	chr1	+	31791013	31791083	31769844	31769922	31791955	31792013	16026	1,0,2,5,0,6,1,0,3,4	10,2,0,8,4,11,3,0,6,8	0,1,1,0,2,1,1,1,2,4	10,10,18,20,23,20,21,18,17,18	153	83	4.23492e-05	0.00281841	0.051,0.0,1.0,0.253,0.0,0.228,0.153,NA,0.213,0.213	0.0,0.051,0.029,0.0,0.045,0.026,0.025,0.029,0.06,0.108	0.197	0.197
28339	ENSG00000215910	C1orf167	chr1-11848299-11848435-11847868-11848104-11848708-11848803	chr1	+	11848299	11848435	11847868	11848104	11848708	11848803	28339	0,29,15,4,44,39,16,31,11,57	0,2,1,0,2,1,1,2,2,3	30,26,32,23,74,7,16,27,3,38	7,8,8,12,20,1,8,3,0,6	166	83	8.31981e-05	0.004676	NA,0.879,0.882,1.0,0.917,0.951,0.889,0.886,0.733,0.905	0.682,0.619,0.667,0.489,0.649,0.778,0.5,0.818,1.0,0.76	0.197	0.197
59771	ENSG00000181929	PRKAG1	chr12-49399525-49399664-49399244-49399326-49406844-49406893	chr12	-	49399525	49399664	49399244	49399326	49406844	49406893	59771	46,54,67,47,69,68,54,105,71,73	51,29,52,36,11,112,56,20,58,48	198,137,165,98,174,150,131,135,174,182	234,255,242,344,179,255,148,208,281,301	166	83	0.000113706	0.00587773	0.311,0.482,0.392,0.395,0.758,0.233,0.325,0.724,0.38,0.432	0.297,0.212,0.254,0.125,0.327,0.227,0.307,0.245,0.236,0.232	0.197	0.197
81410	ENSG00000272896	RP11-216L13.17	chr9-139686059-139686229-139685830-139685876-139686398-139686482	chr9	+	139686059	139686229	139685830	139685876	139686398	139686482	81410	11,15,15,23,41,40,27,40,33,37	15,22,16,15,15,19,21,29,12,25	187,216,175,224,270,162,183,257,255,175	76,63,49,63,65,72,83,39,77,70	166	83	2.90705e-05	0.00211862	0.268,0.254,0.319,0.434,0.577,0.513,0.391,0.408,0.579,0.425	0.552,0.632,0.641,0.64,0.675,0.529,0.524,0.767,0.623,0.556	-0.197	0.197
101107	ENSG00000165795	NDRG2	chr14-21492188-21492269-21491038-21491480-21493835-21494007	chr14	-	21492188	21492269	21491038	21491480	21493835	21494007	101107	414,447,372,470,306,819,475,302,705,526	346,573,184,202,234,393,218,379,192,567	2045,2121,1692,2571,2507,1532,1610,1351,2089,1721	570,737,526,664,957,260,460,601,349,557	164	83	6.543e-07	0.000122445	0.377,0.283,0.506,0.541,0.398,0.513,0.524,0.287,0.65,0.319	0.645,0.593,0.619,0.662,0.57,0.749,0.639,0.532,0.752,0.61	-0.197	0.197
101109	ENSG00000165795	NDRG2	chr14-21492188-21492468-21491038-21491480-21493835-21494007	chr14	-	21492188	21492468	21491038	21491480	21493835	21494007	101109	414,448,375,470,306,819,475,302,706,525	346,573,184,202,234,393,218,379,192,567	2045,2121,1694,2573,2507,1532,1613,1355,2090,1721	570,737,526,664,957,260,460,601,349,557	166	83	6.70399e-07	0.000123807	0.374,0.281,0.505,0.538,0.395,0.51,0.521,0.285,0.648,0.316	0.642,0.59,0.617,0.66,0.567,0.747,0.637,0.53,0.75,0.607	-0.197	0.197
119778	ENSG00000152601	MBNL1	chr3-152113774-152114013-151986751-151986881-152132729-152132900	chr3	+	152113774	152114013	151986751	151986881	152132729	152132900	119778	17,9,16,4,2,18,4,8,16,5	12,5,13,4,4,19,23,5,11,16	97,227,245,135,127,129,99,101,128,123	470,864,494,480,411,346,475,581,434,538	166	83	1.76916e-06	0.000251839	0.415,0.474,0.381,0.333,0.2,0.321,0.08,0.444,0.421,0.135	0.094,0.116,0.199,0.123,0.134,0.157,0.094,0.08,0.129,0.103	0.197	0.197
15846	ENSG00000111907	TPD52L1	chr6-125574862-125574901-125569427-125569529-125578243-125578304	chr6	+	125574862	125574901	125569427	125569529	125578243	125578304	15846	13,63,53,18,117,69,33,100,65,77	8,0,1,4,3,9,2,5,2,6	69,43,70,57,94,52,70,113,96,108	19,24,26,26,30,26,17,19,29,18	122	83	3.50924e-06	0.000418874	0.525,1.0,0.973,0.754,0.964,0.839,0.918,0.932,0.957,0.897	0.712,0.549,0.647,0.599,0.681,0.576,0.737,0.802,0.693,0.803	0.196	0.196
47561	ENSG00000121644	DESI2	chr1-244852550-244852644-244849898-244849971-244855180-244855224	chr1	+	244852550	244852644	244849898	244849971	244855180	244855224	47561	39,38,32,45,65,56,49,72,57,69	2,12,6,2,11,10,10,11,8,16	93,67,104,134,87,55,132,134,89,84	45,36,14,36,47,34,51,35,51,30	166	83	0.000166191	0.00765021	0.907,0.613,0.727,0.918,0.747,0.737,0.71,0.766,0.781,0.683	0.508,0.482,0.788,0.65,0.481,0.447,0.564,0.657,0.466,0.583	0.196	0.196
59097	ENSG00000111196	MAGOHB	chr12-10765413-10765577-10763220-10763279-10766037-10766172	chr12	-	10765413	10765577	10763220	10763279	10766037	10766172	59097	0,3,8,0,1,3,9,1,2,4	40,21,24,29,44,51,37,42,46,53	14,33,20,12,26,8,21,19,11,19	17,45,26,56,41,41,8,53,28,31	166	83	1.8441e-07	4.783e-05	0.0,0.067,0.143,0.0,0.011,0.029,0.108,0.012,0.021,0.036	0.292,0.268,0.278,0.097,0.241,0.089,0.568,0.152,0.164,0.235	-0.196	0.196
111663	ENSG00000179526	SHARPIN	chr8-145153983-145154102-145153535-145153897-145154179-145154333	chr8	-	145153983	145154102	145153535	145153897	145154179	145154333	111663	27,26,9,20,24,43,34,33,20,32	9,4,5,8,14,10,8,9,13,18	78,94,111,90,80,114,65,86,81,112	5,18,10,23,21,13,11,10,12,13	166	83	2.7832e-05	0.00205294	0.6,0.765,0.474,0.556,0.462,0.683,0.68,0.647,0.435,0.471	0.886,0.723,0.847,0.662,0.656,0.814,0.747,0.811,0.771,0.812	-0.196	0.196
116016	ENSG00000149925	ALDOA	chr16-30076432-30077248-30076059-30076105-30078205-30078359	chr16	+	30076432	30077248	30076059	30076105	30078205	30078359	116016	2,1,0,0,0,1,0,0,1,2	0,9,0,5,0,16,2,0,5,2	0,0,1,0,0,0,0,1,0,1	26,9,4,33,18,27,19,10,39,16	166	83	0.000146903	0.00703504	1.0,0.053,NA,0.0,NA,0.03,0.0,NA,0.091,0.333	0.0,0.0,0.111,0.0,0.0,0.0,0.0,0.048,0.0,0.03	0.196	0.196
121267	ENSG00000231607	DLEU2	chr13-50645651-50645765-50642232-50642299-50649694-50649789	chr13	-	50645651	50645765	50642232	50642299	50649694	50649789	121267	0,4,0,2,0,5,9,4,4,0	7,9,5,11,26,16,0,10,7,12	8,14,10,17,18,8,11,15,12,24	4,15,13,19,11,16,8,8,10,16	166	83	7.94752e-05	0.00452157	0.0,0.182,0.0,0.083,0.0,0.135,1.0,0.167,0.222,0.0	0.5,0.318,0.278,0.309,0.45,0.2,0.407,0.484,0.375,0.429	-0.196	0.196
22630	ENSG00000048707	VPS13D	chr1-12398287-12398362-12395761-12395884-12401839-12401942	chr1	+	12398287	12398362	12395761	12395884	12401839	12401942	22630	4,8,6,4,9,3,8,6,11,2	14,28,27,3,13,19,3,6,22,13	3,6,4,2,10,3,4,1,7,1	66,36,97,49,62,79,24,78,70,90	158	83	7.86846e-06	0.000781125	0.131,0.131,0.105,0.412,0.267,0.077,0.583,0.344,0.208,0.075	0.023,0.081,0.021,0.021,0.078,0.02,0.081,0.007,0.05,0.006	0.195	0.195
26009	ENSG00000166352	C11orf74	chr11-36654833-36654988-36631630-36631789-36669565-36669705	chr11	+	36654833	36654988	36631630	36631789	36669565	36669705	26009	24,50,29,28,31,39,22,44,33,37	4,3,0,2,7,23,11,13,5,5	62,66,83,89,83,71,76,109,80,51	31,34,39,40,25,31,44,37,32,18	166	83	2.07775e-05	0.0016364	0.75,0.893,1.0,0.875,0.689,0.459,0.5,0.629,0.767,0.787	0.5,0.493,0.516,0.527,0.624,0.534,0.463,0.596,0.556,0.586	0.195	0.195
109062	ENSG00000167549	CORO6	chr17-27945438-27945650-27944517-27944637-27945807-27945989	chr17	-	27945438	27945650	27944517	27944637	27945807	27945989	109062	49,49,43,28,63,57,48,96,85,74	31,97,67,66,130,94,58,78,81,137	33,40,57,22,26,49,14,35,66,59	252,230,222,226,294,201,180,230,222,331	166	83	3.05504e-07	6.93333e-05	0.441,0.202,0.243,0.175,0.195,0.233,0.293,0.381,0.344,0.213	0.061,0.08,0.114,0.046,0.042,0.109,0.037,0.071,0.129,0.082	0.195	0.195
117580	ENSG00000137497	NUMA1	chr11-71752004-71752442-71746947-71747021-71752868-71753188	chr11	-	71752004	71752442	71746947	71747021	71752868	71753188	117580	48,40,16,24,33,41,20,47,28,41	11,20,16,11,16,24,15,25,21,13	63,85,97,73,67,78,80,52,76,115	28,17,20,18,14,16,19,15,17,13	166	83	1.99015e-05	0.00158428	0.686,0.5,0.333,0.522,0.508,0.461,0.4,0.485,0.4,0.612	0.529,0.714,0.708,0.67,0.705,0.709,0.678,0.634,0.691,0.816	-0.195	0.195
122797	ENSG00000213463	SYNJ2BP	chr14-70847864-70847912-70842392-70842488-70855186-70855323	chr14	-	70847864	70847912	70842392	70842488	70855186	70855323	122797	2,1,3,0,0,2,3,0,2,0	32,45,32,27,36,28,31,40,32,39	19,5,12,11,8,12,7,11,8,12	54,15,39,9,25,20,9,28,56,33	131	83	8.47274e-08	2.5789e-05	0.038,0.014,0.056,0.0,0.0,0.043,0.058,0.0,0.038,0.0	0.182,0.174,0.163,0.436,0.169,0.275,0.33,0.199,0.083,0.187	-0.195	0.195
123964	ENSG00000140264	SERF2	chr15-44091816-44092346-44085172-44085281-44092692-44092982	chr15	+	44091816	44092346	44085172	44085281	44092692	44092982	123964	1,0,1,1,5,1,4,1,3,8	0,0,0,0,0,0,0,0,0,0	2,7,5,9,8,5,2,2,4,8	1,0,1,3,0,0,0,0,1,3	166	83	6.68143e-05	0.00397612	1.0,NA,1.0,1.0,1.0,1.0,1.0,1.0,1.0,1.0	0.5,1.0,0.714,0.6,1.0,1.0,1.0,1.0,0.667,0.571	0.195	0.195
3597	ENSG00000198482	ZNF808	chr19-53050764-53050891-53046518-53046600-53056359-53056419	chr19	+	53050764	53050891	53046518	53046600	53056359	53056419	3597	19,29,21,21,42,23,37,51,15,33	9,20,15,26,22,22,16,17,28,29	41,32,29,22,31,56,21,51,41,54	104,54,54,52,55,71,41,94,74,57	166	83	2.23117e-06	0.000298706	0.514,0.42,0.412,0.288,0.488,0.343,0.536,0.6,0.211,0.363	0.165,0.229,0.212,0.175,0.22,0.283,0.204,0.213,0.217,0.321	0.194	0.194
11591	ENSG00000013561	RNF14	chr5-141359687-141359916-141353147-141353307-141362944-141363117	chr5	+	141359687	141359916	141353147	141353307	141362944	141363117	11591	16,29,34,35,33,41,35,41,42,35	3,4,1,5,0,11,5,5,6,7	53,102,92,101,131,80,76,126,122,54	23,33,25,34,25,56,14,20,48,35	166	83	2.66132e-05	0.00197856	0.727,0.784,0.944,0.778,1.0,0.651,0.778,0.804,0.778,0.714	0.535,0.607,0.648,0.598,0.724,0.417,0.731,0.759,0.56,0.435	0.194	0.194
47441	ENSG00000168575	SLC20A2	chr8-42328584-42328719-42323294-42323435-42329619-42330172	chr8	-	42328584	42328719	42323294	42323435	42329619	42330172	47441	14,21,10,27,13,20,24,14,19,20	33,38,22,34,88,55,45,51,38,51	44,33,86,53,75,53,35,47,35,95	69,42,48,29,40,34,34,56,45,68	166	83	1.10602e-05	0.00101832	0.175,0.216,0.185,0.284,0.069,0.154,0.211,0.121,0.2,0.164	0.242,0.282,0.473,0.477,0.484,0.438,0.34,0.296,0.28,0.411	-0.194	0.194
73219	ENSG00000088833	NSFL1C	chr20-1436358-1436364-1435611-1435777-1438844-1438919	chr20	-	1436358	1436364	1435611	1435777	1438844	1438919	73219	25,45,16,16,37,46,19,29,33,49	13,3,10,9,15,8,4,7,7,12	48,75,64,55,100,87,52,43,70,84	63,50,86,27,65,49,33,36,53,40	89	83	1.16253e-05	0.00105905	0.642,0.933,0.599,0.624,0.697,0.843,0.816,0.794,0.815,0.792	0.415,0.583,0.41,0.655,0.589,0.623,0.595,0.527,0.552,0.662	0.194	0.194
73411	ENSG00000082269	FAM135A	chr6-71124993-71125079-71123010-71123405-71136141-71136235	chr6	+	71124993	71125079	71123010	71123405	71136141	71136235	73411	7,5,8,7,15,14,10,25,20,18	4,1,0,1,6,1,0,1,3,4	23,24,33,30,32,20,32,24,28,17	1,0,2,0,0,1,0,0,0,0	166	83	3.95397e-05	0.00267444	0.467,0.714,1.0,0.778,0.556,0.875,1.0,0.926,0.769,0.692	0.92,1.0,0.892,1.0,1.0,0.909,1.0,1.0,1.0,1.0	-0.194	0.194
93661	ENSG00000119013	NDUFB3	chr2-201937832-201937876-201937061-201937084-201943603-201943745	chr2	+	201937832	201937876	201937061	201937084	201943603	201943745	93661	0,0,2,2,1,9,4,0,8,7	10,13,26,27,5,18,12,10,12,7	41,71,48,52,74,61,31,85,99,57	68,81,72,61,111,104,45,63,133,96	127	83	5.56378e-07	0.000107825	0.0,0.0,0.048,0.046,0.116,0.246,0.179,0.0,0.303,0.395	0.283,0.364,0.303,0.358,0.303,0.277,0.31,0.469,0.327,0.28	-0.194	0.194
110960	ENSG00000171204	TMEM126B	chr11-85342730-85343036-85339628-85339732-85345129-85346131	chr11	+	85342730	85343036	85339628	85339732	85345129	85346131	110960	71,83,60,81,71,147,134,161,90,160	19,15,19,26,19,7,23,27,8,26	221,363,284,374,396,137,211,274,289,288	6,5,36,15,14,6,8,0,17,19	166	83	0.000173654	0.0078683	0.651,0.735,0.612,0.609,0.651,0.913,0.744,0.749,0.849,0.755	0.948,0.973,0.798,0.926,0.934,0.919,0.93,1.0,0.895,0.883	-0.194	0.194
17445	ENSG00000023330	ALAS1	chr3-52232687-52232864-52232109-52232271-52233236-52233456	chr3	+	52232687	52232864	52232109	52232271	52233236	52233456	17445	4,16,8,13,9,10,7,3,16,17	11,8,11,18,7,11,16,9,9,13	39,3,24,16,16,26,12,20,27,23	79,94,87,64,145,80,35,81,123,64	166	83	6.93782e-05	0.00407376	0.154,0.5,0.267,0.265,0.391,0.312,0.179,0.143,0.471,0.395	0.198,0.016,0.121,0.111,0.052,0.14,0.146,0.11,0.099,0.152	0.193	0.193
49259	ENSG00000104529	EEF1D	chr8-144672814-144672908-144671813-144672251-144679517-144679585	chr8	-	144672814	144672908	144671813	144672251	144679517	144679585	49259	11,2,9,0,6,8,12,8,5,7	14,13,8,15,7,14,15,5,6,18	6,4,5,0,4,8,1,12,0,15	59,66,80,32,59,35,19,35,43,89	166	83	3.04077e-05	0.00219444	0.282,0.071,0.36,0.0,0.3,0.222,0.286,0.444,0.294,0.163	0.048,0.029,0.03,0.0,0.033,0.103,0.026,0.146,0.0,0.078	0.193	0.193
52981	ENSG00000152620	NADK2	chr5-36208726-36208792-36207271-36207367-36211945-36212024	chr5	-	36208726	36208792	36207271	36207367	36211945	36212024	52981	17,45,20,27,35,48,43,39,43,46	13,10,10,3,11,15,4,13,14,14	47,29,36,24,49,49,57,50,49,55	28,25,22,38,24,28,38,24,22,42	149	83	5.82705e-05	0.00357457	0.421,0.715,0.527,0.834,0.639,0.641,0.857,0.626,0.631,0.647	0.483,0.393,0.477,0.26,0.532,0.494,0.455,0.537,0.554,0.422	0.193	0.193
66492	ENSG00000134352	IL6ST	chr5-55265587-55265683-55260036-55260140-55272042-55272106	chr5	-	55265587	55265683	55260036	55260140	55272042	55272106	66492	65,79,77,41,111,66,47,72,57,66	3,1,1,0,3,7,0,0,0,2	54,45,76,50,42,72,39,95,48,60	4,2,8,13,15,17,3,14,9,10	166	83	9.15371e-07	0.000155806	0.915,0.975,0.975,1.0,0.949,0.825,1.0,1.0,1.0,0.943	0.871,0.918,0.826,0.658,0.583,0.679,0.867,0.772,0.727,0.75	0.193	0.193
76538	ENSG00000068903	SIRT2	chr19-39388733-39389065-39384458-39384507-39389433-39389558	chr19	-	39388733	39389065	39384458	39384507	39389433	39389558	76538	16,16,4,9,4,25,9,7,12,19	10,8,5,0,5,11,5,3,3,10	241,259,166,297,298,101,179,262,97,187	45,35,41,60,45,27,43,65,12,44	166	83	1.17782e-06	0.000185244	0.444,0.5,0.286,1.0,0.286,0.532,0.474,0.538,0.667,0.487	0.728,0.787,0.669,0.712,0.768,0.652,0.675,0.668,0.802,0.68	-0.193	0.193
91479	ENSG00000130595	TNNT3	chr11-1947908-1947939-1946328-1946346-1951039-1951058	chr11	+	1947908	1947939	1946328	1946346	1951039	1951058	91479	476,417,541,496,254,1360,511,300,1288,637	39,26,46,27,14,124,34,7,76,59	3231,4663,4536,4404,3272,3497,2526,2970,5170,5251	1002,1387,1332,1127,1415,933,757,708,1135,1111	114	83	3.25772e-10	5.52681e-07	0.899,0.921,0.895,0.93,0.93,0.889,0.916,0.969,0.925,0.887	0.701,0.71,0.713,0.74,0.627,0.732,0.708,0.753,0.768,0.775	0.193	0.193
103006	ENSG00000127483	HP1BP3	chr1-21106846-21107033-21106328-21106404-21113687-21113765	chr1	-	21106846	21107033	21106328	21106404	21113687	21113765	103006	11,8,8,9,8,22,11,7,15,19	16,23,18,14,52,20,25,29,23,24	57,71,75,81,106,49,47,64,69,83	51,45,53,54,65,63,48,33,66,48	166	83	1.40598e-06	0.000209054	0.256,0.148,0.182,0.243,0.071,0.355,0.18,0.108,0.246,0.284	0.358,0.441,0.414,0.429,0.449,0.28,0.329,0.492,0.343,0.464	-0.193	0.193
19721	ENSG00000143774	GUK1	chr1-228329326-228329530-228328824-228328989-228333211-228333325	chr1	+	228329326	228329530	228328824	228328989	228333211	228333325	19721	12,4,7,4,28,31,23,16,26,16	14,19,27,13,52,58,33,55,45,36	172,208,155,255,245,120,166,208,164,132	143,148,126,210,206,116,91,129,223,139	166	83	2.67177e-07	6.22738e-05	0.3,0.095,0.115,0.133,0.212,0.211,0.258,0.127,0.224,0.182	0.376,0.413,0.381,0.378,0.373,0.341,0.477,0.446,0.269,0.322	-0.192	0.192
29198	ENSG00000124831	LRRFIP1	chr2-238667371-238667464-238664737-238664830-238668706-238668848	chr2	+	238667371	238667464	238664737	238664830	238668706	238668848	29198	45,51,68,37,76,102,69,82,64,93	17,21,30,25,48,21,26,43,40,33	496,430,453,549,586,441,344,369,736,409	77,71,101,80,124,107,59,87,148,75	166	83	3.25433e-08	1.23364e-05	0.57,0.548,0.531,0.425,0.442,0.708,0.57,0.488,0.444,0.585	0.763,0.752,0.692,0.774,0.703,0.673,0.745,0.68,0.713,0.732	-0.192	0.192
31042	ENSG00000077157	PPP1R12B	chr1-202544129-202544314-202538274-202538325-202549601-202550280	chr1	+	202544129	202544314	202538274	202538325	202549601	202550280	31042	9,10,4,5,5,19,3,5,7,11	57,86,40,43,101,76,58,92,84,82	46,31,47,30,25,59,28,30,70,31	49,94,66,45,74,66,39,60,63,67	166	83	2.50409e-08	1.00834e-05	0.073,0.055,0.048,0.055,0.024,0.111,0.025,0.026,0.04,0.063	0.319,0.142,0.263,0.25,0.145,0.309,0.264,0.2,0.357,0.188	-0.192	0.192
122798	ENSG00000213463	SYNJ2BP	chr14-70847864-70847915-70842392-70842488-70855186-70855323	chr14	-	70847864	70847915	70842392	70842488	70855186	70855323	122798	1,1,0,0,0,2,1,0,1,0	32,45,32,27,36,28,31,40,32,39	13,10,10,11,6,4,12,3,3,18	54,15,39,9,25,20,9,28,56,33	134	83	5.42554e-06	0.000587359	0.019,0.014,0.0,0.0,0.0,0.042,0.02,0.0,0.019,0.0	0.13,0.292,0.137,0.431,0.129,0.11,0.452,0.062,0.032,0.253	-0.191	0.191
6710	ENSG00000078674	PCM1	chr8-17792214-17792367-17782221-17782289-17793097-17793215	chr8	+	17792214	17792367	17782221	17782289	17793097	17793215	6710	44,42,47,26,52,50,39,63,39,60	26,31,35,30,30,48,33,38,34,22	38,51,51,31,44,38,41,44,36,69	71,94,64,83,99,63,61,67,80,90	166	83	6.83071e-08	2.18178e-05	0.458,0.404,0.402,0.302,0.464,0.342,0.371,0.453,0.364,0.577	0.211,0.213,0.285,0.157,0.182,0.232,0.252,0.247,0.184,0.277	0.19	0.19
20715	ENSG00000265751	RP11-296E23.1	chr18-18981781-18981860-18960246-18960636-19030843-19030978	chr18	-	18981781	18981860	18960246	18960636	19030843	19030978	20715	85,99,185,159,64,282,107,148,282,128	4,4,11,7,10,16,10,22,14,12	318,99,217,276,151,353,83,125,434,206	68,19,43,53,47,87,32,30,96,51	162	83	7.16427e-10	9.50533e-07	0.916,0.927,0.896,0.921,0.766,0.9,0.846,0.775,0.912,0.845	0.706,0.727,0.721,0.727,0.622,0.675,0.571,0.681,0.698,0.674	0.19	0.19
24549	ENSG00000103540	CCP110	chr16-19559836-19559922-19558170-19559336-19562517-19562944	chr16	+	19559836	19559922	19558170	19559336	19562517	19562944	24549	3,10,3,6,20,9,4,15,8,10	0,4,4,1,7,8,7,14,2,4	35,21,22,20,12,27,6,31,13,38	7,3,4,1,4,7,2,3,3,8	166	83	8.90554e-05	0.0049337	1.0,0.556,0.273,0.75,0.588,0.36,0.222,0.349,0.667,0.556	0.714,0.778,0.733,0.909,0.6,0.659,0.6,0.838,0.684,0.704	-0.19	0.19
37877	ENSG00000127483	HP1BP3	chr1-21106842-21107033-21106304-21106404-21113687-21113816	chr1	-	21106842	21107033	21106304	21106404	21113687	21113816	37877	11,8,9,9,8,23,13,7,16,19	16,23,18,14,52,20,25,29,23,24	57,72,76,81,106,49,48,68,71,86	51,45,53,54,65,63,48,33,66,48	166	83	2.46748e-06	0.000324466	0.256,0.148,0.2,0.243,0.071,0.365,0.206,0.108,0.258,0.284	0.358,0.444,0.418,0.429,0.449,0.28,0.333,0.507,0.35,0.473	-0.19	0.19
54130	ENSG00000095637	SORBS1	chr10-97131082-97131184-97127406-97127456-97131740-97131806	chr10	-	97131082	97131184	97127406	97127456	97131740	97131806	54130	58,111,108,79,42,134,72,53,137,62	6,20,3,8,15,16,6,29,9,6	104,121,111,101,117,184,108,147,177,126	0,4,2,0,0,12,0,3,3,2	166	83	0.000127641	0.00639705	0.829,0.735,0.947,0.832,0.583,0.807,0.857,0.477,0.884,0.838	1.0,0.938,0.965,1.0,1.0,0.885,1.0,0.961,0.967,0.969	-0.19	0.19
105646	ENSG00000214253	FIS1	chr7-100884406-100884463-100884110-100884187-100888240-100888366	chr7	-	100884406	100884463	100884110	100884187	100888240	100888366	105646	4,18,0,1,17,5,0,5,3,7	6,13,10,15,24,16,17,15,4,14	0,0,2,0,0,0,0,0,1,0	96,93,59,94,162,36,58,100,146,73	140	83	4.84891e-06	0.000539365	0.283,0.451,0.0,0.038,0.296,0.156,0.0,0.165,0.308,0.229	0.0,0.0,0.02,0.0,0.0,0.0,0.0,0.0,0.004,0.0	0.19	0.19
108710	ENSG00000197321	SVIL	chr10-29821453-29822387-29820930-29821101-29824917-29824998	chr10	-	29821453	29822387	29820930	29821101	29824917	29824998	108710	127,180,105,89,156,166,160,206,198,190	23,27,25,12,71,16,28,48,32,24	627,626,628,572,802,471,597,472,599,624	13,28,16,16,47,19,14,11,82,29	166	83	2.97916e-06	0.000373706	0.734,0.769,0.677,0.788,0.523,0.838,0.741,0.682,0.756,0.798	0.96,0.918,0.952,0.947,0.895,0.925,0.955,0.955,0.785,0.915	-0.19	0.19
108711	ENSG00000197321	SVIL	chr10-29821500-29822387-29820930-29821101-29824917-29824998	chr10	-	29821500	29822387	29820930	29821101	29824917	29824998	108711	128,180,105,89,155,166,156,206,198,189	23,27,25,12,71,16,28,48,32,24	621,624,622,572,798,464,597,470,599,619	13,28,16,16,47,19,14,11,82,29	166	83	2.963e-06	0.00037213	0.736,0.769,0.677,0.788,0.522,0.838,0.736,0.682,0.756,0.797	0.96,0.918,0.951,0.947,0.895,0.924,0.955,0.955,0.785,0.914	-0.19	0.19
128419	ENSG00000141552	ANAPC11	chr17-79851429-79851490-79849607-79849709-79852342-79852462	chr17	+	79851429	79851490	79849607	79849709	79852342	79852462	128419	65,44,53,61,88,75,74,81,65,97	26,58,39,34,84,56,64,53,49,65	112,158,92,130,175,45,101,128,136,84	40,22,29,32,92,32,43,29,41,29	144	83	0.000110029	0.00573925	0.59,0.304,0.439,0.508,0.376,0.436,0.4,0.468,0.433,0.462	0.617,0.805,0.646,0.701,0.523,0.448,0.575,0.718,0.657,0.625	-0.19	0.19
29637	ENSG00000182919	C11orf54	chr11-93480467-93480614-93474807-93474894-93483511-93483610	chr11	+	93480467	93480614	93474807	93474894	93483511	93483610	29637	91,53,73,90,67,104,70,95,85,51	8,8,17,17,16,6,23,21,14,10	354,305,232,263,315,268,310,344,249,176	9,15,14,10,13,8,4,12,8,15	166	83	4.13184e-07	8.56905e-05	0.85,0.768,0.682,0.726,0.677,0.897,0.603,0.693,0.752,0.718	0.952,0.91,0.892,0.929,0.924,0.944,0.975,0.935,0.94,0.854	-0.189	0.189
36196	ENSG00000112679	DUSP22	chr6-335113-335163-311879-311962-345853-345912	chr6	+	335113	335163	311879	311962	345853	345912	36196	11,23,19,23,17,18,9,15,20,20	3,9,10,4,7,7,8,8,5,0	37,55,104,24,80,44,37,46,76,92	9,8,14,1,3,7,4,10,6,7	133	83	2.83852e-05	0.00207893	0.696,0.615,0.542,0.782,0.602,0.616,0.412,0.539,0.714,1.0	0.72,0.811,0.823,0.937,0.943,0.797,0.852,0.742,0.888,0.891	-0.189	0.189
36527	ENSG00000137145	DENND4C	chr9-19336683-19336830-19336267-19336412-19340989-19341112	chr9	+	19336683	19336830	19336267	19336412	19340989	19341112	36527	21,17,15,7,22,19,10,29,25,31	10,12,24,6,17,24,10,17,15,22	64,97,124,66,86,95,61,118,106,113	30,35,26,25,19,49,31,32,51,46	166	83	2.37969e-05	0.00181614	0.512,0.415,0.238,0.368,0.393,0.284,0.333,0.46,0.455,0.413	0.516,0.581,0.705,0.569,0.694,0.492,0.496,0.648,0.51,0.551	-0.189	0.189
63350	ENSG00000198176	TFDP1	chr13-114285937-114286220-114277494-114277601-114287434-114287600	chr13	+	114285937	114286220	114277494	114277601	114287434	114287600	63350	19,30,21,21,45,44,38,44,41,34	3,8,8,3,6,3,2,5,5,5	314,414,264,479,369,329,305,416,324,284	4,3,0,2,13,3,6,7,22,10	166	83	1.94619e-05	0.00155527	0.76,0.652,0.568,0.778,0.789,0.88,0.905,0.815,0.804,0.773	0.975,0.986,1.0,0.992,0.934,0.982,0.962,0.967,0.88,0.934	-0.189	0.189
68139	ENSG00000005339	CREBBP	chr16-3789578-3789725-3786650-3786816-3790399-3790550	chr16	-	3789578	3789725	3786650	3786816	3790399	3790550	68139	23,25,29,13,41,21,11,30,20,21	0,0,0,0,0,2,0,0,2,0	37,12,31,15,26,18,19,30,32,33	3,4,7,2,2,3,3,0,8,4	166	83	1.74487e-05	0.00142824	1.0,1.0,1.0,1.0,1.0,0.84,1.0,1.0,0.833,1.0	0.86,0.6,0.689,0.789,0.867,0.75,0.76,1.0,0.667,0.805	0.189	0.189
115145	ENSG00000115694	STK25	chr2-242446702-242447550-242440931-242441123-242447857-242447971	chr2	-	242446702	242447550	242440931	242441123	242447857	242447971	115145	19,5,18,29,23,14,12,18,8,9	0,1,3,2,10,2,2,3,2,2	31,70,44,33,44,53,27,23,57,82	1,7,4,0,2,0,0,1,0,2	166	83	0.000150601	0.0071591	1.0,0.714,0.75,0.879,0.535,0.778,0.75,0.75,0.667,0.692	0.939,0.833,0.846,1.0,0.917,1.0,1.0,0.92,1.0,0.953	-0.189	0.189
115147	ENSG00000115694	STK25	chr2-242447067-242447550-242440931-242441123-242447857-242447971	chr2	-	242447067	242447550	242440931	242441123	242447857	242447971	115147	19,5,18,29,23,14,12,18,8,9	0,1,3,2,10,2,2,3,2,2	31,70,44,34,43,53,27,23,57,78	1,7,4,0,2,0,0,1,0,2	166	83	0.00015313	0.00723282	1.0,0.714,0.75,0.879,0.535,0.778,0.75,0.75,0.667,0.692	0.939,0.833,0.846,1.0,0.915,1.0,1.0,0.92,1.0,0.951	-0.189	0.189
115149	ENSG00000115694	STK25	chr2-242447272-242447550-242440931-242441123-242447857-242447971	chr2	-	242447272	242447550	242440931	242441123	242447857	242447971	115149	19,5,18,29,23,14,12,18,8,9	0,1,3,2,10,2,2,3,2,2	31,70,44,33,46,53,27,23,57,78	1,7,4,0,2,0,0,1,0,2	166	83	0.000149759	0.00714863	1.0,0.714,0.75,0.879,0.535,0.778,0.75,0.75,0.667,0.692	0.939,0.833,0.846,1.0,0.92,1.0,1.0,0.92,1.0,0.951	-0.189	0.189
115423	ENSG00000076685	NT5C2	chr10-104866104-104866463-104865462-104865558-104871501-104871562	chr10	-	104866104	104866463	104865462	104865558	104871501	104871562	115423	56,60,25,34,55,34,18,52,32,38	0,1,0,2,0,0,0,1,1,0	40,45,32,36,38,21,29,39,27,60	4,7,3,4,9,6,1,4,5,7	166	83	2.01139e-07	5.07694e-05	1.0,0.968,1.0,0.895,1.0,1.0,1.0,0.963,0.941,1.0	0.833,0.763,0.842,0.818,0.679,0.636,0.935,0.83,0.73,0.811	0.189	0.189
54611	ENSG00000197893	NRAP	chr10-115402692-115402797-115401123-115401231-115405583-115405700	chr10	-	115402692	115402797	115401123	115401231	115405583	115405700	54611	1059,1622,2049,1738,1087,2267,1747,1584,2319,1521	187,466,266,311,749,370,373,811,321,550	9572,9105,13942,8286,8664,6910,3799,5872,9302,8135	718,1152,835,395,938,865,327,392,741,896	166	83	1.36206e-06	0.000205594	0.739,0.635,0.794,0.736,0.421,0.754,0.701,0.494,0.783,0.58	0.87,0.798,0.893,0.913,0.822,0.8,0.853,0.882,0.863,0.819	-0.188	0.188
71954	ENSG00000146872	TLK2	chr17-60601596-60601692-60600494-60600538-60613530-60613698	chr17	+	60601596	60601692	60600494	60600538	60613530	60613698	71954	5,9,14,9,12,20,9,10,23,12	1,3,0,5,11,4,1,4,7,3	69,76,55,105,78,62,61,73,93,94	7,4,11,9,5,6,7,10,2,11	166	83	6.95437e-05	0.00407527	0.714,0.6,1.0,0.474,0.353,0.714,0.818,0.556,0.622,0.667	0.831,0.905,0.714,0.854,0.886,0.838,0.813,0.785,0.959,0.81	-0.188	0.188
103000	ENSG00000127483	HP1BP3	chr1-21106764-21107033-21106328-21106404-21113687-21113765	chr1	-	21106764	21107033	21106328	21106404	21113687	21113765	103000	11,8,10,9,8,22,11,7,15,19	16,23,18,14,52,20,25,29,23,24	57,71,73,81,106,49,47,64,69,82	51,45,53,54,65,63,48,33,66,48	166	83	1.7891e-06	0.000253284	0.256,0.148,0.217,0.243,0.071,0.355,0.18,0.108,0.246,0.284	0.358,0.441,0.408,0.429,0.449,0.28,0.329,0.492,0.343,0.461	-0.188	0.188
103010	ENSG00000127483	HP1BP3	chr1-21106847-21107033-21106328-21106404-21113687-21113765	chr1	-	21106847	21107033	21106328	21106404	21113687	21113765	103010	13,8,8,9,8,22,11,7,15,19	16,23,18,14,52,20,25,29,23,24	57,71,73,81,106,49,47,64,69,82	51,45,53,54,65,63,48,33,66,48	166	83	1.8424e-06	0.000257309	0.289,0.148,0.182,0.243,0.071,0.355,0.18,0.108,0.246,0.284	0.358,0.441,0.408,0.429,0.449,0.28,0.329,0.492,0.343,0.461	-0.188	0.188
127895	ENSG00000168530	MYL1	chr2-211158968-211159767-211155755-211155798-211163143-211163287	chr2	-	211158968	211159767	211155755	211155798	211163143	211163287	127895	0,1,4,0,4,1,1,4,1,0	3,3,2,1,3,1,3,3,3,3	2,0,0,0,0,0,0,0,1,0	7,2,12,8,2,5,4,3,8,1	166	83	0.000170616	0.00778516	0.0,0.143,0.5,0.0,0.4,0.333,0.143,0.4,0.143,0.0	0.125,0.0,0.0,0.0,0.0,0.0,0.0,0.0,0.059,0.0	0.188	0.188
25554	ENSG00000054523	KIF1B	chr1-10339154-10339196-10338043-10338186-10342379-10342591	chr1	+	10339154	10339196	10338043	10338186	10342379	10342591	25554	57,176,75,66,142,102,119,194,122,154	58,55,57,34,40,59,52,71,60,87	52,50,66,77,71,69,40,40,53,49	79,61,105,35,66,68,34,31,64,119	125	83	8.01712e-05	0.00455616	0.395,0.68,0.466,0.563,0.702,0.534,0.603,0.645,0.574,0.54	0.304,0.352,0.294,0.594,0.417,0.403,0.439,0.461,0.355,0.215	0.187	0.187
41082	ENSG00000149547	EI24	chr11-125451106-125451218-125449988-125450100-125452241-125452299	chr11	+	125451106	125451218	125449988	125450100	125452241	125452299	41082	22,42,61,45,61,69,35,70,95,53	2,5,3,10,6,16,14,6,5,9	196,239,206,256,144,210,189,166,239,164	43,73,91,49,55,74,75,75,77,66	166	83	7.06676e-06	0.000720517	0.846,0.808,0.91,0.692,0.836,0.683,0.556,0.854,0.905,0.746	0.695,0.621,0.531,0.723,0.567,0.587,0.558,0.525,0.608,0.554	0.187	0.187
105822	ENSG00000144455	SUMF1	chr3-4458259-4458343-4452548-4452662-4458811-4458926	chr3	-	4458259	4458343	4452548	4452662	4458811	4458926	105822	0,9,6,9,7,6,7,15,7,9	1,7,2,8,6,4,3,13,15,14	3,7,5,6,4,10,5,3,2,2	9,12,23,7,18,14,12,7,17,12	166	83	0.000165508	0.00763966	0.0,0.391,0.6,0.36,0.368,0.429,0.538,0.366,0.189,0.243	0.143,0.226,0.098,0.3,0.1,0.263,0.172,0.176,0.056,0.077	0.187	0.187
127522	ENSG00000163444	TMEM183A	chr1-202986886-202987047-202985087-202985268-202987608-202987689	chr1	+	202986886	202987047	202985087	202985268	202987608	202987689	127522	2,3,5,0,5,11,3,2,7,3	6,17,21,10,54,21,25,48,16,18	5,5,12,13,8,24,3,17,14,20	18,20,15,20,16,13,10,26,10,8	166	83	5.92788e-05	0.00362568	0.143,0.081,0.106,0.0,0.044,0.208,0.057,0.02,0.179,0.077	0.122,0.111,0.286,0.245,0.2,0.48,0.13,0.246,0.412,0.556	-0.187	0.187
9404	ENSG00000213204	C6orf165	chr6-88197775-88197820-88187079-88187257-88210225-88210385	chr6	+	88197775	88197820	88187079	88187257	88210225	88210385	9404	0,3,1,0,0,2,0,2,0,1	18,20,27,19,19,29,18,34,15,11	7,5,2,6,3,19,7,7,11,9	7,29,19,18,33,22,11,19,23,19	128	83	1.56549e-05	0.00131076	0.0,0.089,0.023,0.0,0.0,0.043,0.0,0.037,0.0,0.056	0.393,0.101,0.064,0.178,0.056,0.359,0.292,0.193,0.237,0.235	-0.186	0.186
16696	ENSG00000163157	TMOD4	chr1-151142994-151143139-151142462-151142579-151148399-151148457	chr1	-	151142994	151143139	151142462	151142579	151148399	151148457	16696	635,973,859,536,1077,1035,824,1334,1164,1144	171,160,240,131,214,108,147,133,75,136	2936,3242,2703,3985,4279,1878,2688,2665,2803,2137	126,125,122,246,105,66,43,64,38,61	166	83	1.19677e-08	5.73386e-06	0.65,0.753,0.642,0.672,0.716,0.827,0.737,0.834,0.886,0.808	0.921,0.928,0.917,0.89,0.953,0.934,0.969,0.954,0.974,0.946	-0.186	0.186
17012	ENSG00000109184	DCUN1D4	chr4-52753288-52753410-52752733-52752804-52757925-52758017	chr4	+	52753288	52753410	52752733	52752804	52757925	52758017	17012	9,5,1,0,3,7,6,1,2,5	19,20,14,22,24,15,25,33,24,21	15,8,16,19,24,5,19,23,16,13	8,26,17,34,30,25,19,20,25,21	166	83	3.56731e-05	0.00246939	0.191,0.111,0.034,0.0,0.059,0.189,0.107,0.015,0.04,0.106	0.484,0.133,0.32,0.218,0.286,0.091,0.333,0.365,0.242,0.236	-0.186	0.186
43248	ENSG00000067113	PPAP2A	chr5-54786787-54786942-54763696-54763977-54830399-54830779	chr5	-	54786787	54786942	54763696	54763977	54830399	54830779	43248	30,33,93,64,41,225,61,38,126,60	1,6,3,9,27,12,3,14,12,4	240,238,331,286,180,202,140,227,349,236	2,3,0,6,0,0,2,2,3,8	166	83	6.42068e-05	0.00386765	0.938,0.733,0.939,0.78,0.432,0.904,0.91,0.576,0.84,0.882	0.984,0.975,1.0,0.96,1.0,1.0,0.972,0.983,0.983,0.937	-0.186	0.186
67723	ENSG00000183571	PGPEP1L	chr15-99514264-99514387-99512653-99512880-99548657-99548885	chr15	-	99514264	99514387	99512653	99512880	99548657	99548885	67723	26,21,10,26,13,12,46,76,57,20	5,2,3,1,0,6,3,11,4,5	77,60,142,191,80,64,50,62,146,129	0,3,2,11,0,3,0,0,1,0	166	83	0.000116092	0.00597716	0.722,0.84,0.625,0.929,1.0,0.5,0.885,0.776,0.877,0.667	1.0,0.909,0.973,0.897,1.0,0.914,1.0,1.0,0.986,1.0	-0.186	0.186
86285	ENSG00000163157	TMOD4	chr1-151142994-151143468-151142462-151142579-151148399-151148492	chr1	-	151142994	151143468	151142462	151142579	151148399	151148492	86285	635,973,859,536,1077,1035,824,1334,1164,1144	171,160,240,131,214,108,147,133,75,136	2936,3245,2703,3985,4279,1878,2688,2665,2803,2118	126,125,122,246,105,66,43,64,38,61	166	83	1.20968e-08	5.73866e-06	0.65,0.753,0.642,0.672,0.716,0.827,0.737,0.834,0.886,0.808	0.921,0.928,0.917,0.89,0.953,0.934,0.969,0.954,0.974,0.946	-0.186	0.186
86286	ENSG00000163157	TMOD4	chr1-151142994-151143471-151142462-151142579-151148399-151148492	chr1	-	151142994	151143471	151142462	151142579	151148399	151148492	86286	638,973,859,536,1077,1035,824,1334,1164,1144	171,160,240,131,214,108,147,133,75,136	2936,3246,2703,3986,4279,1878,2688,2665,2803,2118	126,125,122,246,105,66,43,64,38,61	166	83	1.211e-08	5.73866e-06	0.651,0.753,0.642,0.672,0.716,0.827,0.737,0.834,0.886,0.808	0.921,0.928,0.917,0.89,0.953,0.934,0.969,0.954,0.974,0.946	-0.186	0.186
86287	ENSG00000163157	TMOD4	chr1-151142994-151143588-151142462-151142579-151148399-151148492	chr1	-	151142994	151143588	151142462	151142579	151148399	151148492	86287	640,975,859,536,1078,1036,824,1334,1164,1144	171,160,240,131,214,108,147,133,75,136	2936,3245,2706,3985,4279,1880,2689,2665,2803,2118	126,125,122,246,105,66,43,64,38,61	166	83	1.21995e-08	5.73866e-06	0.652,0.753,0.642,0.672,0.716,0.827,0.737,0.834,0.886,0.808	0.921,0.928,0.917,0.89,0.953,0.934,0.969,0.954,0.974,0.946	-0.186	0.186
98622	ENSG00000213585	VDAC1	chr5-133331270-133332208-133328636-133328709-133340177-133340326	chr5	-	133331270	133332208	133328636	133328709	133340177	133340326	98622	0,0,0,0,0,1,0,0,0,0	5,3,1,6,6,3,4,5,3,6	9,8,1,2,24,16,22,5,6,9	11,17,31,17,21,13,27,9,42,28	166	83	5.64987e-05	0.00348447	0.0,0.0,0.0,0.0,0.0,0.143,0.0,0.0,0.0,0.0	0.29,0.19,0.016,0.056,0.364,0.381,0.289,0.217,0.067,0.138	-0.186	0.186
110959	ENSG00000171204	TMEM126B	chr11-85342188-85343036-85339636-85339732-85345129-85346131	chr11	+	85342188	85343036	85339636	85339732	85345129	85346131	110959	67,91,114,90,90,163,144,132,143,117	19,15,19,26,19,7,23,27,8,26	271,303,363,386,432,249,217,269,371,309	6,5,36,15,14,6,8,0,17,19	166	83	3.78875e-05	0.00258493	0.638,0.752,0.75,0.634,0.703,0.921,0.758,0.71,0.899,0.692	0.958,0.968,0.834,0.928,0.939,0.954,0.931,1.0,0.916,0.89	-0.186	0.186
117981	ENSG00000108278	ZNHIT3	chr17-34842745-34842810-34842571-34842629-34848656-34848743	chr17	+	34842745	34842810	34842571	34842629	34848656	34848743	117981	31,29,23,32,22,37,34,32,43,40	24,37,28,20,30,38,38,39,20,38	133,147,126,184,164,131,96,141,167,132	60,89,58,63,88,43,46,73,52,64	148	83	2.60741e-08	1.04184e-05	0.42,0.305,0.315,0.473,0.291,0.353,0.334,0.315,0.547,0.371	0.554,0.481,0.549,0.621,0.511,0.631,0.539,0.52,0.643,0.536	-0.186	0.186
21317	ENSG00000234281	AC007970.1	chr2-211292472-211292647-211189482-211189558-211294088-211294175	chr2	+	211292472	211292647	211189482	211189558	211294088	211294175	21317	78,101,202,77,199,90,35,175,180,190	125,92,166,84,93,81,50,76,161,158	95,294,273,323,251,199,127,104,278,122	318,436,477,925,551,307,237,284,860,342	166	83	1.12042e-06	0.000178111	0.238,0.354,0.378,0.314,0.517,0.357,0.259,0.535,0.359,0.375	0.13,0.252,0.222,0.149,0.186,0.245,0.211,0.155,0.139,0.151	0.185	0.185
78031	ENSG00000117868	ESYT2	chr7-158550022-158550124-158542339-158542414-158552176-158552272	chr7	-	158550022	158550124	158542339	158542414	158552176	158552272	78031	8,29,33,23,39,18,7,37,17,58	29,55,46,42,89,60,44,76,42,47	161,131,71,89,200,137,105,144,124,141	87,123,145,98,81,125,51,119,157,114	166	83	0.000128926	0.00644557	0.121,0.209,0.264,0.215,0.18,0.13,0.074,0.196,0.168,0.382	0.481,0.347,0.197,0.312,0.552,0.354,0.507,0.377,0.283,0.382	-0.185	0.185
88078	ENSG00000132485	ZRANB2	chr1-71531360-71531431-71528979-71530820-71532458-71532889	chr1	-	71531360	71531431	71528979	71530820	71532458	71532889	88078	26,36,34,21,51,43,23,43,44,29	9,18,8,9,26,30,8,21,27,28	28,53,36,27,39,27,31,28,25,36	41,25,42,48,31,31,20,31,28,57	154	83	0.000196964	0.00860786	0.609,0.519,0.696,0.557,0.514,0.436,0.608,0.525,0.468,0.358	0.269,0.533,0.316,0.233,0.404,0.319,0.455,0.327,0.325,0.254	0.185	0.185
12680	ENSG00000105221	AKT2	chr19-40771165-40771258-40762832-40762961-40791087-40791249	chr19	-	40771165	40771258	40762832	40762961	40791087	40791249	12680	22,24,19,35,34,30,20,27,23,30	6,13,3,11,12,13,4,9,6,11	72,52,64,68,94,39,38,64,67,81	9,5,10,4,13,9,2,10,15,5	166	83	3.49377e-05	0.00244299	0.647,0.48,0.76,0.614,0.586,0.536,0.714,0.6,0.657,0.577	0.8,0.839,0.762,0.895,0.783,0.684,0.905,0.762,0.691,0.89	-0.184	0.184
66489	ENSG00000134352	IL6ST	chr5-55265377-55265683-55259973-55260140-55272042-55272106	chr5	-	55265377	55265683	55259973	55260140	55272042	55272106	66489	66,79,79,41,114,68,47,76,59,68	3,1,1,0,3,7,0,0,0,2	62,48,87,51,42,72,41,101,56,64	4,2,8,13,15,17,3,14,9,10	166	83	2.05449e-06	0.00028161	0.917,0.975,0.975,1.0,0.95,0.829,1.0,1.0,1.0,0.944	0.886,0.923,0.845,0.662,0.583,0.679,0.872,0.783,0.757,0.762	0.184	0.184
94939	ENSG00000197530	MIB2	chr1-1560907-1561033-1560665-1560808-1562029-1562134	chr1	+	1560907	1561033	1560665	1560808	1562029	1562134	94939	4,9,7,15,18,27,10,14,9,18	0,0,0,0,0,0,0,0,3,0	41,50,49,47,69,29,33,26,53,87	7,4,7,5,10,5,4,8,10,6	166	83	1.5184e-06	0.000223204	1.0,1.0,1.0,1.0,1.0,1.0,1.0,1.0,0.6,1.0	0.745,0.862,0.778,0.825,0.775,0.744,0.805,0.619,0.726,0.879	0.184	0.184
15394	ENSG00000145362	ANK2	chr4-114293688-114293781-114290669-114290961-114294245-114294329	chr4	+	114293688	114293781	114290669	114290961	114294245	114294329	15394	97,104,95,77,114,177,117,127,163,235	14,27,13,15,53,9,8,50,21,21	580,581,462,438,657,638,688,501,658,650	6,32,50,8,25,17,10,20,32,28	166	83	2.28127e-05	0.00175788	0.776,0.658,0.785,0.72,0.518,0.908,0.88,0.559,0.795,0.848	0.98,0.901,0.822,0.965,0.929,0.949,0.972,0.926,0.911,0.921	-0.183	0.183
25795	ENSG00000112715	VEGFA	chr6-43748468-43748540-43746625-43746655-43749692-43749824	chr6	+	43748468	43748540	43746625	43746655	43749692	43749824	25795	17,20,11,15,3,33,16,7,25,25	18,41,27,15,17,19,14,14,23,52	142,51,117,109,106,146,130,206,114,144	78,21,95,65,70,112,41,141,113,103	155	83	6.17401e-05	0.00374963	0.336,0.207,0.179,0.349,0.086,0.482,0.38,0.211,0.368,0.205	0.494,0.565,0.397,0.473,0.448,0.411,0.629,0.439,0.351,0.428	-0.183	0.183
61576	ENSG00000234608	MAPKAPK5-AS1	chr12-112279130-112279274-112278136-112278281-112279487-112279514	chr12	-	112279130	112279274	112278136	112278281	112279487	112279514	61576	1,11,3,2,5,20,9,8,9,12	7,15,17,9,17,29,25,33,14,25	21,36,32,41,41,37,22,43,46,24	31,45,23,34,55,27,24,34,33,27	166	83	1.83181e-06	0.000256523	0.067,0.268,0.081,0.1,0.128,0.256,0.153,0.108,0.243,0.194	0.253,0.286,0.41,0.376,0.272,0.407,0.314,0.387,0.411,0.308	-0.183	0.183
71508	ENSG00000108788	MLX	chr17-40720487-40720577-40719636-40719673-40720854-40720961	chr17	+	40720487	40720577	40719636	40719673	40720854	40720961	71508	91,115,58,75,79,99,79,126,69,197	30,31,15,27,23,67,34,22,28,49	321,233,266,251,388,181,240,224,399,311	240,147,210,194,181,181,134,195,191,240	166	83	4.38153e-06	0.000501034	0.603,0.65,0.659,0.581,0.632,0.425,0.537,0.741,0.552,0.668	0.401,0.442,0.388,0.393,0.517,0.333,0.472,0.365,0.511,0.393	0.183	0.183
71696	ENSG00000155096	AZIN1	chr8-103862226-103862393-103855935-103855975-103870240-103870378	chr8	-	103862226	103862393	103855935	103855975	103870240	103870378	71696	5,1,9,5,16,12,8,15,7,3	12,27,38,36,76,32,23,68,43,60	11,16,20,10,6,17,15,30,30,17	24,14,25,18,20,22,12,28,25,30	166	83	2.00547e-06	0.000276723	0.172,0.018,0.106,0.065,0.095,0.158,0.148,0.099,0.075,0.024	0.186,0.364,0.286,0.217,0.13,0.279,0.385,0.349,0.375,0.221	-0.183	0.183
82803	ENSG00000105221	AKT2	chr19-40770563-40771258-40762832-40762961-40791087-40791172	chr19	-	40770563	40771258	40762832	40762961	40791087	40791172	82803	22,24,19,35,34,30,20,27,23,30	6,13,3,11,12,13,4,9,6,11	72,50,64,68,94,39,38,64,67,81	9,5,10,4,13,9,2,10,15,5	166	83	3.49994e-05	0.00244401	0.647,0.48,0.76,0.614,0.586,0.536,0.714,0.6,0.657,0.577	0.8,0.833,0.762,0.895,0.783,0.684,0.905,0.762,0.691,0.89	-0.183	0.183
98118	ENSG00000180964	TCEAL8	chrX-102509571-102509605-102508817-102508945-102510005-102510120	chrX	-	102509571	102509605	102508817	102508945	102510005	102510120	98118	21,18,27,21,38,13,40,54,23,39	27,41,41,29,72,39,35,54,37,63	97,115,101,108,153,94,97,90,128,98	66,68,96,102,126,65,53,56,105,52	117	83	4.34387e-07	8.84919e-05	0.356,0.237,0.318,0.339,0.272,0.191,0.448,0.415,0.306,0.305	0.51,0.545,0.427,0.429,0.463,0.506,0.565,0.533,0.464,0.572	-0.183	0.183
102904	ENSG00000122034	GTF3A	chr13-28006680-28006941-28004674-28004758-28008275-28008287	chr13	+	28006680	28006941	28004674	28004758	28008275	28008287	102904	81,162,153,74,216,177,150,225,223,135	22,17,24,17,13,49,14,15,47,18	271,262,331,308,358,273,160,209,353,294	71,91,142,102,132,95,57,86,105,130	166	83	1.88477e-08	8.00604e-06	0.648,0.827,0.761,0.685,0.893,0.644,0.843,0.882,0.703,0.789	0.656,0.59,0.538,0.602,0.576,0.59,0.584,0.549,0.627,0.531	0.183	0.183
121246	ENSG00000123178	SPRYD7	chr13-50505153-50505264-50502054-50502221-50510265-50510626	chr13	-	50505153	50505264	50502054	50502221	50510265	50510626	121246	19,27,51,40,32,67,23,29,51,37	1,0,4,4,3,7,4,3,0,3	62,73,118,71,85,100,48,109,77,58	12,28,31,3,24,24,10,30,11,23	166	83	0.000176699	0.00797479	0.905,1.0,0.864,0.833,0.842,0.827,0.742,0.829,1.0,0.86	0.721,0.566,0.656,0.922,0.639,0.676,0.706,0.645,0.778,0.558	0.183	0.183
30663	ENSG00000160746	ANO10	chr3-43641875-43642073-43640023-43640158-43647205-43647355	chr3	-	43641875	43642073	43640023	43640158	43647205	43647355	30663	10,20,21,11,25,27,9,11,23,16	2,1,2,2,2,3,2,5,2,0	17,16,17,4,13,18,9,14,13,24	0,0,1,0,1,0,0,0,0,0	166	83	0.000158725	0.00741921	0.714,0.909,0.84,0.733,0.862,0.818,0.692,0.524,0.852,1.0	1.0,1.0,0.895,1.0,0.867,1.0,1.0,1.0,1.0,1.0	-0.182	0.182
84025	ENSG00000183091	NEB	chr2-152354232-152354866-152353454-152353547-152359306-152359399	chr2	-	152354232	152354866	152353454	152353547	152359306	152359399	84025	226,340,267,192,340,171,267,456,123,787	568,1317,1249,524,1482,1360,817,2517,1270,1393	612,291,632,240,550,268,321,675,609,656	697,590,531,247,550,471,222,582,674,1830	166	83	4.59844e-06	0.000521757	0.166,0.114,0.097,0.155,0.103,0.059,0.14,0.083,0.046,0.22	0.305,0.198,0.373,0.327,0.333,0.221,0.42,0.367,0.311,0.152	-0.182	0.182
89448	ENSG00000265751	RP11-296E23.1	chr18-18981719-18981860-18960246-18960636-19030843-19030978	chr18	-	18981719	18981860	18960246	18960636	19030843	19030978	89448	85,107,198,168,65,278,112,151,298,129	4,4,11,7,10,16,10,22,14,12	334,106,244,291,154,358,93,140,427,228	68,19,43,53,47,87,32,30,96,51	166	83	1.19054e-09	1.27017e-06	0.914,0.93,0.9,0.923,0.765,0.897,0.848,0.774,0.914,0.843	0.711,0.736,0.739,0.733,0.621,0.673,0.592,0.7,0.69,0.691	0.182	0.182
99435	ENSG00000163126	ANKRD23	chr2-97504900-97505562-97499047-97499277-97505733-97505832	chr2	-	97504900	97505562	97499047	97499277	97505733	97505832	99435	148,110,72,112,286,206,168,128,148,116	26,31,18,19,35,43,42,50,30,44	209,175,188,141,133,130,145,160,175,206	139,95,128,73,109,74,67,35,71,83	166	83	4.26838e-05	0.00282253	0.74,0.64,0.667,0.747,0.803,0.705,0.667,0.561,0.712,0.569	0.429,0.479,0.423,0.491,0.379,0.468,0.52,0.696,0.552,0.554	0.182	0.182
3955	ENSG00000181027	FKRP	chr19-47250490-47250562-47249313-47249347-47251283-47251345	chr19	+	47250490	47250562	47249313	47249347	47251283	47251345	3955	0,0,0,0,0,0,2,1,0,0	9,8,1,1,6,4,5,12,5,9	6,12,3,6,17,5,2,4,3,2	6,14,13,11,13,16,16,11,10,9	155	83	2.12572e-05	0.0016691	0.0,0.0,0.0,0.0,0.0,0.0,0.176,0.043,0.0,0.0	0.349,0.315,0.11,0.226,0.412,0.143,0.063,0.163,0.138,0.106	-0.181	0.181
17112	ENSG00000151806	GUF1	chr4-44690023-44690163-44688526-44688730-44691302-44691426	chr4	+	44690023	44690163	44688526	44688730	44691302	44691426	17112	31,39,51,48,39,36,39,38,64,36	14,13,7,4,8,9,22,20,17,8	87,108,88,99,119,96,26,103,129,96	9,15,13,12,13,8,1,8,7,22	166	83	6.96493e-05	0.00407891	0.525,0.6,0.785,0.857,0.709,0.667,0.47,0.487,0.653,0.692	0.829,0.783,0.772,0.805,0.821,0.857,0.929,0.866,0.902,0.686	-0.181	0.181
20236	ENSG00000196352	CD55	chr1-207513735-207513853-207512741-207512762-207532890-207533846	chr1	+	207513735	207513853	207512741	207512762	207532890	207533846	20236	12,30,13,10,21,14,14,16,25,40	20,40,26,18,24,40,25,43,22,43	61,105,94,66,83,51,37,99,89,99	40,57,75,33,90,39,22,82,56,58	166	83	7.03581e-07	0.000127965	0.231,0.273,0.2,0.217,0.304,0.149,0.219,0.157,0.362,0.317	0.433,0.479,0.385,0.5,0.316,0.395,0.457,0.376,0.443,0.46	-0.181	0.181
22285	ENSG00000163681	SLMAP	chr3-57850533-57850584-57850274-57850443-57857362-57857425	chr3	+	57850533	57850584	57850274	57850443	57857362	57857425	22285	7,21,23,12,12,19,12,30,27,30	2,9,4,2,6,5,6,4,2,7	107,89,92,68,108,103,63,138,96,134	13,9,4,3,11,3,5,6,10,15	134	83	6.22727e-06	0.000652432	0.684,0.591,0.781,0.788,0.553,0.702,0.553,0.823,0.893,0.726	0.836,0.86,0.934,0.934,0.859,0.955,0.886,0.934,0.856,0.847	-0.181	0.181
23616	ENSG00000072803	FBXW11	chr5-171384600-171384702-171341346-171341409-171433461-171433552	chr5	-	171384600	171384702	171341346	171341409	171433461	171433552	23616	3,4,3,8,10,8,4,8,9,5	8,5,8,6,6,12,21,10,20,26	10,5,1,5,17,9,4,6,12,11	65,77,68,81,76,57,65,68,79,55	166	83	1.1015e-05	0.00101598	0.158,0.286,0.158,0.4,0.455,0.25,0.087,0.286,0.184,0.088	0.071,0.031,0.007,0.03,0.101,0.073,0.03,0.042,0.071,0.091	0.181	0.181
24628	ENSG00000164751	PEX2	chr8-77900542-77900574-77898422-77898532-77912225-77912368	chr8	-	77900542	77900574	77898422	77898532	77912225	77912368	24628	80,62,67,95,88,97,115,125,77,102	92,77,93,102,49,193,131,113,156,126	814,1276,931,816,1370,891,676,1046,980,956	324,476,634,779,517,441,403,507,837,699	115	83	6.49018e-06	0.000672328	0.386,0.368,0.342,0.402,0.564,0.266,0.388,0.444,0.263,0.369	0.645,0.659,0.515,0.431,0.657,0.593,0.548,0.598,0.458,0.497	-0.181	0.181
63364	ENSG00000130177	CDC16	chr13-115030624-115030715-115028353-115028489-115037658-115037956	chr13	+	115030624	115030715	115028353	115028489	115037658	115037956	63364	27,57,70,28,88,73,49,92,58,78	0,1,0,1,1,1,1,1,0,0	62,90,75,71,70,57,42,49,69,47	7,6,5,8,15,6,0,9,10,19	166	83	9.18829e-06	0.000885736	1.0,0.966,1.0,0.933,0.978,0.973,0.961,0.979,1.0,1.0	0.816,0.882,0.882,0.816,0.7,0.826,1.0,0.731,0.775,0.553	0.181	0.181
94444	ENSG00000215908	CROCCP2	chr1-16969261-16969345-16959783-16959841-16969522-16969640	chr1	-	16969261	16969345	16959783	16959841	16969522	16969640	94444	16,17,11,7,7,3,17,19,6,13	1,3,0,2,0,3,2,0,0,4	43,20,50,17,37,43,19,41,29,46	2,0,1,0,0,0,0,0,0,1	166	83	0.000135026	0.00662885	0.889,0.739,1.0,0.636,1.0,0.333,0.81,1.0,1.0,0.619	0.915,1.0,0.962,1.0,1.0,1.0,1.0,1.0,1.0,0.958	-0.181	0.181
109182	ENSG00000158158	CNNM4	chr2-97466808-97466871-97465288-97465385-97474297-97474479	chr2	+	97466808	97466871	97465288	97465385	97474297	97474479	109182	2,2,6,5,1,13,18,6,8,12	13,16,13,9,17,16,9,21,24,28	56,41,55,68,48,62,21,73,100,74	63,38,75,51,49,56,28,62,76,49	146	83	2.87709e-06	0.000364445	0.08,0.066,0.208,0.24,0.032,0.316,0.532,0.14,0.159,0.196	0.336,0.38,0.294,0.431,0.358,0.386,0.299,0.401,0.428,0.462	-0.181	0.181
127170	ENSG00000196535	MYO18A	chr17-27458400-27458460-27449183-27449271-27492959-27494039	chr17	-	27458400	27458460	27449183	27449271	27492959	27494039	127170	0,6,0,2,7,0,2,0,0,4	2,5,4,3,7,3,2,4,6,3	0,0,0,0,0,0,0,1,0,0	2,8,12,5,9,14,6,12,5,6	143	83	1.79532e-05	0.0014595	0.0,0.411,0.0,0.279,0.367,0.0,0.367,0.0,0.0,0.436	0.0,0.0,0.0,0.0,0.0,0.0,0.0,0.046,0.0,0.0	0.181	0.181
5768	ENSG00000136869	TLR4	chr9-120470840-120471007-120466649-120466843-120474666-120478053	chr9	+	120470840	120471007	120466649	120466843	120474666	120478053	5768	12,37,13,18,31,20,15,32,13,22	2,6,6,1,13,10,2,12,10,4	78,140,96,91,105,71,79,157,167,119	8,16,18,6,15,6,9,7,10,20	166	83	6.81162e-05	0.00402804	0.75,0.755,0.52,0.9,0.544,0.5,0.789,0.571,0.394,0.733	0.83,0.814,0.727,0.883,0.778,0.855,0.814,0.918,0.893,0.748	-0.18	0.18
79934	ENSG00000168062	BATF2	chr11-64762971-64763059-64761919-64762021-64764347-64764517	chr11	-	64762971	64763059	64761919	64762021	64764347	64764517	79934	0,0,0,0,0,0,0,0,0,0	1,3,5,7,7,8,1,7,4,8	0,6,13,0,5,4,2,10,7,4	31,8,26,14,14,33,8,4,6,22	166	83	8.3084e-06	0.000818097	0.0,0.0,0.0,0.0,0.0,0.0,0.0,0.0,0.0,0.0	0.0,0.273,0.2,0.0,0.152,0.057,0.111,0.556,0.368,0.083	-0.18	0.18
82338	ENSG00000169570	DTWD2	chr5-118262597-118262740-118183784-118183913-118264231-118264424	chr5	-	118262597	118262740	118183784	118183913	118264231	118264424	82338	0,0,0,0,0,1,0,0,0,2	11,8,2,8,6,12,5,4,12,1	3,7,2,2,4,0,2,7,2,2	7,6,12,11,1,5,2,8,5,5	166	83	5.84354e-05	0.00358044	0.0,0.0,0.0,0.0,0.0,0.04,0.0,0.0,0.0,0.5	0.176,0.368,0.077,0.083,0.667,0.0,0.333,0.304,0.167,0.167	-0.18	0.18
97775	ENSG00000083312	TNPO1	chr5-72195832-72196051-72192882-72192978-72196800-72196900	chr5	+	72195832	72196051	72192882	72192978	72196800	72196900	97775	46,62,44,31,58,65,53,68,95,84	5,13,11,6,12,15,11,20,12,9	212,146,198,186,255,204,138,179,127,228	5,7,11,14,19,2,5,8,17,7	166	83	2.19991e-05	0.00171988	0.821,0.705,0.667,0.721,0.707,0.684,0.707,0.63,0.798,0.824	0.955,0.912,0.9,0.869,0.87,0.981,0.932,0.918,0.789,0.942	-0.18	0.18
112979	ENSG00000006576	PHTF2	chr7-77523219-77523310-77522924-77522981-77530027-77530097	chr7	+	77523219	77523310	77522924	77522981	77530027	77530097	112979	27,27,44,21,8,33,26,18,37,17	23,74,143,34,94,103,62,126,95,65	43,125,97,71,73,54,60,118,41,129	72,69,97,63,107,70,43,83,85,83	166	83	3.02061e-05	0.00218142	0.37,0.154,0.133,0.236,0.041,0.138,0.173,0.067,0.163,0.116	0.23,0.475,0.333,0.36,0.254,0.278,0.411,0.415,0.194,0.437	-0.18	0.18
121248	ENSG00000123178	SPRYD7	chr13-50505153-50505917-50502054-50502221-50510265-50510626	chr13	-	50505153	50505917	50502054	50502221	50510265	50510626	121248	19,28,51,40,33,67,23,29,52,38	1,0,4,4,3,7,4,3,0,3	65,78,116,72,85,104,48,109,81,60	12,28,31,3,24,24,10,30,11,23	166	83	0.000189812	0.00835174	0.905,1.0,0.864,0.833,0.846,0.827,0.742,0.829,1.0,0.864	0.73,0.582,0.652,0.923,0.639,0.684,0.706,0.645,0.786,0.566	0.18	0.18
38871	ENSG00000196914	ARHGEF12	chr11-120280102-120280159-120278446-120278532-120291461-120291560	chr11	+	120280102	120280159	120278446	120278532	120291461	120291560	38871	75,165,146,94,243,114,94,190,108,110	7,16,12,3,13,5,6,19,11,6	102,78,90,54,93,110,92,84,75,93	13,38,17,20,14,26,9,26,29,18	140	83	2.04931e-05	0.0016214	0.864,0.859,0.878,0.949,0.917,0.931,0.903,0.856,0.853,0.916	0.823,0.549,0.758,0.615,0.797,0.715,0.858,0.657,0.605,0.754	0.179	0.179
74458	ENSG00000154553	PDLIM3	chr4-186435856-186436044-186433247-186435491-186444515-186444600	chr4	-	186435856	186436044	186433247	186435491	186444515	186444600	74458	99,944,410,291,1716,348,291,1469,426,747	2041,1357,2531,1440,532,4867,2734,759,2989,2827	44,67,194,37,75,69,12,31,63,55	6626,11778,21433,9150,13966,5416,5153,5596,8274,9663	166	83	1.77797e-11	1.01758e-07	0.024,0.258,0.075,0.092,0.617,0.035,0.051,0.492,0.067,0.117	0.003,0.003,0.005,0.002,0.003,0.006,0.001,0.003,0.004,0.003	0.179	0.179
81214	ENSG00000107863	ARHGAP21	chr10-24911661-24911804-24908401-24910298-24918924-24918979	chr10	-	24911661	24911804	24908401	24910298	24918924	24918979	81214	3,5,7,7,4,9,6,8,9,7	10,10,12,23,26,17,5,17,18,15	77,97,64,65,64,80,54,90,81,140	78,82,86,51,45,53,38,83,107,81	166	83	8.11518e-07	0.000141977	0.13,0.2,0.226,0.132,0.071,0.209,0.375,0.19,0.2,0.189	0.33,0.372,0.271,0.389,0.416,0.43,0.415,0.352,0.275,0.464	-0.179	0.179
92837	ENSG00000019144	PHLDB1	chr11-118512331-118513112-118509879-118509969-118514517-118514658	chr11	+	118512331	118513112	118509879	118509969	118514517	118514658	92837	3,5,2,4,16,1,8,9,7,5	9,6,5,12,11,4,5,7,6,11	6,1,9,0,2,1,3,4,2,2	19,16,20,15,10,18,12,10,19,12	166	83	8.94541e-05	0.00494863	0.143,0.294,0.167,0.143,0.421,0.111,0.444,0.391,0.368,0.185	0.136,0.03,0.184,0.0,0.091,0.027,0.111,0.167,0.05,0.077	0.179	0.179
96752	ENSG00000196547	MAN2A2	chr15-91459840-91459890-91459352-91459486-91461423-91461618	chr15	+	91459840	91459890	91459352	91459486	91461423	91461618	96752	12,27,7,9,5,4,9,4,6,4	19,14,19,15,10,20,22,7,13,25	8,2,13,16,5,15,9,6,28,10	145,76,128,103,70,109,71,74,111,122	133	83	4.51023e-06	0.000512917	0.283,0.546,0.187,0.272,0.238,0.111,0.203,0.263,0.224,0.091	0.033,0.016,0.06,0.088,0.043,0.079,0.073,0.048,0.136,0.049	0.179	0.179
19088	ENSG00000065029	ZNF76	chr6-35261527-35261692-35260657-35260821-35262232-35262329	chr6	+	35261527	35261692	35260657	35260821	35262232	35262329	19088	8,35,19,22,16,33,36,25,19,28	4,7,14,5,3,13,4,6,7,8	152,167,122,236,205,154,146,155,235,125	18,21,21,20,24,20,6,7,32,35	166	83	5.08871e-05	0.00323676	0.5,0.714,0.404,0.688,0.727,0.559,0.818,0.676,0.576,0.636	0.809,0.799,0.744,0.855,0.81,0.794,0.924,0.917,0.786,0.641	-0.178	0.178
60334	ENSG00000139793	MBNL2	chr13-98018712-98018807-98009735-98009889-98043575-98043853	chr13	+	98018712	98018807	98009735	98009889	98043575	98043853	60334	24,100,56,68,90,76,63,176,84,60	18,19,15,15,12,44,19,32,19,22	73,82,76,81,74,85,36,98,68,98	47,50,47,43,50,30,37,53,52,44	166	83	1.68025e-05	0.00138554	0.4,0.725,0.651,0.694,0.789,0.463,0.624,0.733,0.689,0.577	0.437,0.451,0.447,0.485,0.425,0.586,0.327,0.48,0.395,0.527	0.178	0.178
102961	ENSG00000119185	ITGB1BP1	chr2-9547558-9547727-9546942-9547034-9548241-9548334	chr2	-	9547558	9547727	9546942	9547034	9548241	9548334	102961	26,25,15,17,80,88,68,107,56,106	1,4,3,9,10,11,6,5,4,6	71,152,184,199,204,161,73,202,175,159	1,0,0,6,1,3,0,2,1,3	166	83	2.72222e-06	0.000351707	0.929,0.758,0.714,0.486,0.8,0.8,0.85,0.915,0.875,0.898	0.973,1.0,1.0,0.943,0.99,0.964,1.0,0.981,0.989,0.964	-0.178	0.178
106293	ENSG00000083750	RRAGB	chrX-55778673-55778786-55777533-55777629-55779824-55779947	chrX	+	55778673	55778786	55777533	55777629	55779824	55779947	106293	0,1,2,3,0,0,1,3,0,5	6,15,14,9,20,9,17,19,9,18	11,1,2,3,5,3,2,4,3,10	14,2,19,4,12,9,6,6,7,4	166	83	0.000181888	0.00811344	0.0,0.032,0.067,0.143,0.0,0.0,0.029,0.073,0.0,0.122	0.282,0.2,0.05,0.273,0.172,0.143,0.143,0.25,0.176,0.556	-0.178	0.178
11526	ENSG00000113649	TCERG1	chr5-145847903-145847966-145843113-145843356-145849106-145849307	chr5	+	145847903	145847966	145843113	145843356	145849106	145849307	11526	6,19,11,11,24,19,10,10,10,7	12,6,16,10,16,10,10,10,11,8	38,43,47,41,16,30,12,18,61,35	60,56,91,81,60,55,38,77,98,72	146	83	3.45772e-05	0.00242434	0.221,0.643,0.281,0.385,0.46,0.519,0.362,0.362,0.341,0.332	0.265,0.304,0.227,0.223,0.132,0.237,0.152,0.117,0.261,0.217	0.177	0.177
21679	ENSG00000055070	SZRD1	chr1-16717869-16717919-16693577-16693803-16719722-16719880	chr1	+	16717869	16717919	16693577	16693803	16719722	16719880	21679	31,29,34,53,44,54,39,34,37,45	36,38,47,56,42,82,43,49,55,45	208,284,240,300,333,182,179,251,257,236	146,138,152,170,175,124,92,105,173,181	133	83	1.24707e-07	3.57497e-05	0.35,0.323,0.311,0.371,0.395,0.291,0.361,0.302,0.296,0.384	0.471,0.562,0.496,0.524,0.543,0.478,0.548,0.599,0.481,0.449	-0.177	0.177
32393	ENSG00000116209	TMEM59	chr1-54512939-54513045-54511158-54511459-54519028-54519177	chr1	-	54512939	54513045	54511158	54511459	54519028	54519177	32393	166,218,305,178,267,282,217,249,187,246	82,45,37,107,46,198,92,49,69,88	237,242,197,248,269,159,215,262,286,236	125,195,171,187,160,112,84,156,198,233	166	83	3.58032e-05	0.00247674	0.503,0.708,0.805,0.454,0.744,0.416,0.541,0.718,0.575,0.583	0.487,0.383,0.365,0.399,0.457,0.415,0.561,0.456,0.419,0.336	0.177	0.177
47275	ENSG00000198208	RPS6KL1	chr14-75388680-75389188-75387979-75388264-75389882-75389958	chr14	-	75388680	75389188	75387979	75388264	75389882	75389958	47275	10,21,28,31,33,19,17,15,18,15	0,2,0,3,7,2,2,5,4,2	58,41,95,44,57,61,32,68,70,109	1,0,0,0,0,0,0,1,0,4	166	83	9.38923e-06	0.000895551	1.0,0.84,1.0,0.838,0.702,0.826,0.81,0.6,0.692,0.789	0.967,1.0,1.0,1.0,1.0,1.0,1.0,0.971,1.0,0.932	-0.177	0.177
126911	ENSG00000170310	STX8	chr17-9460618-9460845-9408464-9408479-9471687-9471775	chr17	-	9460618	9460845	9408464	9408479	9471687	9471775	126911	61,76,64,51,67,60,58,60,68,92	5,3,4,1,3,5,3,8,8,6	184,210,190,230,228,193,155,190,248,209	63,66,39,30,47,49,28,38,51,27	166	83	8.77627e-07	0.00015087	0.859,0.927,0.889,0.962,0.918,0.857,0.906,0.789,0.81,0.885	0.594,0.614,0.709,0.793,0.708,0.663,0.735,0.714,0.709,0.795	0.177	0.177
119739	ENSG00000152601	MBNL1	chr3-152017993-152018762-151986751-151986881-152132729-152132900	chr3	+	152017993	152018762	151986751	151986881	152132729	152132900	119739	2,7,9,1,4,13,7,2,9,12	12,5,13,4,4,19,23,5,11,16	71,69,48,48,56,55,57,68,45,54	470,864,494,480,411,346,475,581,434,538	166	83	1.89329e-10	3.91866e-07	0.077,0.412,0.257,0.111,0.333,0.255,0.132,0.167,0.29,0.273	0.07,0.038,0.046,0.048,0.064,0.074,0.057,0.055,0.049,0.048	0.176	0.176
126444	ENSG00000167508	MVD	chr16-88727751-88728575-88725057-88725128-88729418-88729569	chr16	-	88727751	88728575	88725057	88725128	88729418	88729569	126444	35,17,6,18,7,28,20,9,12,19	18,10,10,8,8,30,20,17,13,16	52,64,33,30,32,50,14,21,58,70	88,72,93,91,113,75,129,117,116,96	166	83	0.000163848	0.00758331	0.493,0.459,0.231,0.529,0.304,0.318,0.333,0.209,0.316,0.373	0.228,0.308,0.151,0.142,0.124,0.25,0.051,0.082,0.2,0.267	0.176	0.176
126912	ENSG00000170310	STX8	chr17-9460742-9460845-9408464-9408479-9471687-9471775	chr17	-	9460742	9460845	9408464	9408479	9471687	9471775	126912	61,76,64,51,67,60,58,60,68,91	5,3,4,1,3,5,3,8,8,6	186,214,193,230,227,192,155,190,248,209	63,66,39,30,47,49,28,38,51,27	166	83	8.13549e-07	0.000141977	0.859,0.927,0.889,0.962,0.918,0.857,0.906,0.789,0.81,0.883	0.596,0.618,0.712,0.793,0.707,0.662,0.735,0.714,0.709,0.795	0.176	0.176
16199	ENSG00000198015	MRPL42	chr12-93864261-93864366-93862967-93863131-93870729-93870793	chr12	+	93864261	93864366	93862967	93863131	93870729	93870793	16199	15,7,12,14,3,8,9,15,7,14	8,22,21,13,31,31,22,35,20,22	18,20,20,42,27,19,10,34,32,36	18,22,25,30,23,16,15,20,14,17	166	83	7.24103e-05	0.00419809	0.484,0.137,0.222,0.35,0.046,0.114,0.17,0.176,0.149,0.241	0.333,0.312,0.286,0.412,0.37,0.373,0.25,0.459,0.533,0.514	-0.175	0.175
43067	ENSG00000114316	USP4	chr3-49348946-49349087-49348052-49348170-49362134-49362196	chr3	-	49348946	49349087	49348052	49348170	49362134	49362196	43067	11,29,29,21,25,24,28,42,46,48	6,2,1,1,3,3,0,1,5,4	47,44,63,21,51,30,25,52,92,34	6,8,15,6,13,6,9,24,18,9	166	83	3.54128e-05	0.00246125	0.478,0.879,0.935,0.913,0.806,0.8,1.0,0.955,0.821,0.857	0.797,0.733,0.677,0.636,0.662,0.714,0.581,0.52,0.719,0.654	0.175	0.175
82359	ENSG00000065882	TBC1D1	chr4-37984765-37984831-37903623-37904133-38016129-38016594	chr4	+	37984765	37984831	37903623	37904133	38016129	38016594	82359	0,0,0,0,1,0,1,0,1,0	9,0,4,7,0,2,2,2,1,1	0,0,0,0,0,0,0,0,0,0	20,37,8,12,34,18,11,18,32,21	149	83	8.32036e-05	0.004676	0.0,NA,0.0,0.0,1.0,0.0,0.218,0.0,0.358,0.0	0.0,0.0,0.0,0.0,0.0,0.0,0.0,0.0,0.0,0.0	0.175	0.175
85183	ENSG00000123636	BAZ2B	chr2-160252614-160253611-160252279-160252345-160253855-160253900	chr2	-	160252614	160253611	160252279	160252345	160253855	160253900	85183	0,5,5,3,7,7,9,4,5,3	0,0,0,2,3,0,0,1,1,0	22,13,25,16,16,23,18,21,21,19	1,0,0,0,0,0,0,0,0,0	166	83	1.61727e-05	0.0013454	NA,1.0,1.0,0.429,0.538,1.0,1.0,0.667,0.714,1.0	0.917,1.0,1.0,1.0,1.0,1.0,1.0,1.0,1.0,1.0	-0.175	0.175
102644	ENSG00000135837	CEP350	chr1-180042920-180043043-180034249-180034407-180044156-180044356	chr1	+	180042920	180043043	180034249	180034407	180044156	180044356	102644	36,67,45,23,57,30,32,78,54,46	4,4,10,3,9,6,11,16,17,9	87,51,62,48,87,54,40,44,58,56	16,29,24,22,34,18,18,27,16,29	166	83	0.000120611	0.00615778	0.818,0.893,0.692,0.793,0.76,0.714,0.593,0.709,0.614,0.719	0.731,0.468,0.564,0.522,0.561,0.6,0.526,0.449,0.644,0.491	0.175	0.175
103135	ENSG00000145723	GIN1	chr5-102442470-102442613-102440244-102440550-102444272-102444418	chr5	-	102442470	102442613	102440244	102440550	102444272	102444418	103135	21,16,18,25,12,22,17,22,25,28	2,1,4,0,3,2,6,6,4,6	37,56,32,46,53,34,22,39,27,65	1,2,2,5,0,0,0,3,0,3	166	83	0.000104756	0.00555094	0.84,0.889,0.692,1.0,0.667,0.846,0.586,0.647,0.758,0.7	0.949,0.933,0.889,0.821,1.0,1.0,1.0,0.867,1.0,0.915	-0.175	0.175
103137	ENSG00000145723	GIN1	chr5-102442493-102442613-102440244-102440550-102444272-102444418	chr5	-	102442493	102442613	102440244	102440550	102444272	102444418	103137	21,16,18,24,12,22,15,22,25,29	2,1,4,0,3,2,6,6,4,6	36,54,32,45,53,34,22,36,27,64	1,2,2,5,0,0,0,3,0,3	166	83	0.00012365	0.00625126	0.84,0.889,0.692,1.0,0.667,0.846,0.556,0.647,0.758,0.707	0.947,0.931,0.889,0.818,1.0,1.0,1.0,0.857,1.0,0.914	-0.175	0.175
19576	ENSG00000157625	TAB3	chrX-30864049-30864188-30861104-30861166-30864667-30864761	chrX	-	30864049	30864188	30861104	30861166	30864667	30864761	19576	0,3,1,0,1,2,2,0,0,0	2,4,12,8,5,2,0,7,7,7	0,0,0,0,0,0,0,0,0,0	14,17,29,18,25,5,14,33,32,15	166	83	3.40773e-06	0.000411504	0.0,0.273,0.04,0.0,0.091,0.333,1.0,0.0,0.0,0.0	0.0,0.0,0.0,0.0,0.0,0.0,0.0,0.0,0.0,0.0	0.174	0.174
31905	ENSG00000159346	ADIPOR1	chr1-202923368-202923435-202920057-202920292-202927312-202927413	chr1	-	202923368	202923435	202920057	202920292	202927312	202927413	31905	48,75,52,51,52,99,106,73,80,108	16,28,29,22,78,25,33,52,11,38	387,363,367,376,428,357,325,321,507,348	71,69,80,68,78,60,47,59,102,81	150	83	6.51451e-08	2.1134e-05	0.624,0.597,0.498,0.562,0.269,0.687,0.64,0.437,0.801,0.611	0.751,0.744,0.717,0.754,0.752,0.767,0.793,0.751,0.733,0.704	-0.174	0.174
67877	ENSG00000130731	C16orf13	chr16-685280-685340-684663-684797-685611-685774	chr16	-	685280	685340	684663	684797	685611	685774	67877	16,20,10,18,32,42,28,29,16,36	3,1,3,2,5,0,6,1,1,7	117,87,73,169,72,51,77,79,91,105	30,44,23,33,39,18,19,16,28,28	143	83	5.49217e-05	0.00342394	0.756,0.921,0.659,0.839,0.788,1.0,0.73,0.944,0.903,0.749	0.694,0.534,0.648,0.748,0.517,0.622,0.702,0.741,0.654,0.685	0.174	0.174
75390	ENSG00000198125	MB	chr22-36016255-36016371-36007016-36007153-36018524-36018608	chr22	-	36016255	36016371	36007016	36007153	36018524	36018608	75390	41,85,28,76,22,97,123,36,66,97	158,160,119,187,59,281,142,124,174,303	288,334,275,408,355,221,221,174,530,228	256,331,315,202,526,204,280,228,438,231	166	83	1.09015e-06	0.000175729	0.115,0.21,0.105,0.169,0.157,0.147,0.302,0.127,0.159,0.138	0.36,0.335,0.304,0.502,0.252,0.351,0.283,0.276,0.377,0.33	-0.174	0.174
92432	ENSG00000060237	WNK1	chr12-989886-990364-988738-989197-990857-990955	chr12	+	989886	990364	988738	989197	990857	990955	92432	10,29,8,13,38,9,6,30,25,17	0,0,0,0,0,0,1,0,0,0	26,10,28,12,13,25,2,21,25,46	9,1,7,2,2,2,0,0,2,11	166	83	1.04874e-05	0.000978644	1.0,1.0,1.0,1.0,1.0,1.0,0.75,1.0,1.0,1.0	0.591,0.833,0.667,0.75,0.765,0.862,1.0,1.0,0.862,0.676	0.174	0.174
92520	ENSG00000065978	YBX1	chr1-43161869-43161944-43159160-43159194-43162312-43162615	chr1	+	43161869	43161944	43159160	43159194	43162312	43162615	92520	264,394,258,228,643,458,300,471,487,377	63,50,29,36,79,110,56,67,93,76	3560,4690,3493,4866,5174,3641,3163,4633,4010,2989	1206,1775,1371,2414,1675,1699,906,1694,1608,1082	158	83	6.35657e-09	3.68708e-06	0.688,0.805,0.824,0.769,0.81,0.686,0.738,0.787,0.733,0.723	0.608,0.581,0.572,0.514,0.619,0.53,0.647,0.59,0.567,0.592	0.174	0.174
117307	ENSG00000141556	TBCD	chr17-80764303-80765164-80763750-80763887-80765483-80765544	chr17	+	80764303	80765164	80763750	80763887	80765483	80765544	117307	1,0,0,0,0,1,0,0,0,0	5,7,11,4,17,6,3,11,3,5	0,2,9,3,1,4,2,1,4,2	5,10,10,2,7,9,7,2,3,9	166	83	7.22691e-05	0.00419226	0.091,0.0,0.0,0.0,0.0,0.077,0.0,0.0,0.0,0.0	0.0,0.091,0.31,0.429,0.067,0.182,0.125,0.2,0.4,0.1	-0.174	0.174
3896	ENSG00000161558	TMEM143	chr19-48863328-48863433-48848416-48848611-48866547-48866788	chr19	-	48863328	48863433	48848416	48848611	48866547	48866788	3896	43,44,37,26,30,47,25,32,77,67	19,8,5,17,2,16,6,2,20,11	292,166,237,227,229,212,165,234,216,239	18,3,28,18,10,19,17,14,24,24	166	83	4.08836e-05	0.00274203	0.531,0.733,0.787,0.433,0.882,0.595,0.676,0.889,0.658,0.753	0.89,0.965,0.809,0.863,0.92,0.848,0.829,0.893,0.818,0.833	-0.173	0.173
12163	ENSG00000204120	GIGYF2	chr2-233565294-233565364-233562014-233562102-233568133-233568199	chr2	+	233565294	233565364	233562014	233562102	233568133	233568199	12163	65,84,55,58,65,52,73,116,60,60	31,41,32,41,42,64,46,55,49,42	67,86,75,20,98,36,44,78,69,113	98,119,115,52,88,52,46,91,119,139	153	83	1.36778e-06	0.000205739	0.532,0.526,0.483,0.434,0.456,0.306,0.463,0.534,0.399,0.437	0.271,0.282,0.261,0.173,0.377,0.273,0.342,0.317,0.239,0.306	0.173	0.173
14235	ENSG00000183091	NEB	chr2-152354139-152354232-152353454-152353547-152359306-152359399	chr2	-	152354139	152354232	152353454	152353547	152359306	152359399	14235	845,913,725,903,947,546,1094,1596,417,2105	568,1317,1249,524,1482,1360,817,2517,1270,1393	1142,927,1048,354,1062,1530,510,921,1100,2263	697,590,531,247,550,471,222,582,674,1830	166	83	1.51968e-05	0.00128698	0.427,0.257,0.225,0.463,0.242,0.167,0.401,0.241,0.141,0.43	0.45,0.44,0.497,0.417,0.491,0.619,0.535,0.442,0.449,0.382	-0.173	0.173
28589	ENSG00000136856	SLC2A8	chr9-130160183-130160390-130159420-130159565-130162185-130162285	chr9	+	130160183	130160390	130159420	130159565	130162185	130162285	28589	5,3,5,0,8,1,5,5,2,4	6,8,11,8,4,13,14,1,6,10	8,2,9,6,4,3,1,2,20,9	68,30,43,41,40,27,22,36,78,37	166	83	0.000175753	0.00794944	0.294,0.158,0.185,0.0,0.5,0.037,0.152,0.714,0.143,0.167	0.056,0.032,0.095,0.068,0.048,0.053,0.022,0.027,0.114,0.108	0.173	0.173
39657	ENSG00000155657	TTN	chr2-179654704-179654842-179654086-179654224-179656798-179656924	chr2	-	179654704	179654842	179654086	179654224	179656798	179656924	39657	5828,10334,6639,6024,11352,6988,5756,15453,7537,10707	597,695,590,593,557,1033,473,699,1601,608	14466,9287,8593,3473,6310,12674,3894,7798,9173,18218	4109,1695,2678,1205,1710,2811,787,1912,1891,3580	166	83	3.15018e-08	1.21192e-05	0.83,0.881,0.849,0.836,0.911,0.772,0.859,0.917,0.702,0.898	0.638,0.733,0.616,0.59,0.649,0.693,0.712,0.671,0.708,0.718	0.173	0.173
74816	ENSG00000160194	NDUFV3	chr21-44323595-44324386-44313430-44313491-44328973-44329215	chr21	+	44323595	44324386	44313430	44313491	44328973	44329215	74816	18,27,24,31,10,59,32,9,51,16	150,192,240,244,175,127,184,175,148,305	104,82,101,43,124,104,70,133,48,163	128,128,241,154,234,188,58,110,171,169	166	83	3.47595e-06	0.000416824	0.057,0.066,0.048,0.06,0.028,0.188,0.08,0.025,0.147,0.026	0.289,0.243,0.173,0.123,0.209,0.217,0.376,0.377,0.123,0.325	-0.173	0.173
84019	ENSG00000183091	NEB	chr2-152354139-152355066-152353454-152353547-152359306-152359399	chr2	-	152354139	152355066	152353454	152353547	152359306	152359399	84019	843,913,725,903,943,546,1094,1596,415,2104	568,1317,1249,524,1482,1360,817,2517,1270,1393	1140,929,1046,354,1062,1530,510,917,1100,2261	697,590,531,247,550,471,222,582,674,1830	166	83	1.5292e-05	0.00129187	0.426,0.257,0.225,0.463,0.241,0.167,0.401,0.241,0.14,0.43	0.45,0.44,0.496,0.417,0.491,0.619,0.535,0.441,0.449,0.382	-0.173	0.173
85261	ENSG00000163159	VPS72	chr1-151143395-151143535-151142462-151142579-151146866-151149507	chr1	-	151143395	151143535	151142462	151142579	151146866	151149507	85261	13,13,18,11,21,36,26,14,27,12	0,6,2,0,10,3,2,3,0,0	30,54,56,59,54,32,13,24,38,26	0,0,0,0,0,0,0,0,0,0	166	83	1.10099e-06	0.00017665	1.0,0.52,0.818,1.0,0.512,0.857,0.867,0.7,1.0,1.0	1.0,1.0,1.0,1.0,1.0,1.0,1.0,1.0,1.0,1.0	-0.173	0.173
89444	ENSG00000265751	RP11-296E23.1	chr18-18981075-18981860-18960246-18960636-19030843-19030978	chr18	-	18981075	18981860	18960246	18960636	19030843	19030978	89444	87,109,201,171,67,291,110,152,313,131	4,4,11,7,10,16,10,22,14,12	364,104,259,320,163,390,97,136,471,250	68,19,43,53,47,87,32,30,96,51	166	83	3.95066e-09	2.92033e-06	0.916,0.932,0.901,0.924,0.77,0.901,0.846,0.776,0.918,0.845	0.728,0.732,0.751,0.751,0.634,0.691,0.602,0.694,0.71,0.71	0.173	0.173
92519	ENSG00000065978	YBX1	chr1-43161869-43161941-43159160-43159194-43162312-43162615	chr1	+	43161869	43161941	43159160	43159194	43162312	43162615	92519	260,384,238,216,621,444,288,447,477,369	63,50,29,36,79,110,56,67,93,76	3449,4612,3371,4749,5020,3535,3063,4514,3878,2907	1206,1775,1371,2414,1675,1699,906,1694,1608,1082	155	83	6.41349e-09	3.68708e-06	0.688,0.804,0.815,0.763,0.808,0.684,0.734,0.781,0.733,0.722	0.605,0.582,0.568,0.513,0.616,0.527,0.644,0.588,0.564,0.59	0.173	0.173
100351	ENSG00000103197	TSC2	chr16-2131987-2132505-2131595-2131799-2133695-2133817	chr16	+	2131987	2132505	2131595	2131799	2133695	2133817	100351	0,3,4,1,2,0,1,2,0,0	4,14,2,6,21,12,7,20,5,13	10,5,32,3,22,0,8,10,5,11	13,10,14,14,26,9,7,6,20,19	166	83	0.000124068	0.00626015	0.0,0.097,0.5,0.077,0.045,0.0,0.067,0.048,0.0,0.0	0.278,0.2,0.533,0.097,0.297,0.0,0.364,0.455,0.111,0.224	-0.173	0.173
45306	ENSG00000178053	MLF1	chr3-158311170-158311215-158310222-158310370-158314650-158314734	chr3	+	158311170	158311215	158310222	158310370	158314650	158314734	45306	186,115,120,122,23,245,273,154,206,174	18,46,43,27,18,31,51,123,67,77	136,169,220,262,226,0,86,72,142,157	15,17,32,51,24,0,18,8,17,10	128	83	3.26546e-05	0.00232258	0.87,0.618,0.644,0.746,0.453,0.837,0.776,0.448,0.666,0.594	0.855,0.866,0.817,0.769,0.859,NA,0.756,0.854,0.844,0.911	-0.172	0.172
68025	ENSG00000004487	KDM1A	chr1-23370919-23370979-23356961-23357127-23376879-23377013	chr1	+	23370919	23370979	23356961	23357127	23376879	23377013	68025	32,52,19,19,45,57,28,43,49,54	11,17,9,12,22,14,18,35,19,26	272,170,200,203,214,226,196,281,227,198	51,68,63,33,51,57,18,42,56,36	143	83	9.70988e-05	0.00525278	0.628,0.64,0.551,0.479,0.543,0.703,0.474,0.416,0.599,0.547	0.756,0.592,0.648,0.781,0.709,0.697,0.863,0.795,0.702,0.761	-0.172	0.172
94275	ENSG00000099622	CIRBP	chr19-1272425-1272478-1271979-1272050-1274305-1274809	chr19	+	1272425	1272478	1271979	1272050	1274305	1274809	94275	184,236,220,212,319,258,271,254,198,268	11,23,1,1,24,9,18,17,8,16	152,156,263,110,267,221,140,133,159,261	39,37,23,38,46,26,32,44,21,47	136	83	8.10239e-07	0.000141977	0.911,0.862,0.993,0.992,0.89,0.946,0.902,0.901,0.938,0.911	0.704,0.72,0.875,0.639,0.78,0.838,0.728,0.648,0.822,0.772	0.172	0.172
37876	ENSG00000127483	HP1BP3	chr1-21106837-21107033-21106304-21106404-21113687-21113765	chr1	-	21106837	21107033	21106304	21106404	21113687	21113765	37876	39,34,34,36,35,69,44,32,50,56	16,23,18,14,52,20,25,29,23,24	195,183,179,183,330,169,140,170,198,243	51,45,53,54,65,63,48,33,66,48	166	83	7.56745e-06	0.00075922	0.549,0.425,0.486,0.562,0.252,0.633,0.468,0.356,0.521,0.538	0.657,0.67,0.628,0.629,0.717,0.573,0.593,0.72,0.6,0.717	-0.171	0.171
52261	ENSG00000100614	PPM1A	chr14-60743722-60743809-60716377-60716395-60744030-60744083	chr14	+	60743722	60743809	60716377	60716395	60744030	60744083	52261	0,3,0,2,3,1,8,1,1,3	0,0,0,0,0,0,0,0,0,0	6,1,62,1,22,11,10,27,19,34	0,0,2,2,0,1,2,2,2,2	166	83	2.7285e-05	0.00201835	NA,1.0,NA,1.0,1.0,1.0,1.0,1.0,1.0,1.0	1.0,1.0,0.939,0.2,1.0,0.846,0.714,0.871,0.826,0.895	0.171	0.171
93658	ENSG00000119013	NDUFB3	chr2-201937793-201937876-201937061-201937084-201943603-201943745	chr2	+	201937793	201937876	201937061	201937084	201943603	201943745	93658	0,0,5,5,0,11,5,0,11,8	10,13,26,27,5,18,12,10,12,7	50,76,54,59,87,66,34,92,116,66	68,81,72,61,111,104,45,63,133,96	166	83	1.40436e-06	0.000209054	0.0,0.0,0.088,0.085,0.0,0.234,0.172,0.0,0.314,0.364	0.269,0.319,0.273,0.326,0.282,0.241,0.274,0.422,0.304,0.256	-0.171	0.171
103133	ENSG00000145723	GIN1	chr5-102442423-102442613-102440244-102440550-102444272-102444418	chr5	-	102442423	102442613	102440244	102440550	102444272	102444418	103133	21,20,18,24,13,22,17,25,25,28	2,1,4,0,3,2,6,6,4,6	41,61,36,47,53,34,22,40,32,69	1,2,2,5,0,0,0,3,0,3	166	83	9.41211e-05	0.00515365	0.84,0.909,0.692,1.0,0.684,0.846,0.586,0.676,0.758,0.7	0.953,0.938,0.9,0.825,1.0,1.0,1.0,0.87,1.0,0.92	-0.171	0.171
122995	ENSG00000186439	TRDN	chr6-123696759-123696776-123673683-123673731-123698860-123698887	chr6	-	123696759	123696776	123673683	123673731	123698860	123698887	122995	34,28,17,11,16,25,21,24,42,32	0,8,0,4,9,3,0,9,4,7	117,132,89,114,105,136,111,76,103,89	0,0,0,0,0,0,0,0,0,0	100	83	1.15135e-07	3.37539e-05	1.0,0.744,1.0,0.695,0.596,0.874,1.0,0.689,0.897,0.791	1.0,1.0,1.0,1.0,1.0,1.0,1.0,1.0,1.0,1.0	-0.171	0.171
8992	ENSG00000025156	HSF2	chr6-122749047-122749101-122744725-122744831-122752574-122752659	chr6	+	122749047	122749101	122744725	122744831	122752574	122752659	8992	30,33,29,21,33,75,27,35,53,23	19,19,19,7,22,26,22,30,37,31	97,118,91,65,142,65,65,80,70,86	26,30,40,24,20,24,26,22,17,48	137	83	0.000148117	0.00708661	0.489,0.513,0.48,0.645,0.476,0.636,0.426,0.414,0.465,0.31	0.693,0.704,0.58,0.621,0.811,0.621,0.602,0.688,0.714,0.52	-0.17	0.17
16869	ENSG00000134851	TMEM165	chr4-56283969-56284152-56262123-56262563-56290704-56290810	chr4	+	56283969	56284152	56262123	56262563	56290704	56290810	16869	19,27,26,25,73,34,16,57,38,47	0,0,0,1,1,2,2,2,3,0	68,62,101,48,64,56,35,65,77,102	4,11,19,9,16,14,4,4,15,9	166	83	9.47158e-06	0.000902574	1.0,1.0,1.0,0.926,0.973,0.895,0.8,0.934,0.864,1.0	0.895,0.738,0.727,0.727,0.667,0.667,0.814,0.89,0.72,0.85	0.17	0.17
53733	ENSG00000079393	DUSP13	chr10-76865418-76865626-76863651-76863855-76868766-76868891	chr10	-	76865418	76865626	76863651	76863855	76868766	76868891	53733	47,40,48,48,56,82,59,32,35,80	63,32,41,28,32,90,59,39,44,55	71,72,91,75,62,77,49,73,98,157	118,120,229,294,133,156,87,160,290,274	166	83	1.1158e-06	0.000177758	0.272,0.385,0.369,0.462,0.467,0.313,0.333,0.291,0.285,0.421	0.231,0.231,0.166,0.113,0.189,0.198,0.22,0.186,0.145,0.223	0.17	0.17
106298	ENSG00000083750	RRAGB	chrX-55781500-55781639-55779824-55779947-55782273-55782365	chrX	+	55781500	55781639	55779824	55779947	55782273	55782365	106298	0,4,4,3,0,2,0,1,1,1	7,12,17,7,17,9,17,13,11,17	2,7,8,0,5,9,4,7,3,9	9,6,14,2,20,8,5,16,7,4	166	83	0.000128806	0.00644266	0.0,0.143,0.105,0.176,0.0,0.1,0.0,0.037,0.043,0.029	0.1,0.368,0.222,0.0,0.111,0.36,0.286,0.179,0.176,0.529	-0.17	0.17
52481	ENSG00000003436	TFPI	chr2-188394090-188394212-188368374-188368497-188418926-188419076	chr2	-	188394090	188394212	188368374	188368497	188418926	188419076	52481	21,37,40,30,62,60,29,73,46,28	30,36,47,24,43,23,18,59,36,22	54,78,104,73,67,100,40,78,93,77	94,173,177,138,113,141,75,168,195,112	166	83	1.09646e-08	5.42919e-06	0.259,0.339,0.299,0.385,0.419,0.566,0.446,0.382,0.39,0.389	0.223,0.184,0.227,0.209,0.229,0.262,0.211,0.188,0.193,0.256	0.169	0.169
74813	ENSG00000160194	NDUFV3	chr21-44323520-44324386-44313430-44313491-44328973-44329215	chr21	+	44323520	44324386	44313430	44313491	44328973	44329215	74813	18,27,24,31,10,61,32,9,51,16	150,192,240,244,175,127,184,175,148,305	104,82,100,38,124,104,68,128,49,157	128,128,241,154,234,188,58,110,171,169	166	83	4.65267e-06	0.000524867	0.057,0.066,0.048,0.06,0.028,0.194,0.08,0.025,0.147,0.026	0.289,0.243,0.172,0.11,0.209,0.217,0.37,0.368,0.125,0.317	-0.169	0.169
76158	ENSG00000198482	ZNF808	chr19-53050781-53050891-53046518-53046600-53056359-53056419	chr19	+	53050781	53050891	53046518	53046600	53056359	53056419	76158	10,15,11,11,25,12,18,28,11,17	9,20,15,26,22,22,16,17,28,29	23,7,13,8,14,28,12,23,15,32	104,54,54,52,55,71,41,94,74,57	166	83	6.82503e-06	0.000702655	0.357,0.273,0.268,0.175,0.362,0.214,0.36,0.452,0.164,0.227	0.1,0.061,0.107,0.071,0.113,0.165,0.128,0.109,0.092,0.219	0.169	0.169
86511	ENSG00000134851	TMEM165	chr4-56283323-56284152-56262417-56262563-56290704-56290810	chr4	+	56283323	56284152	56262417	56262563	56290704	56290810	86511	19,27,26,25,73,34,16,57,38,47	0,0,0,1,1,2,2,2,3,0	68,62,101,48,64,57,35,65,77,102	4,11,19,9,16,14,4,4,15,9	166	83	9.27834e-06	0.000890721	1.0,1.0,1.0,0.926,0.973,0.895,0.8,0.934,0.864,1.0	0.895,0.738,0.727,0.727,0.667,0.671,0.814,0.89,0.72,0.85	0.169	0.169
6155	ENSG00000046651	OFD1	chrX-13769367-13769487-13767545-13767652-13771486-13771560	chrX	+	13769367	13769487	13767545	13767652	13771486	13771560	6155	13,31,27,18,39,18,18,37,43,26	4,6,4,7,12,8,0,7,7,3	64,72,76,57,48,79,60,67,85,66	4,0,4,6,3,8,4,5,12,3	166	83	4.24667e-05	0.00282253	0.619,0.721,0.771,0.562,0.619,0.529,1.0,0.725,0.754,0.812	0.889,1.0,0.905,0.826,0.889,0.832,0.882,0.87,0.78,0.917	-0.168	0.168
104555	ENSG00000155657	TTN	chr2-179559325-179559340-179558648-179558735-179560074-179560137	chr2	-	179559325	179559340	179558648	179558735	179560074	179560137	104555	185,244,142,127,147,172,126,280,154,186	39,50,64,32,77,46,32,82,57,41	225,70,119,37,72,139,43,90,122,313	128,36,90,20,46,104,35,52,110,125	98	83	3.1702e-07	7.08324e-05	0.801,0.805,0.653,0.771,0.618,0.76,0.769,0.743,0.696,0.793	0.598,0.622,0.528,0.61,0.57,0.531,0.51,0.594,0.484,0.68	0.168	0.168
10314	ENSG00000137312	FLOT1	chr6-30709568-30709644-30708966-30709110-30709923-30709980	chr6	-	30709568	30709644	30708966	30709110	30709923	30709980	10314	70,49,60,36,84,85,79,116,105,143	0,0,0,3,2,3,1,3,1,2	159,121,172,111,204,129,166,155,186,167	8,28,10,25,31,26,12,16,32,21	159	83	1.7513e-07	4.57674e-05	1.0,1.0,1.0,0.862,0.956,0.937,0.976,0.953,0.982,0.974	0.912,0.693,0.9,0.699,0.775,0.721,0.878,0.835,0.752,0.806	0.167	0.167
21384	ENSG00000114867	EIF4G1	chr3-184035108-184035285-184032329-184032462-184035504-184035561	chr3	+	184035108	184035285	184032329	184032462	184035504	184035561	21384	47,66,55,28,97,36,45,63,48,68	10,16,5,8,21,4,7,9,7,10	101,87,135,90,108,137,69,98,162,147	9,4,3,1,0,7,5,2,14,14	166	83	0.000130126	0.00649311	0.701,0.673,0.846,0.636,0.698,0.818,0.763,0.778,0.774,0.773	0.849,0.916,0.957,0.978,1.0,0.907,0.873,0.961,0.853,0.84	-0.167	0.167
37770	ENSG00000164548	TRA2A	chr7-23561750-23562051-23561325-23561459-23571407-23571595	chr7	-	23561750	23562051	23561325	23561459	23571407	23571595	37770	6,6,7,8,21,11,9,13,16,16	6,17,5,13,26,12,12,27,20,18	29,20,49,40,27,28,32,40,32,48	12,14,19,20,23,17,19,47,34,21	166	83	0.000111752	0.00580866	0.333,0.15,0.412,0.235,0.288,0.314,0.273,0.194,0.286,0.308	0.547,0.417,0.563,0.5,0.37,0.452,0.457,0.299,0.32,0.533	-0.167	0.167
77334	ENSG00000126777	KTN1	chr14-56130672-56130762-56127991-56128330-56133958-56134048	chr14	+	56130672	56130762	56127991	56128330	56133958	56134048	77334	251,324,335,243,264,618,396,404,494,421	46,67,66,55,88,100,100,84,96,93	2214,3205,1853,2438,2589,1771,2209,1813,2416,2433	188,180,194,188,189,154,170,156,175,149	166	83	1.8258e-09	1.74072e-06	0.732,0.707,0.717,0.688,0.6,0.756,0.664,0.706,0.72,0.694	0.855,0.899,0.827,0.866,0.873,0.852,0.867,0.853,0.873,0.891	-0.167	0.167
77336	ENSG00000126777	KTN1	chr14-56130672-56131050-56127991-56128330-56133958-56134048	chr14	+	56130672	56131050	56127991	56128330	56133958	56134048	77336	251,324,335,243,263,618,394,404,493,421	46,67,66,55,88,100,100,84,96,93	2214,3202,1853,2438,2589,1771,2209,1811,2417,2433	188,180,194,188,189,154,170,156,175,149	166	83	1.79942e-09	1.74072e-06	0.732,0.707,0.717,0.688,0.599,0.756,0.663,0.706,0.72,0.694	0.855,0.899,0.827,0.866,0.873,0.852,0.867,0.853,0.874,0.891	-0.167	0.167
111867	ENSG00000107372	ZFAND5	chr9-74977552-74978522-74975543-74975703-74979611-74980113	chr9	-	74977552	74978522	74975543	74975703	74979611	74980113	111867	17,14,22,11,34,22,19,41,31,25	13,22,27,28,19,22,21,12,23,18	32,48,20,51,59,53,93,48,54,39	101,83,77,122,79,95,116,92,116,103	166	83	7.33864e-05	0.00424517	0.395,0.241,0.289,0.164,0.472,0.333,0.311,0.631,0.403,0.41	0.137,0.224,0.115,0.173,0.272,0.218,0.286,0.207,0.189,0.159	0.167	0.167
118210	ENSG00000065802	ASB1	chr2-239344351-239344504-239341954-239342336-239352982-239353368	chr2	+	239344351	239344504	239341954	239342336	239352982	239353368	118210	5,16,10,9,12,8,15,8,8,16	0,1,0,3,5,0,2,4,0,1	46,51,78,106,67,82,48,76,101,64	0,0,0,0,0,0,0,5,0,0	166	83	7.29108e-06	0.000736855	1.0,0.889,1.0,0.6,0.545,1.0,0.789,0.5,1.0,0.889	1.0,1.0,1.0,1.0,1.0,1.0,1.0,0.884,1.0,1.0	-0.167	0.167
130128	ENSG00000125733	TRIP10	chr19-6745645-6746207-6744810-6745005-6746462-6746572	chr19	+	6745645	6746207	6744810	6745005	6746462	6746572	130128	54,49,34,41,27,84,55,37,57,49	6,6,2,15,23,5,4,10,5,17	361,295,325,358,554,336,361,300,348,390	6,18,21,17,21,18,19,20,30,31	166	83	6.82046e-05	0.00402804	0.818,0.803,0.895,0.577,0.37,0.894,0.873,0.649,0.851,0.59	0.968,0.891,0.886,0.913,0.93,0.903,0.905,0.882,0.853,0.863	-0.167	0.167
2746	ENSG00000183963	SMTN	chr22-31489769-31489862-31487660-31487833-31491288-31491441	chr22	+	31489769	31489862	31487660	31487833	31491288	31491441	2746	96,45,51,52,48,48,33,32,59,102	8,6,10,14,10,7,6,9,7,11	112,73,212,133,102,101,81,85,66,137	36,38,44,38,21,42,30,45,40,41	166	83	7.48662e-05	0.00431149	0.857,0.789,0.718,0.65,0.706,0.774,0.733,0.64,0.808,0.823	0.609,0.49,0.707,0.636,0.708,0.546,0.574,0.486,0.452,0.626	0.166	0.166
40068	ENSG00000122085	MTERFD2	chr2-242038810-242039309-242036601-242036842-242041667-242041702	chr2	-	242038810	242039309	242036601	242036842	242041667	242041702	40068	54,59,45,42,34,74,90,44,48,126	8,10,12,7,15,12,22,19,11,18	117,104,104,97,158,83,117,80,125,72	59,47,52,32,76,48,28,46,51,49	166	83	2.27808e-05	0.00175674	0.771,0.747,0.652,0.75,0.531,0.755,0.672,0.537,0.686,0.778	0.498,0.525,0.5,0.602,0.51,0.464,0.676,0.465,0.551,0.424	0.166	0.166
58804	ENSG00000010219	DYRK4	chr12-4716492-4716553-4714079-4714252-4719320-4719450	chr12	+	4716492	4716553	4714079	4714252	4719320	4719450	58804	22,28,24,37,30,36,25,36,22,38	4,6,8,7,6,19,5,11,8,7	150,184,175,173,266,168,214,132,179,164	17,12,20,34,22,5,23,12,31,5	144	83	9.42624e-05	0.00515593	0.76,0.729,0.634,0.753,0.742,0.522,0.742,0.654,0.613,0.758	0.836,0.898,0.835,0.746,0.875,0.951,0.843,0.864,0.769,0.95	-0.166	0.166
75408	ENSG00000133424	LARGE	chr22-34161830-34161940-34157357-34157545-34252727-34252790	chr22	-	34161830	34161940	34157357	34157545	34252727	34252790	75408	0,3,8,1,3,2,0,7,6,7	1,8,7,8,1,6,3,10,12,5	1,2,7,1,3,3,3,0,0,5	24,19,23,13,16,46,26,17,22,18	166	83	1.29396e-05	0.00114065	0.0,0.158,0.364,0.059,0.6,0.143,0.0,0.259,0.2,0.412	0.02,0.05,0.132,0.037,0.086,0.032,0.055,0.0,0.0,0.122	0.166	0.166
102033	ENSG00000204580	DDR1	chr6-30852580-30853457-30852427-30852487-30856464-30856591	chr6	+	30852580	30853457	30852427	30852487	30856464	30856591	102033	6,7,1,2,1,1,3,4,3,2	3,13,15,11,29,12,16,28,9,24	27,12,31,30,27,29,11,24,22,26	16,27,51,16,61,30,20,32,26,43	166	83	3.76409e-05	0.00257676	0.5,0.212,0.032,0.083,0.017,0.04,0.086,0.067,0.143,0.04	0.458,0.182,0.233,0.484,0.181,0.326,0.216,0.273,0.297,0.232	-0.166	0.166
115263	ENSG00000095637	SORBS1	chr10-97154367-97154461-97143994-97144042-97154757-97154832	chr10	-	97154367	97154461	97143994	97144042	97154757	97154832	115263	10,4,4,8,5,6,3,4,10,3	19,36,25,8,26,26,21,32,19,18	24,27,22,28,28,14,14,29,40,22	25,36,16,20,34,26,19,37,52,49	166	83	1.5659e-06	0.00022921	0.208,0.053,0.074,0.333,0.088,0.103,0.067,0.059,0.208,0.077	0.324,0.273,0.407,0.412,0.292,0.212,0.269,0.282,0.278,0.183	-0.166	0.166
5717	ENSG00000147166	ITGB1BP2	chrX-70521986-70522036-70521583-70521720-70523111-70523206	chrX	+	70521986	70522036	70521583	70521720	70523111	70523206	5717	33,36,57,61,28,54,49,36,69,80	10,16,6,7,12,27,13,17,13,32	140,93,114,115,106,98,82,164,93,148	16,15,11,9,11,7,23,11,19,9	133	83	0.000187754	0.00828584	0.673,0.584,0.856,0.845,0.593,0.555,0.702,0.569,0.768,0.609	0.845,0.795,0.866,0.889,0.857,0.897,0.69,0.903,0.753,0.911	-0.165	0.165
8061	ENSG00000075790	BCAP29	chr7-107254098-107254177-107253776-107253877-107262074-107262398	chr7	+	107254098	107254177	107253776	107253877	107262074	107262398	8061	0,6,0,1,3,2,1,4,3,3	2,1,3,4,5,4,4,5,8,4	0,6,7,3,5,0,0,4,2,2	24,41,26,17,45,12,22,26,22,18	162	83	2.83253e-05	0.00207748	0.0,0.755,0.0,0.114,0.235,0.204,0.114,0.291,0.161,0.278	0.0,0.07,0.121,0.083,0.054,0.0,0.0,0.073,0.045,0.054	0.165	0.165
27755	ENSG00000197530	MIB2	chr1-1560937-1561033-1560665-1560808-1562029-1562134	chr1	+	1560937	1561033	1560665	1560808	1562029	1562134	27755	5,12,7,15,20,29,11,15,9,19	0,0,0,0,0,0,0,0,3,0	45,58,56,51,72,35,34,30,61,99	7,4,7,5,10,5,4,8,10,6	166	83	2.30986e-06	0.000306859	1.0,1.0,1.0,1.0,1.0,1.0,1.0,1.0,0.6,1.0	0.763,0.879,0.8,0.836,0.783,0.778,0.81,0.652,0.753,0.892	0.165	0.165
37170	ENSG00000122417	ODF2L	chr1-86822126-86822285-86820456-86820542-86824469-86824574	chr1	-	86822126	86822285	86820456	86820542	86824469	86824574	37170	1,6,6,6,8,8,4,7,3,5	2,0,1,2,0,1,0,0,0,0	12,22,37,16,12,16,9,21,20,31	0,0,0,0,0,0,0,0,0,0	166	83	2.53319e-05	0.00190658	0.2,1.0,0.75,0.6,1.0,0.8,1.0,1.0,1.0,1.0	1.0,1.0,1.0,1.0,1.0,1.0,1.0,1.0,1.0,1.0	-0.165	0.165
81177	ENSG00000121022	COPS5	chr8-67972731-67972775-67971445-67971680-67974088-67974552	chr8	-	67972731	67972775	67971445	67971680	67974088	67974552	81177	4,2,6,18,0,23,5,0,21,9	103,171,181,91,191,210,242,276,217,221	107,103,84,156,121,61,129,78,97,66	228,256,247,326,317,167,248,251,416,204	127	83	3.02347e-11	1.22966e-07	0.025,0.008,0.021,0.114,0.0,0.067,0.013,0.0,0.059,0.026	0.235,0.208,0.182,0.238,0.2,0.193,0.254,0.169,0.132,0.175	-0.165	0.165
82137	ENSG00000113621	TXNDC15	chr5-134223205-134223872-134210065-134210220-134229181-134229345	chr5	+	134223205	134223872	134210065	134210220	134229181	134229345	82137	14,15,34,17,33,27,17,19,23,27	0,0,1,0,0,0,0,0,0,0	25,35,81,59,27,45,26,56,59,39	1,5,7,4,11,2,2,6,10,1	166	83	1.19039e-06	0.000186139	1.0,1.0,0.944,1.0,1.0,1.0,1.0,1.0,1.0,1.0	0.926,0.778,0.853,0.881,0.551,0.918,0.867,0.824,0.747,0.951	0.165	0.165
106654	ENSG00000197111	PCBP2	chr12-53858543-53858815-53856264-53856351-53859715-53859757	chr12	+	53858543	53858815	53856264	53856351	53859715	53859757	106654	70,155,115,88,183,144,83,183,164,134	20,71,50,55,83,48,52,70,44,59	227,254,355,295,273,263,188,307,331,338	56,59,56,50,39,76,28,65,69,88	166	83	1.73395e-06	0.00024801	0.636,0.522,0.535,0.444,0.524,0.6,0.444,0.567,0.651,0.532	0.67,0.683,0.76,0.747,0.778,0.634,0.77,0.703,0.706,0.658	-0.165	0.165
37772	ENSG00000164548	TRA2A	chr7-23561972-23562051-23561325-23561459-23571407-23571642	chr7	-	23561972	23562051	23561325	23561459	23571407	23571642	37772	6,4,8,7,20,9,8,10,14,14	6,17,5,13,26,12,12,27,20,18	27,19,46,40,24,25,26,39,31,36	12,14,19,20,23,17,19,47,34,21	162	83	3.58803e-05	0.00248041	0.339,0.108,0.45,0.216,0.283,0.278,0.255,0.159,0.264,0.285	0.535,0.41,0.554,0.506,0.348,0.43,0.412,0.298,0.318,0.468	-0.164	0.164
45940	ENSG00000198836	OPA1	chr3-193343880-193343991-193336657-193336725-193349400-193349454	chr3	+	193343880	193343991	193336657	193336725	193349400	193349454	45940	30,25,23,37,37,42,39,41,46,34	23,49,34,49,50,49,41,46,61,67	70,51,42,56,74,50,53,34,69,69	33,23,59,27,38,35,28,44,39,36	166	83	0.000157715	0.007382	0.395,0.203,0.253,0.274,0.27,0.3,0.322,0.308,0.274,0.202	0.515,0.526,0.262,0.509,0.493,0.417,0.486,0.279,0.469,0.489	-0.164	0.164
83221	ENSG00000141759	TXNL4A	chr18-77736708-77736787-77733565-77733856-77737597-77737701	chr18	-	77736708	77736787	77733565	77733856	77737597	77737701	83221	8,3,13,7,3,27,14,0,24,4	54,123,70,73,178,129,91,153,119,115	100,100,78,114,99,89,53,80,166,81	146,175,223,141,239,152,213,170,210,155	162	83	2.73682e-08	1.08934e-05	0.071,0.012,0.087,0.047,0.009,0.097,0.073,0.0,0.094,0.018	0.26,0.226,0.152,0.293,0.175,0.231,0.113,0.194,0.288,0.211	-0.164	0.164
111870	ENSG00000107372	ZFAND5	chr9-74977592-74978522-74975543-74975703-74979611-74980113	chr9	-	74977592	74978522	74975543	74975703	74979611	74980113	111870	17,14,22,10,34,22,17,41,31,24	13,22,27,28,19,22,21,12,23,18	32,48,20,51,59,52,89,46,54,40	101,83,77,122,79,95,116,92,116,103	166	83	9.09491e-05	0.00501713	0.395,0.241,0.289,0.152,0.472,0.333,0.288,0.631,0.403,0.4	0.137,0.224,0.115,0.173,0.272,0.215,0.277,0.2,0.189,0.163	0.164	0.164
114709	ENSG00000166295	ANAPC16	chr10-73979817-73980137-73975805-73975896-73983645-73983814	chr10	+	73979817	73980137	73975805	73975896	73983645	73983814	114709	76,36,62,27,26,91,65,48,80,122	166,161,147,161,219,230,215,219,153,352	342,282,228,343,392,270,268,352,323,364	372,475,370,405,480,220,319,362,344,432	166	83	1.35069e-08	6.19814e-06	0.186,0.101,0.174,0.077,0.056,0.165,0.131,0.099,0.207,0.148	0.315,0.229,0.236,0.297,0.29,0.38,0.296,0.327,0.319,0.296	-0.164	0.164
114711	ENSG00000166295	ANAPC16	chr10-73979927-73980137-73975805-73975896-73983645-73983814	chr10	+	73979927	73980137	73975805	73975896	73983645	73983814	114711	75,36,62,27,26,91,65,48,80,122	166,161,147,161,219,230,215,219,153,352	342,282,228,343,392,270,268,352,324,361	372,475,370,405,480,220,319,362,344,432	166	83	1.34029e-08	6.19215e-06	0.184,0.101,0.174,0.077,0.056,0.165,0.131,0.099,0.207,0.148	0.315,0.229,0.236,0.297,0.29,0.38,0.296,0.327,0.32,0.295	-0.164	0.164
114852	ENSG00000148660	CAMK2G	chr10-75578548-75579403-75577236-75577312-75581439-75581488	chr10	-	75578548	75579403	75577236	75577312	75581439	75581488	114852	26,23,20,15,7,21,13,30,24,17	60,40,44,26,16,74,47,17,54,63	12,18,9,27,27,35,13,17,11,35	240,291,241,308,439,206,230,174,317,299	166	83	1.13067e-07	3.32473e-05	0.178,0.223,0.185,0.224,0.179,0.124,0.121,0.469,0.182,0.119	0.024,0.03,0.018,0.042,0.03,0.078,0.027,0.047,0.017,0.055	0.164	0.164
12517	ENSG00000223547	ZNF844	chr19-12185175-12185236-12184845-12184972-12186126-12192380	chr19	+	12185175	12185236	12184845	12184972	12186126	12192380	12517	26,50,29,16,39,16,30,62,36,43	1,4,2,2,9,6,9,7,3,14	45,30,39,72,61,39,24,62,48,42	1,2,4,2,1,3,0,1,0,0	144	83	8.77067e-05	0.00487465	0.937,0.878,0.893,0.822,0.714,0.606,0.658,0.836,0.874,0.639	0.963,0.896,0.849,0.954,0.972,0.882,1.0,0.973,1.0,1.0	-0.163	0.163
36000	ENSG00000075292	ZNF638	chr2-71575882-71577401-71558888-71559005-71582848-71582910	chr2	+	71575882	71577401	71558888	71559005	71582848	71582910	36000	53,68,58,33,95,82,45,78,85,83	13,18,21,19,19,32,15,24,19,27	77,96,124,73,115,90,91,87,78,107	58,69,73,59,63,50,44,53,35,67	166	83	1.54303e-07	4.17847e-05	0.671,0.654,0.58,0.465,0.714,0.562,0.6,0.619,0.691,0.606	0.399,0.41,0.459,0.382,0.477,0.474,0.508,0.451,0.527,0.444	0.163	0.163
41209	ENSG00000167705	RILP	chr17-1550199-1550283-1549443-1549913-1551128-1551251	chr17	-	1550199	1550283	1549443	1549913	1551128	1551251	41209	75,67,53,74,39,72,85,40,63,101	3,5,2,5,4,8,3,1,2,2	252,190,269,240,248,236,200,258,244,162	51,41,48,42,42,24,38,61,41,21	166	83	1.85143e-08	7.98337e-06	0.926,0.87,0.93,0.881,0.83,0.818,0.934,0.952,0.94,0.962	0.712,0.699,0.737,0.741,0.747,0.831,0.725,0.679,0.748,0.794	0.163	0.163
53396	ENSG00000227877	LINC00948	chr10-61498755-61498877-61498216-61498320-61513111-61513154	chr10	-	61498755	61498877	61498216	61498320	61513111	61513154	53396	294,325,239,239,382,253,225,254,278,437	719,630,892,850,795,968,646,824,840,1323	904,2063,766,1330,1430,699,1010,1274,763,1225	975,2305,905,1589,1287,875,892,1180,1032,1569	166	83	2.61816e-10	4.75348e-07	0.17,0.205,0.118,0.123,0.194,0.116,0.148,0.134,0.142,0.142	0.317,0.309,0.297,0.295,0.357,0.285,0.361,0.351,0.27,0.281	-0.163	0.163
56444	ENSG00000167110	GOLGA2	chr9-131029472-131029553-131028565-131028604-131029736-131029796	chr9	-	131029472	131029553	131028565	131028604	131029736	131029796	56444	38,39,26,32,35,58,34,57,37,51	5,7,7,7,13,7,10,17,7,16	329,282,383,236,349,275,176,255,360,253	22,22,38,23,14,37,11,52,27,17	164	83	2.21045e-05	0.00172515	0.794,0.738,0.653,0.698,0.577,0.807,0.632,0.629,0.728,0.617	0.883,0.866,0.836,0.839,0.927,0.79,0.89,0.713,0.871,0.883	-0.163	0.163
60914	ENSG00000058272	PPP1R12A	chr12-80199371-80199548-80192273-80192364-80199945-80200077	chr12	-	80199371	80199548	80192273	80192364	80199945	80200077	60914	27,58,43,32,115,73,36,92,53,45	5,1,9,10,2,9,3,5,7,1	74,96,84,85,82,74,50,109,78,77	17,21,18,17,18,27,11,30,32,16	166	83	1.28657e-05	0.00114007	0.73,0.967,0.705,0.615,0.966,0.802,0.857,0.902,0.791,0.957	0.685,0.696,0.7,0.714,0.695,0.578,0.694,0.645,0.549,0.706	0.163	0.163
86224	ENSG00000169031	COL4A3	chr2-228175504-228175664-228173919-228174034-228176501-228176586	chr2	+	228175504	228175664	228173919	228174034	228176501	228176586	86224	13,26,8,8,28,28,12,45,13,23	2,2,0,4,0,0,0,3,5,3	9,32,15,10,21,14,14,8,14,41	0,0,0,0,0,0,0,0,0,0	166	83	1.2241e-05	0.00110061	0.765,0.867,1.0,0.5,1.0,1.0,1.0,0.882,0.565,0.793	1.0,1.0,1.0,1.0,1.0,1.0,1.0,1.0,1.0,1.0	-0.163	0.163
92521	ENSG00000065978	YBX1	chr1-43161869-43161953-43159160-43159194-43162312-43162615	chr1	+	43161869	43161953	43159160	43159194	43162312	43162615	92521	306,494,319,297,778,581,376,580,603,479	63,50,29,36,79,110,56,67,93,76	4358,5844,4353,6072,6472,4476,3877,5779,4969,3791	1206,1775,1371,2414,1675,1699,906,1694,1608,1082	166	83	6.13334e-09	3.60641e-06	0.708,0.832,0.846,0.805,0.831,0.725,0.77,0.812,0.764,0.759	0.644,0.622,0.614,0.557,0.659,0.568,0.681,0.63,0.607,0.637	0.163	0.163
126615	ENSG00000108515	ENO3	chr17-4855136-4855442-4854413-4854477-4856089-4856185	chr17	+	4855136	4855442	4854413	4854477	4856089	4856185	126615	33,48,48,81,30,122,98,51,95,142	4,6,6,24,1,35,24,16,27,27	803,536,1184,1477,958,1090,557,835,1575,1100	60,42,65,90,69,78,26,35,125,60	166	83	1.88268e-09	1.76413e-06	0.805,0.8,0.8,0.628,0.938,0.635,0.671,0.614,0.638,0.724	0.87,0.865,0.901,0.891,0.874,0.875,0.915,0.923,0.863,0.902	-0.163	0.163
60808	ENSG00000121749	TBC1D15	chr12-72288104-72288155-72287001-72287104-72288465-72288663	chr12	+	72288104	72288155	72287001	72287104	72288465	72288663	60808	4,4,5,3,5,12,4,6,11,6	16,39,22,9,31,28,20,43,27,27	31,49,30,51,36,32,32,43,39,26	56,47,56,53,53,67,38,57,92,45	134	83	9.514e-07	0.000159318	0.134,0.06,0.123,0.171,0.091,0.21,0.11,0.08,0.202,0.121	0.255,0.392,0.249,0.373,0.296,0.228,0.343,0.318,0.208,0.264	-0.162	0.162
126608	ENSG00000108515	ENO3	chr17-4855021-4855442-4854413-4854477-4856089-4856185	chr17	+	4855021	4855442	4854413	4854477	4856089	4856185	126608	33,48,48,81,30,122,99,52,95,142	4,6,6,24,1,35,24,16,27,27	803,536,1184,1477,958,1090,557,831,1574,1108	60,42,65,90,69,78,26,35,125,60	166	83	1.89219e-09	1.76413e-06	0.805,0.8,0.8,0.628,0.938,0.635,0.673,0.619,0.638,0.724	0.87,0.865,0.901,0.891,0.874,0.875,0.915,0.922,0.863,0.902	-0.162	0.162
126612	ENSG00000108515	ENO3	chr17-4855123-4855442-4854413-4854477-4856089-4856185	chr17	+	4855123	4855442	4854413	4854477	4856089	4856185	126612	33,48,48,81,30,122,98,51,95,142	4,6,6,24,1,35,24,16,27,27	803,536,1184,1477,958,1090,557,831,1574,1102	60,42,65,90,69,78,26,35,125,60	166	83	1.83251e-09	1.74072e-06	0.805,0.8,0.8,0.628,0.938,0.635,0.671,0.614,0.638,0.724	0.87,0.865,0.901,0.891,0.874,0.875,0.915,0.922,0.863,0.902	-0.162	0.162
126618	ENSG00000108515	ENO3	chr17-4855197-4855442-4854413-4854477-4856089-4856185	chr17	+	4855197	4855442	4854413	4854477	4856089	4856185	126618	33,48,48,81,30,122,98,51,95,142	4,6,6,24,1,35,24,16,27,27	803,536,1184,1477,958,1090,557,831,1574,1100	60,42,65,90,69,78,26,35,125,60	166	83	1.82033e-09	1.74072e-06	0.805,0.8,0.8,0.628,0.938,0.635,0.671,0.614,0.638,0.724	0.87,0.865,0.901,0.891,0.874,0.875,0.915,0.922,0.863,0.902	-0.162	0.162
127888	ENSG00000168530	MYL1	chr2-211158968-211159055-211155755-211155798-211163143-211163287	chr2	-	211158968	211159055	211155755	211155798	211163143	211163287	127888	1,1,4,0,4,0,1,3,1,0	3,3,2,1,3,1,3,3,3,3	2,0,0,0,0,0,0,0,1,0	7,2,12,8,2,5,4,3,8,1	166	83	0.000181578	0.00810311	0.143,0.143,0.5,0.0,0.4,0.0,0.143,0.333,0.143,0.0	0.125,0.0,0.0,0.0,0.0,0.0,0.0,0.0,0.059,0.0	0.162	0.162
115256	ENSG00000095637	SORBS1	chr10-97150949-97151031-97143994-97144042-97154757-97154832	chr10	-	97150949	97151031	97143994	97144042	97154757	97154832	115256	2,1,1,2,0,4,1,0,2,0	19,36,25,8,26,26,21,32,19,18	15,10,16,6,20,22,11,5,24,14	25,36,16,20,34,26,19,37,52,49	165	83	1.88645e-07	4.8085e-05	0.05,0.014,0.02,0.112,0.0,0.072,0.023,0.0,0.05,0.0	0.232,0.123,0.335,0.131,0.228,0.299,0.226,0.064,0.188,0.126	-0.161	0.161
128955	ENSG00000074657	ZNF532	chr18-56599690-56599760-56587754-56587865-56601664-56601846	chr18	+	56599690	56599760	56587754	56587865	56601664	56601846	128955	5,22,12,11,12,10,16,11,8,14	18,30,11,12,23,26,10,12,30,13	17,37,26,33,67,22,25,54,33,47	124,139,198,123,157,135,120,160,145,123	153	83	2.22073e-05	0.00173056	0.131,0.285,0.372,0.332,0.221,0.173,0.465,0.332,0.126,0.369	0.069,0.126,0.066,0.127,0.188,0.081,0.102,0.155,0.11,0.172	0.161	0.161
43325	ENSG00000136450	SRSF1	chr17-56082758-56082961-56082283-56082402-56083161-56083334	chr17	-	56082758	56082961	56082283	56082402	56083161	56083334	43325	40,72,40,47,136,70,71,102,75,76	1,1,1,2,1,4,1,1,1,1	57,89,119,97,75,82,68,73,72,98	8,3,9,11,9,14,10,15,16,8	166	83	7.67571e-07	0.00013672	0.952,0.973,0.952,0.922,0.986,0.897,0.973,0.981,0.974,0.974	0.781,0.937,0.869,0.815,0.806,0.745,0.773,0.709,0.692,0.86	0.16	0.16
13334	ENSG00000108433	GOSR2	chr17-45012394-45012535-45009432-45009565-45015964-45016070	chr17	+	45012394	45012535	45009432	45009565	45015964	45016070	13334	46,64,54,47,60,54,75,58,53,76	7,4,18,7,4,17,17,2,7,10	142,163,170,170,204,132,89,222,204,200	44,45,31,72,70,42,42,63,60,61	166	83	2.28392e-05	0.00175862	0.767,0.889,0.6,0.77,0.882,0.614,0.688,0.935,0.791,0.792	0.617,0.644,0.733,0.541,0.593,0.611,0.514,0.638,0.63,0.621	0.159	0.159
70234	ENSG00000108515	ENO3	chr17-4855319-4855442-4854413-4854477-4856089-4856185	chr17	+	4855319	4855442	4854413	4854477	4856089	4856185	70234	33,50,50,87,31,128,99,52,96,148	4,6,6,24,1,35,24,16,27,27	813,547,1218,1508,975,1114,582,831,1630,1122	60,42,65,90,69,78,26,35,125,60	166	83	1.83344e-09	1.74072e-06	0.805,0.806,0.806,0.644,0.939,0.646,0.673,0.619,0.64,0.733	0.871,0.867,0.904,0.893,0.876,0.877,0.918,0.922,0.867,0.903	-0.159	0.159
92061	ENSG00000138078	PREPL	chr2-44553850-44553920-44550400-44550550-44556075-44556251	chr2	-	44553850	44553920	44550400	44550550	44556075	44556251	92061	52,114,93,50,241,127,97,195,125,130	0,1,0,0,0,8,1,0,0,0	75,104,135,93,81,82,101,140,87,104	19,12,16,6,9,16,9,14,6,7	153	83	6.9196e-11	1.86293e-07	1.0,0.984,1.0,1.0,1.0,0.896,0.981,1.0,1.0,1.0	0.682,0.825,0.821,0.894,0.83,0.735,0.859,0.844,0.887,0.89	0.159	0.159
16642	ENSG00000165671	NSD1	chr5-176665237-176665508-176662821-176662946-176666756-176666866	chr5	+	176665237	176665508	176662821	176662946	176666756	176666866	16642	20,50,23,20,56,52,35,39,49,32	0,0,4,0,0,4,0,1,4,2	53,59,73,47,76,75,31,90,74,61	6,15,6,11,12,15,4,9,6,10	166	83	8.92528e-06	0.000867286	1.0,1.0,0.742,1.0,1.0,0.867,1.0,0.951,0.86,0.889	0.815,0.663,0.859,0.681,0.76,0.714,0.795,0.833,0.86,0.753	0.158	0.158
21119	ENSG00000198756	COLGALT2	chr1-183923895-183923972-183920140-183920247-183933034-183933154	chr1	-	183923895	183923972	183920140	183920247	183933034	183933154	21119	10,23,8,4,16,9,6,29,11,12	0,0,0,0,0,0,0,0,0,0	53,62,27,37,40,45,38,55,46,34	5,3,1,11,7,2,7,8,0,2	160	83	3.05478e-09	2.47411e-06	1.0,1.0,1.0,1.0,1.0,1.0,1.0,1.0,1.0,1.0	0.846,0.915,0.933,0.636,0.748,0.921,0.738,0.781,1.0,0.898	0.158	0.158
22541	ENSG00000198952	SMG5	chr1-156236297-156236469-156235927-156236171-156237260-156237379	chr1	-	156236297	156236469	156235927	156236171	156237260	156237379	22541	24,23,19,20,32,32,34,20,23,48	1,6,2,5,5,4,2,7,3,5	93,88,113,68,74,84,68,123,125,115	2,8,4,3,1,8,0,2,6,2	166	83	5.31514e-05	0.00334409	0.923,0.657,0.826,0.667,0.762,0.8,0.895,0.588,0.793,0.828	0.959,0.846,0.934,0.919,0.974,0.84,1.0,0.969,0.912,0.966	-0.158	0.158
37843	ENSG00000119185	ITGB1BP1	chr2-9560118-9560229-9558754-9558861-9562930-9563357	chr2	-	9560118	9560229	9558754	9558861	9562930	9563357	37843	0,5,4,7,11,17,8,10,10,22	0,2,3,0,0,0,0,0,2,2	19,16,27,40,26,7,10,13,31,30	0,0,1,0,0,0,0,0,0,0	166	83	0.000157274	0.00736801	NA,0.556,0.4,1.0,1.0,1.0,1.0,1.0,0.714,0.846	1.0,1.0,0.931,1.0,1.0,1.0,1.0,1.0,1.0,1.0	-0.158	0.158
63803	ENSG00000100897	DCAF11	chr14-24584590-24584601-24583985-24584502-24584751-24584935	chr14	+	24584590	24584601	24583985	24584502	24584751	24584935	63803	36,24,16,16,13,61,31,19,22,38	1,1,1,2,1,8,2,0,1,3	60,45,63,43,56,58,75,74,88,46	25,13,18,9,25,16,5,12,31,8	94	83	5.32164e-05	0.00334584	0.97,0.955,0.934,0.876,0.92,0.871,0.932,1.0,0.951,0.918	0.679,0.753,0.756,0.808,0.664,0.762,0.93,0.845,0.715,0.835	0.158	0.158
66502	ENSG00000128989	ARPP19	chr15-52856386-52856443-52849296-52849419-52861312-52861364	chr15	-	52856386	52856443	52849296	52849419	52861312	52861364	66502	6,12,7,15,9,13,15,13,17,13	27,35,32,19,32,53,19,20,28,38	58,68,49,45,67,64,39,63,69,85	66,86,98,54,56,46,40,66,52,94	140	83	7.8141e-06	0.000777563	0.116,0.169,0.115,0.319,0.143,0.127,0.319,0.278,0.265,0.169	0.343,0.319,0.229,0.331,0.415,0.452,0.366,0.361,0.44,0.349	-0.158	0.158
74811	ENSG00000160194	NDUFV3	chr21-44317048-44317157-44313430-44313491-44328973-44333414	chr21	+	44317048	44317157	44313430	44313491	44328973	44333414	74811	1169,1171,1276,968,497,1575,1281,687,1036,1942	150,192,240,244,175,127,184,175,148,305	4185,2098,2659,2279,3574,3193,1060,2623,2374,3457	128,128,241,154,234,188,58,110,171,169	166	83	9.76135e-08	2.91598e-05	0.796,0.753,0.727,0.665,0.587,0.861,0.777,0.662,0.778,0.761	0.942,0.891,0.847,0.881,0.884,0.895,0.901,0.923,0.874,0.911	-0.158	0.158
82343	ENSG00000169570	DTWD2	chr5-118262639-118262740-118183784-118183913-118264231-118264424	chr5	-	118262639	118262740	118183784	118183913	118264231	118264424	82343	0,0,0,0,0,1,0,0,0,2	11,8,2,8,6,12,5,4,12,1	3,1,2,2,4,0,2,7,3,2	7,6,12,11,1,5,2,8,5,5	166	83	0.000121848	0.00619344	0.0,0.0,0.0,0.0,0.0,0.04,0.0,0.0,0.0,0.5	0.176,0.077,0.077,0.083,0.667,0.0,0.333,0.304,0.231,0.167	-0.158	0.158
83216	ENSG00000141759	TXNL4A	chr18-77736703-77736787-77733565-77733856-77737597-77737701	chr18	-	77736703	77736787	77733565	77733856	77737597	77737701	83216	8,3,13,7,3,28,16,0,25,6	54,123,70,73,178,129,91,153,119,115	101,102,78,114,89,89,53,82,166,81	146,175,223,141,239,152,213,170,210,155	166	83	5.69953e-08	1.88445e-05	0.069,0.012,0.085,0.046,0.008,0.098,0.081,0.0,0.095,0.025	0.257,0.226,0.149,0.288,0.157,0.226,0.111,0.194,0.283,0.207	-0.158	0.158
102446	ENSG00000176728	TTTY14	chrY-21094628-21095361-21038953-21039091-21238930-21239302	chrY	-	21094628	21095361	21038953	21039091	21238930	21239302	102446	0,0,0,0,0,0,0,0,0,0	0,0,6,2,0,0,0,0,4,0	1,0,4,1,0,0,0,0,2,0	3,0,7,1,0,3,0,0,10,0	166	83	0.000173655	0.0078683	NA,NA,0.0,0.0,NA,NA,NA,NA,0.0,NA	0.143,NA,0.222,0.333,NA,0.0,NA,NA,0.091,NA	-0.158	0.158
23374	ENSG00000068885	IFT80	chr3-160083880-160083940-160075276-160075366-160093599-160093668	chr3	-	160083880	160083940	160075276	160075366	160093599	160093668	23374	10,4,7,15,11,10,4,9,9,9	1,1,1,0,2,1,0,2,0,3	23,29,29,38,19,17,11,12,14,15	0,2,0,0,0,0,0,0,0,0	143	83	3.36312e-05	0.00236442	0.853,0.699,0.802,1.0,0.761,0.853,1.0,0.723,1.0,0.635	1.0,0.894,1.0,1.0,1.0,1.0,1.0,1.0,1.0,1.0	-0.157	0.157
29197	ENSG00000124831	LRRFIP1	chr2-238666098-238666191-238664737-238664830-238668706-238668848	chr2	+	238666098	238666191	238664737	238664830	238668706	238668848	29197	57,67,58,114,91,93,80,127,143,119	17,21,30,25,48,21,26,43,40,33	564,536,596,545,675,625,422,554,799,647	77,71,101,80,124,107,59,87,148,75	166	83	1.54463e-08	6.8901e-06	0.626,0.615,0.492,0.695,0.487,0.689,0.606,0.596,0.641,0.643	0.786,0.791,0.747,0.773,0.731,0.745,0.781,0.761,0.73,0.812	-0.157	0.157
41811	ENSG00000186566	GPATCH8	chr17-42544464-42544482-42541839-42541912-42551092-42551127	chr17	-	42544464	42544482	42541839	42541912	42551092	42551127	41811	7,5,3,3,1,3,3,6,3,10	2,0,1,2,0,0,0,2,1,0	23,9,12,18,8,5,3,14,14,10	0,0,0,0,0,0,0,0,0,0	101	83	9.34162e-06	0.000893481	0.742,1.0,0.711,0.552,1.0,1.0,1.0,0.711,0.711,1.0	1.0,1.0,1.0,1.0,1.0,1.0,1.0,1.0,1.0,1.0	-0.157	0.157
70843	ENSG00000072134	EPN2	chr17-19188932-19189103-19186262-19187027-19213197-19213310	chr17	+	19188932	19189103	19186262	19187027	19213197	19213310	70843	0,1,3,0,4,3,0,6,1,2	8,2,2,2,4,8,5,9,9,6	0,0,0,0,0,0,0,0,0,0	8,6,30,11,19,17,10,17,21,13	166	83	4.65572e-07	9.30138e-05	0.0,0.2,0.429,0.0,0.333,0.158,0.0,0.25,0.053,0.143	0.0,0.0,0.0,0.0,0.0,0.0,0.0,0.0,0.0,0.0	0.157	0.157
105502	ENSG00000079308	TNS1	chr2-218705921-218706008-218700737-218700934-218712232-218713810	chr2	-	218705921	218706008	218700737	218700934	218712232	218713810	105502	15,18,4,17,0,31,16,2,23,5	23,65,48,34,128,49,38,67,74,75	43,57,44,23,65,55,24,44,68,39	66,70,82,44,40,97,31,56,71,55	166	83	2.16539e-06	0.000293644	0.246,0.122,0.04,0.2,0.0,0.24,0.174,0.015,0.135,0.032	0.246,0.289,0.212,0.207,0.448,0.221,0.279,0.282,0.324,0.262	-0.157	0.157
122804	ENSG00000205683	DPF3	chr14-73136659-73136773-73096331-73096444-73140947-73141076	chr14	-	73136659	73136773	73096331	73096444	73140947	73141076	122804	0,2,0,2,1,0,0,1,0,2	2,1,1,1,5,2,5,1,5,6	0,0,0,0,0,0,0,0,0,0	5,3,16,8,1,2,6,4,13,13	166	83	2.42214e-05	0.0018377	0.0,0.5,0.0,0.5,0.091,0.0,0.0,0.333,0.0,0.143	0.0,0.0,0.0,0.0,0.0,0.0,0.0,0.0,0.0,0.0	0.157	0.157
130176	ENSG00000154553	PDLIM3	chr4-186435588-186436044-186435423-186435491-186444515-186444600	chr4	-	186435588	186436044	186435423	186435491	186444515	186444600	130176	57,736,325,263,1415,249,252,1250,292,561	2041,1357,2531,1440,532,4867,2734,759,2989,2827	39,59,158,35,55,53,11,28,51,42	6626,11778,21433,9150,13966,5416,5153,5596,8274,9663	166	83	6.88172e-12	6.00005e-08	0.014,0.213,0.06,0.084,0.571,0.025,0.044,0.452,0.047,0.09	0.003,0.002,0.004,0.002,0.002,0.005,0.001,0.002,0.003,0.002	0.157	0.157
130177	ENSG00000154553	PDLIM3	chr4-186435857-186436044-186435423-186435491-186444515-186444600	chr4	-	186435857	186436044	186435423	186435491	186444515	186444600	130177	57,736,325,263,1415,249,252,1250,292,561	2041,1357,2531,1440,532,4867,2734,759,2989,2827	39,59,158,35,55,53,11,28,53,41	6626,11778,21433,9150,13966,5416,5153,5596,8274,9663	166	83	2.80906e-11	1.21349e-07	0.014,0.213,0.06,0.084,0.571,0.025,0.044,0.452,0.047,0.09	0.003,0.002,0.004,0.002,0.002,0.005,0.001,0.002,0.003,0.002	0.157	0.157
12758	ENSG00000122008	POLK	chr5-74830652-74830789-74807715-74807739-74842834-74842982	chr5	+	74830652	74830789	74807715	74807739	74842834	74842982	12758	5,9,3,6,3,8,6,12,9,6	14,8,27,13,25,24,16,27,24,19	67,58,67,49,44,50,36,34,66,37	68,79,47,73,48,35,55,52,45,60	166	83	9.50298e-06	0.000904733	0.152,0.36,0.053,0.187,0.057,0.143,0.158,0.182,0.158,0.136	0.33,0.269,0.416,0.251,0.314,0.417,0.247,0.246,0.423,0.236	-0.156	0.156
24914	ENSG00000129197	RPAIN	chr17-5329290-5331531-5326088-5326149-5335861-5336024	chr17	+	5329290	5331531	5326088	5326149	5335861	5336024	24914	32,39,34,33,56,57,47,68,44,83	29,51,39,47,64,53,81,58,57,125	66,87,95,66,163,70,93,111,78,90	179,368,249,212,567,182,219,428,473,179	166	83	1.38781e-06	0.000207704	0.356,0.277,0.304,0.26,0.304,0.35,0.225,0.37,0.278,0.249	0.156,0.106,0.16,0.135,0.126,0.161,0.175,0.115,0.076,0.201	0.156	0.156
48392	ENSG00000132541	HRSP12	chr8-99120873-99120996-99118499-99118554-99129259-99129338	chr8	-	99120873	99120996	99118499	99118554	99129259	99129338	48392	40,72,102,72,32,113,68,80,96,95	15,11,23,18,5,37,20,10,26,18	145,168,172,204,206,203,129,141,124,233	98,85,69,79,62,66,56,75,72,95	166	83	1.64424e-05	0.00136455	0.571,0.766,0.689,0.667,0.762,0.604,0.63,0.8,0.649,0.725	0.425,0.497,0.555,0.564,0.624,0.606,0.535,0.485,0.463,0.551	0.156	0.156
[truncated: 650 more rows]
