# Supplementary material for: Aerobic exercise elicits clinical adaptations in myotonic dystrophy type 1 patients independently of pathophysiological changes
Source: J Clin Invest. 2022 May 16;132(10):e156125. doi: 10.1172/JCI156125 (PMC9106360; doi:10.1172/JCI156125)
Supplement: Supplemental table 6 [file jci-132-156125-s241.xlsx]

## Sheet: Sheet1
ID	GeneID	geneSymbol	chr	strand	exonStart_0base	exonEnd	upstreamES	upstreamEE	downstreamES	downstreamEE	ID2	IJC_PRE	SJC_PRE	IJC_CONTROL	SJC_CONTROL	IncFormLen	SkipFormLen	PValue	FDR	Pre PSI	Control PSI	IncLevelDifference	ABSIncLevDiff
96576	ENSG00000151726	ACSL1	chr4	-	185735066	185735131	185709770	185709885	185747069	185747273	96576	0,1,0,6,1,5,2,2,1,1	0,2,2,0,2,1,4,1,0,2	11,20,15,4,20,8,7,11,8,2	1,3,0,1,1,0,0,1,1,0	148	83	4.26634045610497e-05	0.00282252874824006	NA,0.219,0.0,1.0,0.219,0.737,0.219,0.529,1.0,0.219	0.861,0.789,1.0,0.692,0.918,1.0,1.0,0.861,0.818,1.0	-0.434	0.434
95492	ENSG00000127914	AKAP9	chr7	+	91692767	91692814	91691587	91691800	91694544	91694777	95492	21,23,23,16,26,26,25,35,28,26	6,12,12,10,13,11,7,16,8,8	28,21,13,20,13,19,14,24,33,42	34,36,68,32,28,68,38,68,59,63	130	83	1.56306958598584e-07	4.20153104712995e-05	0.691,0.55,0.55,0.505,0.561,0.601,0.695,0.583,0.691,0.675	0.345,0.271,0.109,0.285,0.229,0.151,0.19,0.184,0.263,0.299	0.378	0.378
114560	ENSG00000151150	ANK3	chr10	-	61811232	61811319	61802429	61802517	61815415	61815796	114560	2,0,0,0,26,20,27,46,15,0	7,38,15,13,90,19,8,77,27,39	35,17,41,19,75,26,58,53,41,47	0,4,2,0,2,9,1,0,2,6	166	83	3.70657572745792e-07	7.97476317844418e-05	0.125,0.0,0.0,0.0,0.126,0.345,0.628,0.23,0.217,0.0	1.0,0.68,0.911,1.0,0.949,0.591,0.967,1.0,0.911,0.797	-0.714	0.714
55138	ENSG00000177697	CD151	chr11	+	834457	834591	832985	833026	836062	836153	55138	56,29,30,70,96,46,74,74,54,84	24,30,38,32,92,29,42,63,23,64	82,170,174,119,223,73,72,72,118,215	14,19,22,5,12,6,9,17,23,18	166	83	2.4039359158845e-07	5.78554697821059e-05	0.538,0.326,0.283,0.522,0.343,0.442,0.468,0.37,0.54,0.396	0.745,0.817,0.798,0.922,0.903,0.859,0.8,0.679,0.72,0.857	-0.387	0.387
81177	ENSG00000121022	COPS5	chr8	-	67972731	67972775	67971445	67971680	67974088	67974552	81177	4,2,6,18,0,23,5,0,21,9	103,171,181,91,191,210,242,276,217,221	107,103,84,156,121,61,129,78,97,66	228,256,247,326,317,167,248,251,416,204	127	83	3.02347036296169e-11	1.2296611728857e-07	0.025,0.008,0.021,0.114,0.0,0.067,0.013,0.0,0.059,0.026	0.235,0.208,0.182,0.238,0.2,0.193,0.254,0.169,0.132,0.175	-0.165	0.165
108171	ENSG00000151292	CSNK1G3	chr5	+	122885921	122885996	122881327	122881535	122888800	122888841	108171	7,3,6,1,5,19,14,4,4,5	10,26,10,9,26,20,7,18,19,15	20,43,37,16,35,27,23,34,19,51	7,18,20,8,27,6,8,14,17,9	158	83	2.57002303105658e-07	6.04469416904507e-05	0.269,0.057,0.24,0.055,0.092,0.333,0.512,0.105,0.1,0.149	0.6,0.557,0.493,0.512,0.405,0.703,0.602,0.561,0.37,0.749	-0.364	0.364
39334	ENSG00000168724	DNAJC21	chr5	+	34949647	34949782	34945865	34945908	34950274	34950447	39334	4,16,13,3,6,3,14,7,10,13	26,36,23,25,54,37,36,54,51,62	63,50,24,40,68,23,24,47,31,41	102,68,108,71,123,68,40,96,78,80	166	83	0.000105849318674966	0.00558314693732667	0.071,0.182,0.22,0.057,0.053,0.039,0.163,0.061,0.089,0.095	0.236,0.269,0.1,0.22,0.217,0.145,0.231,0.197,0.166,0.204	-0.096	0.096
94907	ENSG00000121769	FABP3	chr1	-	31841916	31841983	31840239	31840299	31842231	31842381	94907	0,4,6,7,3,14,9,4,4,6	0,2,4,10,0,16,6,8,3,4	8,22,26,9,37,24,22,24,38,42	55,57,85,57,62,49,79,106,131,123	150	83	2.4993136509277e-06	0.000327818721301909	NA,0.525,0.454,0.279,1.0,0.326,0.454,0.217,0.425,0.454	0.074,0.176,0.145,0.08,0.248,0.213,0.134,0.111,0.138,0.159	0.312	0.312
13334	ENSG00000108433	GOSR2	chr17	+	45012394	45012535	45009432	45009565	45015964	45016070	13334	46,64,54,47,60,54,75,58,53,76	7,4,18,7,4,17,17,2,7,10	142,163,170,170,204,132,89,222,204,200	44,45,31,72,70,42,42,63,60,61	166	83	2.28391979655296e-05	0.00175861824334578	0.767,0.889,0.6,0.77,0.882,0.614,0.688,0.935,0.791,0.792	0.617,0.644,0.733,0.541,0.593,0.611,0.514,0.638,0.63,0.621	0.159	0.159
73933	ENSG00000103145	HCFC1R1	chr16	-	3073474	3073531	3073233	3073362	3073847	3073969	73933	207,290,364,437,242,292,485,431,490,460	31,56,76,68,81,29,64,100,69,115	4527,6623,7283,4952,10504,3929,2479,5236,4813,10632	564,641,779,461,1229,548,286,628,609,1196	140	83	2.99276564075246e-06	0.00037432363725486	0.798,0.754,0.74,0.792,0.639,0.857,0.818,0.719,0.808,0.703	0.826,0.86,0.847,0.864,0.835,0.81,0.837,0.832,0.824,0.841	-0.075	0.075
48390	ENSG00000132541	HRSP12	chr8	-	99120873	99120941	99118499	99118554	99129259	99129387	48390	19,23,37,31,20,38,23,31,43,36	15,11,23,18,5,37,20,10,26,18	32,25,43,43,48,44,24,35,19,62	98,85,69,79,62,66,56,75,72,95	151	83	4.03157140005383e-07	8.44573402932735e-05	0.41,0.535,0.469,0.486,0.687,0.361,0.387,0.63,0.476,0.524	0.152,0.139,0.255,0.23,0.299,0.268,0.191,0.204,0.127,0.264	0.284	0.284
66492	ENSG00000134352	IL6ST	chr5	-	55265587	55265683	55260036	55260140	55272042	55272106	66492	65,79,77,41,111,66,47,72,57,66	3,1,1,0,3,7,0,0,0,2	54,45,76,50,42,72,39,95,48,60	4,2,8,13,15,17,3,14,9,10	166	83	9.15371008325394e-07	0.00015580578110128	0.915,0.975,0.975,1.0,0.949,0.825,1.0,1.0,1.0,0.943	0.871,0.918,0.826,0.658,0.583,0.679,0.867,0.772,0.727,0.75	0.193	0.193
65535	ENSG00000132305	IMMT	chr2	-	86397871	86397967	86393630	86393767	86398330	86398435	65535	69,119,116,67,101,166,60,90,157,128	12,23,23,20,10,33,26,4,35,23	313,255,307,355,322,282,256,344,323,297	276,223,165,164,260,243,268,413,532,230	166	83	3.64575051259308e-08	1.32888398047846e-05	0.742,0.721,0.716,0.626,0.835,0.716,0.536,0.918,0.692,0.736	0.362,0.364,0.482,0.52,0.382,0.367,0.323,0.294,0.233,0.392	0.352	0.352
37257	ENSG00000141401	IMPA2	chr18	+	12008331	12008590	11999052	11999186	12009881	12009986	37257	7,5,0,38,3,8,11,7,7,5	51,29,50,57,29,104,46,9,72,41	44,81,51,144,85,88,85,84,124,68	95,60,67,75,84,35,99,80,82,62	166	83	1.91901839974307e-08	8.07298277043132e-06	0.064,0.079,0.0,0.25,0.049,0.037,0.107,0.28,0.046,0.057	0.188,0.403,0.276,0.49,0.336,0.557,0.3,0.344,0.431,0.354	-0.271	0.271
29424	ENSG00000104613	INTS10	chr8	+	19677889	19678029	19677083	19677187	19679949	19680031	29424	25,27,31,43,57,31,19,35,46,38	1,4,1,10,0,7,4,2,10,3	57,60,88,76,49,72,61,92,63,91	17,27,41,32,28,42,7,32,46,18	166	83	4.75430024683421e-05	0.00308085800841815	0.926,0.771,0.939,0.683,1.0,0.689,0.704,0.897,0.697,0.864	0.626,0.526,0.518,0.543,0.467,0.462,0.813,0.59,0.406,0.717	0.25	0.25
127723	ENSG00000144320	KIAA1715	chr2	-	176800435	176800518	176794710	176794927	176802071	176802584	127723	8,15,11,10,2,22,19,5,28,15	45,92,46,42,40,80,63,106,69,76	68,84,63,77,123,47,87,79,96,114	75,143,116,78,117,73,73,97,89,95	166	83	4.42059888694502e-09	3.11034066725703e-06	0.082,0.075,0.107,0.106,0.024,0.121,0.131,0.023,0.169,0.09	0.312,0.227,0.214,0.33,0.345,0.244,0.373,0.289,0.35,0.375	-0.213	0.213
57071	ENSG00000127603	MACF1	chr1	+	39902153	39902162	39901229	39901433	39903448	39903680	57071	15,14,18,6,23,18,9,17,15,16	11,5,13,5,30,8,13,23,9,12	63,47,59,48,55,59,43,60,50,81	7,3,12,10,11,9,3,9,13,16	92	83	3.85697790372674e-08	1.38594072673914e-05	0.552,0.716,0.555,0.52,0.409,0.67,0.384,0.4,0.601,0.546	0.89,0.934,0.816,0.812,0.819,0.855,0.928,0.857,0.776,0.82	-0.315	0.315
117925	ENSG00000198467	TPM2	chr9	-	35685505	35685548	35684728	35684804	35685643	35685681	117925	3118,3929,2915,2956,3025,5280,4465,3905,5558,5521	1,0,1,2,0,1,0,0,0,0	59310,68347,57071,78892,76984,53614,45376,54171,69754,64506	12,9,12,3,7,9,6,1,7,2	126	83	0.999202115572178	0.999352190309667	1.0,1.0,0.999,0.999,1.0,1.0,1.0,1.0,1.0,1.0	1.0,1.0,1.0,1.0,1.0,1.0,1.0,1.0,1.0,1.0	0	0
108802	ENSG00000120729	MYOT	chr5	+	137206199	137206214	137203564	137203642	137211517	137211692	108802	13,8,15,8,4,30,15,4,4,11	8,6,3,4,2,29,10,4,10,10	52,46,46,49,53,11,29,47,51,49	362,552,202,429,280,143,218,287,276,292	98	83	3.75156017362599e-10	5.88244635224555e-07	0.579,0.53,0.809,0.629,0.629,0.467,0.56,0.459,0.253,0.482	0.108,0.066,0.162,0.088,0.138,0.061,0.101,0.122,0.135,0.124	0.429	0.429
73219	ENSG00000088833	NSFL1C	chr20	-	1436358	1436364	1435611	1435777	1438844	1438919	73219	25,45,16,16,37,46,19,29,33,49	13,3,10,9,15,8,4,7,7,12	48,75,64,55,100,87,52,43,70,84	63,50,86,27,65,49,33,36,53,40	89	83	1.16252785100635e-05	0.00105904649863508	0.642,0.933,0.599,0.624,0.697,0.843,0.816,0.794,0.815,0.792	0.415,0.583,0.41,0.655,0.589,0.623,0.595,0.527,0.552,0.662	0.194	0.194
79827	ENSG00000154358	OBSCN	chr1	+	228501314	228501587	228497184	228497260	228503547	228503820	79827	11,4,4,3,3,6,0,0,10,8	33,67,40,62,99,92,52,42,71,59	38,21,29,31,16,46,21,32,15,8	59,72,87,71,96,94,43,62,115,66	166	83	2.8169841145842e-05	0.00206901385415252	0.143,0.029,0.048,0.024,0.015,0.032,0.0,0.0,0.066,0.063	0.244,0.127,0.143,0.179,0.077,0.197,0.196,0.205,0.061,0.057	-0.107	0.107
48666	ENSG00000164830	OXR1	chr8	+	107749747	107749828	107738334	107738537	107751685	107751811	48666	60,82,96,46,74,98,81,113,75,72	20,15,21,25,17,19,26,22,23,22	180,142,156,142,241,148,130,171,193,196	77,74,68,125,66,71,79,73,104,78	164	83	1.23155993828616e-05	0.0011044339245525	0.603,0.735,0.698,0.482,0.688,0.723,0.612,0.722,0.623,0.624	0.542,0.493,0.537,0.365,0.649,0.513,0.454,0.542,0.484,0.56	0.137	0.137
59422	ENSG00000165912	PACSIN3	chr11	-	47205870	47206048	47204554	47204616	47207899	47207964	59422	3,0,2,4,6,65,2,0,4,1	19,9,6,10,10,32,19,5,9,21	48,41,66,61,67,43,28,18,160,78	15,15,39,10,34,12,21,13,11,20	166	83	1.59687114531515e-07	4.25920105892717e-05	0.073,0.0,0.143,0.167,0.231,0.504,0.05,0.0,0.182,0.023	0.615,0.577,0.458,0.753,0.496,0.642,0.4,0.409,0.879,0.661	-0.452	0.452
31042	ENSG00000077157	PPP1R12B	chr1	+	202544129	202544314	202538274	202538325	202549601	202550280	31042	9,10,4,5,5,19,3,5,7,11	57,86,40,43,101,76,58,92,84,82	46,31,47,30,25,59,28,30,70,31	49,94,66,45,74,66,39,60,63,67	166	83	2.5040850393232e-08	1.00833755855829e-05	0.073,0.055,0.048,0.055,0.024,0.111,0.025,0.026,0.04,0.063	0.319,0.142,0.263,0.25,0.145,0.309,0.264,0.2,0.357,0.188	-0.192	0.192
38634	ENSG00000196504	PRPF40A	chr2	-	153535569	153535623	153533964	153533989	153535865	153535986	38634	28,37,39,42,44,51,34,51,66,60	1,5,1,7,1,11,6,3,5,3	211,338,211,197,145,229,148,303,257,262	39,56,56,44,64,30,33,73,69,71	137	83	1.30172297693187e-05	0.00114163311387056	0.944,0.818,0.959,0.784,0.964,0.737,0.774,0.911,0.889,0.924	0.766,0.785,0.695,0.731,0.579,0.822,0.731,0.715,0.693,0.691	0.15	0.15
112473	ENSG00000188647	PTAR1	chr9	-	72373319	72373620	72365696	72365866	72374768	72374875	112473	4,2,4,11,1,18,3,4,10,6	38,40,48,46,46,80,52,77,47,73	29,32,53,43,48,33,14,22,40,31	131,89,129,128,73,109,84,96,122,180	166	83	3.86419713052089e-05	0.0026240028388671	0.05,0.024,0.04,0.107,0.011,0.101,0.028,0.025,0.096,0.039	0.1,0.152,0.17,0.144,0.247,0.131,0.077,0.103,0.141,0.079	-0.082	0.082
105990	ENSG00000167705	RILP	chr17	-	1550203	1550283	1549793	1549913	1551128	1551251	105990	29,35,27,41,21,37,36,24,33,35	3,5,2,5,4,8,3,1,2,2	133,78,116,130,114,122,91,131,122,83	51,41,48,42,42,24,38,61,41,21	163	83	1.07192571374704e-07	3.17855152619637e-05	0.831,0.781,0.873,0.807,0.728,0.702,0.859,0.924,0.894,0.899	0.57,0.492,0.552,0.612,0.58,0.721,0.549,0.522,0.602,0.668	0.243	0.243
11588	ENSG00000013561	RNF14	chr5	+	141357867	141358395	141353147	141353307	141362944	141363117	11588	2,5,5,2,4,11,10,7,14,11	3,4,1,5,0,11,5,5,6,7	13,10,9,16,5,14,6,23,19,14	23,33,25,34,25,56,14,20,48,35	166	83	6.39507519306637e-06	0.000665139237768897	0.25,0.385,0.714,0.167,1.0,0.333,0.5,0.412,0.538,0.44	0.22,0.132,0.153,0.19,0.091,0.111,0.176,0.365,0.165,0.167	0.297	0.297
13718	ENSG00000104852	SNRNP70	chr19	+	49605370	49606844	49604646	49604728	49607890	49607992	13718	27,45,28,29,74,30,41,39,30,29	4,14,11,22,46,25,15,24,20,20	25,43,58,41,53,34,25,35,28,44	122,223,169,174,214,149,143,157,201,123	166	83	1.35319977445647e-10	3.18272586952162e-07	0.771,0.616,0.56,0.397,0.446,0.375,0.577,0.448,0.429,0.42	0.093,0.088,0.146,0.105,0.11,0.102,0.08,0.1,0.065,0.152	0.4	0.4
54323	ENSG00000197694	SPTAN1	chr9	+	131355261	131355321	131353755	131353904	131356453	131356652	54323	9,18,17,19,28,11,7,26,11,12	16,35,21,18,56,31,13,38,27,16	22,58,113,36,44,66,27,67,90,83	65,40,35,18,25,35,19,60,67,62	143	83	0.000518031773554806	0.0175540511400261	0.246,0.23,0.32,0.38,0.225,0.171,0.238,0.284,0.191,0.303	0.164,0.457,0.652,0.537,0.505,0.523,0.452,0.393,0.438,0.437	-0.197	0.197
21679	ENSG00000055070	SZRD1	chr1	+	16717869	16717919	16693577	16693803	16719722	16719880	21679	31,29,34,53,44,54,39,34,37,45	36,38,47,56,42,82,43,49,55,45	208,284,240,300,333,182,179,251,257,236	146,138,152,170,175,124,92,105,173,181	133	83	1.24706717397061e-07	3.57497195844515e-05	0.35,0.323,0.311,0.371,0.395,0.291,0.361,0.302,0.296,0.384	0.471,0.562,0.496,0.524,0.543,0.478,0.548,0.599,0.481,0.449	-0.177	0.177
77652	ENSG00000154582	TCEB1	chr8	-	74871999	74872040	74868145	74868289	74884311	74884487	77652	58,41,68,73,58,116,91,53,62,82	22,4,10,16,11,15,18,9,18,12	949,1205,856,1551,1318,1047,856,1017,1052,787	56,57,32,82,56,47,29,29,54,60	124	83	5.01522645635077e-09	3.21691926989292e-06	0.638,0.873,0.82,0.753,0.779,0.838,0.772,0.798,0.697,0.821	0.919,0.934,0.947,0.927,0.94,0.937,0.952,0.959,0.929,0.898	-0.155	0.155
33173	ENSG00000174796	THAP6	chr4	+	76440642	76440742	76439647	76439730	76441981	76441999	33173	20,57,52,26,75,39,54,69,41,58	15,10,7,19,12,21,13,8,30,17	74,105,86,108,98,97,59,103,83,66	114,130,79,108,121,103,75,104,90,101	166	83	5.87199289192597e-10	7.96355280385797e-07	0.4,0.74,0.788,0.406,0.758,0.481,0.675,0.812,0.406,0.63	0.245,0.288,0.352,0.333,0.288,0.32,0.282,0.331,0.316,0.246	0.31	0.31
58704	ENSG00000151500	THYN1	chr11	-	134118702	134118853	134118172	134118378	134119060	134119156	58704	51,49,46,29,112,78,52,58,69,85	4,6,7,7,18,11,2,11,4,15	45,43,53,39,38,26,47,30,31,43	25,23,29,12,30,27,12,27,16,39	166	83	1.68647192655413e-07	4.45228588610291e-05	0.864,0.803,0.767,0.674,0.757,0.78,0.929,0.725,0.896,0.739	0.474,0.483,0.477,0.619,0.388,0.325,0.662,0.357,0.492,0.355	0.33	0.33
107258	ENSG00000114316	USP4	chr3	-	49372452	49372540	49365118	49365249	49372901	49373029	107258	0,1,7,2,3,1,0,0,1,1	12,47,14,20,57,52,31,45,36,47	23,28,10,11,57,29,22,33,28,12	59,64,78,89,72,99,33,93,67,93	166	83	4.09558701941481e-06	0.00047409855644877	0.0,0.011,0.2,0.048,0.026,0.01,0.0,0.0,0.014,0.011	0.163,0.179,0.06,0.058,0.284,0.128,0.25,0.151,0.173,0.061	-0.119	0.119
44415	ENSG00000101558	VAPA	chr18	+	9944920	9945055	9936982	9937063	9950391	9950565	44415	5,10,18,14,2,22,16,17,27,15	104,157,164,106,186,183,141,251,195,143	35,42,76,70,62,68,29,34,92,84	179,170,183,150,209,159,134,185,168,175	166	83	6.81603737895387e-08	2.18177862640643e-05	0.023,0.031,0.052,0.062,0.005,0.057,0.054,0.033,0.065,0.05	0.089,0.11,0.172,0.189,0.129,0.176,0.098,0.084,0.215,0.194	-0.102	0.102
92521	ENSG00000065978	YBX1	chr1	+	43161869	43161953	43159160	43159194	43162312	43162615	92521	306,494,319,297,778,581,376,580,603,479	63,50,29,36,79,110,56,67,93,76	4358,5844,4353,6072,6472,4476,3877,5779,4969,3791	1206,1775,1371,2414,1675,1699,906,1694,1608,1082	166	83	6.13334283361411e-09	3.6064055861651e-06	0.708,0.832,0.846,0.805,0.831,0.725,0.77,0.812,0.764,0.759	0.644,0.622,0.614,0.557,0.659,0.568,0.681,0.63,0.607,0.637	0.163	0.163
